# Supplementary material for: Differential Serum Proteomic Signatures between Acute Aortic Dissection and Acute Myocardial Infarction
Source: Biomedicines. 2023 Jan 8;11(1):161. doi: 10.3390/biomedicines11010161 (PMC9855332; doi:10.3390/biomedicines11010161)
Supplement: Supplementary file 1 [file biomedicines-11-00161-s001.zip]

Archive with 3 entries (3 files):
- Diseases and Bio Functions.xlsx
- PD20200504_LFQ_PeptideGroups.xlsx
- Supplementary Table S1.pdf
