# Supplementary material for: Differential Serum Proteomic Signatures between Acute Aortic Dissection and Acute Myocardial Infarction
Source: Biomedicines. 2023 Jan 8;11(1):161. doi: 10.3390/biomedicines11010161 (PMC9855332; doi:10.3390/biomedicines11010161)
Supplement: Supplementary file 1 [file biomedicines-11-00161-s001.zip › Diseases and Bio Functions.xlsx]

## Sheet: DF-modified
2000-2020 QIAGEN. All rights reserved.
Categories	Diseases or Functions Annotation	p-value	Predicted Activation State	Activation z-score	Molecules	# Molecules
Protein Synthesis	Synthesis of protein	8.29e-13	Increased	2.415	ANXA1,CETP,GSN,HNRNPK,HSPA5,IGFBP1,KRT17,NCL,PLTP,RACK1,RPL10A,RPL18A,RPL19,RPL22,RPL23A,RPL24,RPL27,RPL30,RPL35,RPL7,RPL9,RPS15A,RPS3,RPS3A,RPS4X,RPS8,SOD2,THBS1	28
Connective Tissue Disorders,Inflammatory Disease,Inflammatory Response,Organismal Injury and Abnormalities,Skeletal and Muscular Disorders	Inflammation of joint	1.14e-11	Decreased	-2.029	AHSG,ALDOA,ANXA1,APOE,APOM,ARG1,B2M,CFD,CFP,COMP,CRP,CTSS,FABP4,FCN1,FGA,FGB,FGG,GP1BA,GSN,HSP90B1,HSPA5,HSPG2,IGFBP1,LBP,MDK,PGLYRP2,PTGDS,RPL18A,RPL19,RPS3,SAA1,SOD2,SOD3,TFRC,THBS1,TNXB,VCAM1	37
Protein Synthesis	Expression of protein	2.61e-11	Increased	2.63	ANXA1,HNRNPK,HSPA5,NCL,RACK1,RPL10A,RPL18A,RPL19,RPL22,RPL23A,RPL24,RPL27,RPL30,RPL35,RPL7,RPL9,RPS15A,RPS3,RPS3A,RPS4X,RPS8,SOD2,THBS1	23
Connective Tissue Disorders,Inflammatory Disease,Organismal Injury and Abnormalities,Skeletal and Muscular Disorders	Rheumatic Disease	8.97e-11	Decreased	-2.076	AHSG,ALDOA,ANXA1,APOE,APOM,ARG1,AZU1,B2M,CFD,CFH,CFP,COMP,CRP,CTSS,FABP4,FCN1,FGA,FGB,FGG,GP1BA,GSN,HSP90B1,HSPA5,HSPG2,IGFBP1,LBP,LIPC,MDK,PGLYRP2,PTGDS,RPL18A,RPL19,RPS3,SAA1,SELL,SOD2,SOD3,TFRC,THBS1,TNXB,VCAM1	41
Cardiovascular System Development and Function,Organismal Development	Angiogenesis	1.26e-07	Decreased	-2.139	ANXA1,ANXA3,APOE,ARG1,ARHGDIA,ATP5F1A,CAT,CDC42,CDH5,COMP,CTSS,F12,FABP4,GSN,HSPA5,HSPG2,IGFBP1,KLKB1,LDHA,LRG1,MB,MDK,NCL,PF4V1,PROCR,RAP1B,SAA1,SELL,THBS1,VCAM1	30
Cancer,Cell Death and Survival,Organismal Injury and Abnormalities,Tumor Morphology	Necrosis of tumor	1.38e-07	Increased	2.073	ANXA1,B2M,CAT,FGA,PROCR,PSMB1,RACK1,REG1A,RPL19,RPL27,RPL35,RPL7,RPL9,RPS15A,RPS3,RPS3A,SELL,THBS1,VCAM1	19
Cardiovascular System Development and Function	Development of vasculature	1.71e-07	Decreased	-2.258	ANXA1,ANXA3,APOE,ARG1,ARHGDIA,ATP5F1A,CAT,CDC42,CDH5,CFH,COMP,CTSS,F12,FABP4,FGA,GSN,HSPA5,HSPG2,IGFBP1,KLKB1,LDHA,LRG1,MB,MDK,NCL,PF4V1,PROCR,RAP1B,SAA1,SELL,THBS1,VCAM1	32
Cellular Movement	Cell movement of tumor cell lines	3e-07	Decreased	-2.27	ANXA1,ARPC2,CAT,CDC42,CDH5,CLIC1,CST6,FGA,HNRNPA2B1,HNRNPK,HSP90B1,IGFBP1,LDHA,MB,MDK,MELTF,MSN,NCL,PVR,RACK1,RAP1B,S100A7,SAA1,SELL,SERPINA5,SERPINB3,SFN,SOD2,THBS1,VCAM1,VDAC1	31
Cancer,Cell Death and Survival,Organismal Injury and Abnormalities,Tumor Morphology	Cell death of osteosarcoma cells	4e-07	Increased	2.333	PSMB1,REG1A,RPL19,RPL27,RPL35,RPL7,RPL9,RPS15A,RPS3	9
Cardiovascular System Development and Function,Organismal Development	Vasculogenesis	7.74e-07	Decreased	-2.337	ANXA1,APOE,ARG1,ARHGDIA,ATP5F1A,CAT,CDC42,CDH5,COMP,F12,FABP4,GSN,HSPA5,HSPG2,IGFBP1,LDHA,LRG1,MB,MDK,PF4V1,PROCR,RAP1B,SAA1,THBS1,VCAM1	25
Metabolic Disease,Organismal Injury and Abnormalities	Glucose metabolism disorder	9.77e-07	Increased	2.234	AHSG,ANXA1,APOE,APOM,ARG1,B2M,CA3,CAT,CDC42,CETP,CFD,CFH,CRP,CTSS,FABP4,FGL1,GGCT,HBD,HSPA5,IGFBP1,LBP,LIPC,PSMA1,PSMB1,PTGDS,REG1A,RPL7,RPL9,RPS15A,RPS3A,SELL,SOD2,SUB1,THBS1,TNXB,TTR,VCAM1	37
Cardiovascular System Development and Function,Cellular Development,Cellular Function and Maintenance,Cellular Growth and Proliferation,Organismal Development,Tissue Development	Endothelial cell development	1e-06	Decreased	-2.012	APOE,ARG1,ATP5F1A,CDH5,COMP,F12,FABP4,HSPA5,HSPG2,IGFBP1,LRG1,MDK,PROCR,SAA1,THBS1,VCAM1	16
Cellular Movement	Migration of tumor cell lines	1.01e-06	Decreased	-2.463	ANXA1,ARPC2,CAT,CDC42,CDH5,CST6,FGA,HNRNPA2B1,HNRNPK,HSP90B1,IGFBP1,LDHA,MDK,MELTF,MSN,NCL,PVR,RACK1,RAP1B,S100A7,SAA1,SERPINA5,SERPINB3,SFN,SOD2,VCAM1,VDAC1	27
Cellular Movement,Hematological System Development and Function,Immune Cell Trafficking	Homing of leukocytes	1.05e-06	Decreased	-2.08	ANXA1,APOE,AZU1,CDC42,GSN,LBP,MDK,PF4V1,PIGR,PPIB,RAP1B,S100A7,SAA1,SELL,THBS1,VCAM1	16
Cancer,Cell Death and Survival,Organismal Injury and Abnormalities,Tumor Morphology	Necrosis of malignant tumor	1.36e-06	Increased	2.123	ANXA1,B2M,CAT,PSMB1,REG1A,RPL19,RPL27,RPL35,RPL7,RPL9,RPS15A,RPS3,RPS3A,SELL,VCAM1	15
Tissue Development	Development of epithelial tissue	2.63e-06	Decreased	-2.178	APOE,ARG1,ATP5F1A,CDH5,COMP,F12,FABP4,HSPA5,HSPG2,IGFBP1,KRT16,KRT17,LRG1,MDK,PROCR,SAA1,SFN,THBS1,VCAM1	19
Lipid Metabolism,Molecular Transport,Small Molecule Biochemistry	Concentration of triacylglycerol	4.02e-06	Increased	2.029	AHSG,APOA4,APOC4,APOE,APOM,CETP,CRP,FABP4,FGL1,LIPC,PLTP,PON3,SOD2,VNN1	14
Cancer,Cell Death and Survival,Organismal Injury and Abnormalities,Tumor Morphology	Cell death of cancer cells	5.66e-06	Increased	2.424	ANXA1,B2M,CAT,PSMB1,REG1A,RPL19,RPL27,RPL35,RPL7,RPL9,RPS15A,RPS3,SELL,VCAM1	14
Cellular Movement	Migration of fibrosarcoma cell lines	2.21e-05	Decreased	-2.2	ARPC2,CAT,CDC42,HNRNPK,SOD2	5
Cellular Movement,Hematological System Development and Function,Immune Cell Trafficking	Homing of mononuclear leukocytes	2.48e-05	Decreased	-2.145	ANXA1,AZU1,CDC42,PF4V1,PPIB,RAP1B,S100A7,SAA1,SELL,THBS1	10
Cardiovascular System Development and Function,Cellular Development,Cellular Function and Maintenance,Cellular Growth and Proliferation,Organismal Development,Tissue Development	Proliferation of endothelial cells	9.47e-05	Decreased	-2.285	APOE,ARG1,ATP5F1A,F12,FABP4,HSPA5,IGFBP1,LRG1,MDK,PROCR,SAA1,THBS1	12
Cellular Movement	Homing of cells	0.000101	Decreased	-2.144	ANXA1,APOE,ARPC2,AZU1,CDC42,GSN,LBP,MDK,PF4V1,PIGR,PPIB,RAP1B,S100A7,SAA1,SELL,THBS1,VCAM1	17
Lipid Metabolism,Molecular Transport,Small Molecule Biochemistry	Uptake of lipid	0.000103	Decreased	-2.065	APOA4,APOE,CETP,CFP,FABP4,LIPC,THBS1,TTR	8
Inflammatory Disease,Inflammatory Response,Organismal Injury and Abnormalities,Respiratory Disease	Inflammation of lung	0.000125	Decreased	-2.195	ALDOA,ANXA1,ANXA3,APOE,ARG1,CPB2,CRP,CTSS,HSPA5,LBP,SELL,THBS1	12
Hematological System Development and Function,Inflammatory Response,Tissue Morphology	Quantity of phagocytes	0.000152	Decreased	-2.236	ANXA1,APOE,ARG1,B2M,CFH,CTSS,GSN,LIPC,MDK,MSN,SAA1,SELL,THBS1,VCAM1	14
Cellular Movement	Migration of sarcoma cell lines	0.000157	Decreased	-2.412	ARPC2,CAT,CDC42,HNRNPK,MDK,SOD2	6
Cellular Movement,Hematological System Development and Function,Immune Cell Trafficking,Inflammatory Response	Cell movement of monocytes	0.000194	Decreased	-2.224	ANXA1,APOE,AZU1,CDC42,CTSS,PVR,S100A7,VCAM1	8

## Sheet: DF
穢 2000-2020 QIAGEN. All rights reserved.
Categories	Diseases or Functions Annotation	p-value	Predicted Activation State	Activation z-score	Molecules	# Molecules
Humoral Immune Response,Inflammatory Response	Complement activation	4.06e-30		-0.463	APOE,C7,CFD,CFH,CFP,CPB2,CRP,F12,FCN1,IGHG2,IGHV1OR15-1,IGHV2-5,IGHV3-23,IGKV1-12,IGKV1-16,IGKV1-5,IGKV1D-33,IGKV2-30,IGKV2-40,IGKV2D-30,IGLV2-11,IGLV3-21,IGLV6-57,IGLV7-43,KLKB1	25
Cellular Movement,Immune Cell Trafficking	Leukocyte migration	9.62e-25		-1.284	ANXA1,APOE,ARG1,AZU1,CAT,CDC42,CDH5,CFD,CFH,CPB2,CRP,CTSS,FABP4,FCN1,FGB,GP1BA,GSN,HSPA5,IGHV1OR15-1,IGHV2-5,IGHV3-23,IGKV1-12,IGKV1-16,IGKV1-5,IGKV1D-33,IGKV2-30,IGKV2-40,IGKV2D-30,IGLV2-11,IGLV3-21,IGLV6-57,IGLV7-43,LBP,MDK,MSN,PF4V1,PGLYRP2,PIGR,PLTP,PPIB,PROCR,PRSS3,PTGDS,PVR,RACK1,RAP1B,S100A7,SAA1,SELL,SERPINB3,SOD2,SOD3,THBS1,VCAM1	54
Cellular Movement	Migration of cells	4.45e-23		-1.961	AHSG,ALDOA,ANXA1,ANXA3,APOE,ARG1,ARHGDIA,ARPC2,ATP5F1A,AZU1,CAT,CDC42,CDH5,CFD,CFH,CHL1,COMP,CPB2,CRP,CST6,CTSS,F12,FABP4,FCN1,FGA,FGB,GP1BA,GSN,HNRNPA2B1,HNRNPK,HSP90B1,HSPA5,IGFBP1,IGHV1OR15-1,IGHV2-5,IGHV3-23,IGKV1-12,IGKV1-16,IGKV1-5,IGKV1D-33,IGKV2-30,IGKV2-40,IGKV2D-30,IGLV2-11,IGLV3-21,IGLV6-57,IGLV7-43,KRT16,LBP,LDHA,MDK,MELTF,MSN,NCL,PF4V1,PGLYRP2,PIGR,PLTP,PPIB,PROCR,PRSS3,PTGDS,PVR,RAC…	76
Cellular Movement	Cell movement	7.87e-23		-1.782	AHSG,ALDOA,ANXA1,ANXA3,APOE,ARG1,ARHGDIA,ARPC2,ATP5F1A,AZU1,CAT,CDC42,CDH5,CFD,CFH,CHL1,CLIC1,COMP,CPB2,CRP,CST6,CTSS,F12,FABP4,FCN1,FGA,FGB,GP1BA,GSN,HNRNPA2B1,HNRNPK,HSP90B1,HSPA5,HSPG2,IGFBP1,IGHV1OR15-1,IGHV2-5,IGHV3-23,IGKV1-12,IGKV1-16,IGKV1-5,IGKV1D-33,IGKV2-30,IGKV2-40,IGKV2D-30,IGLV2-11,IGLV3-21,IGLV6-57,IGLV7-43,KLKB1,KRT16,LBP,LDHA,MB,MDK,MELTF,MSN,NCL,PF4V1,PGLYRP2,PIGR,PLTP,PPIB,PROC…	80
Protein Synthesis	Metabolism of protein	1.53e-22		1.772	AHSG,ANXA1,APOA4,APOE,APOL1,APOM,AZU1,B2M,C4BPB,CAT,CETP,CPB2,CTSS,F12,FGA,FGG,GSN,HNRNPK,HSP90B1,HSPA5,HSPG2,IGFBP1,KLKB1,KRT17,LAMP1,LCN1,LIPC,MELTF,NCL,PCYOX1,PLTP,PPIB,PRSS3,RACK1,RPL10A,RPL18A,RPL19,RPL22,RPL23A,RPL24,RPL27,RPL30,RPL35,RPL7,RPL9,RPS15A,RPS3,RPS3A,RPS4X,RPS8,SAA1,SERPINA5,SERPINB3,SOD2,THBS1,TTR	56
Humoral Immune Response,Inflammatory Response	Classical complement pathway	2.44e-22			APOE,CFP,CRP,IGHG2,IGHV1OR15-1,IGHV2-5,IGHV3-23,IGKV1-12,IGKV1-16,IGKV1-5,IGKV1D-33,IGKV2-30,IGKV2-40,IGKV2D-30,IGLV2-11,IGLV3-21,IGLV6-57,IGLV7-43	18
Cellular Compromise,Inflammatory Response	Degranulation of cells	6.07e-20		-0.728	AHSG,ALDOA,ANXA1,ANXA3,APRT,ARG1,AZU1,B2M,CAT,CFD,CFP,COTL1,CTSS,FCN1,FGA,FGB,FGG,GM2A,GP1BA,GSN,LAMP1,LRG1,MMRN1,PIGR,PRSS3,PSMB1,PTGDS,RAP1B,S100A7,SELL,SERPINA4,SERPINB12,SERPINB3,STOM,THBS1,TTR,VNN1	37
Cellular Compromise,Inflammatory Response	Degranulation of neutrophils	9.92e-19			AHSG,ALDOA,ANXA1,ANXA3,APRT,ARG1,AZU1,B2M,CAT,CFD,CFP,COTL1,CTSS,FCN1,GM2A,GSN,LAMP1,LRG1,PIGR,PRSS3,PSMB1,RAP1B,S100A7,SELL,SERPINB12,SERPINB3,STOM,TTR,VNN1	29
Cellular Function and Maintenance	Receptor-mediated endocytosis	3.05e-18		-1.192	APOE,APOL1,B2M,CDC42,HNRNPK,HSP90B1,HSPG2,IGHV1OR15-1,IGHV2-5,IGHV3-23,IGKV1-12,IGKV1-16,IGKV1-5,IGKV1D-33,IGKV2-30,IGKV2-40,IGKV2D-30,IGLV2-11,IGLV3-21,IGLV6-57,IGLV7-43,SAA1,TFRC	23
RNA Damage and Repair	Decay of mRNA	6.93e-18			NCL,RPL10A,RPL18A,RPL19,RPL22,RPL23A,RPL24,RPL27,RPL30,RPL35,RPL7,RPL9,RPS15A,RPS3,RPS3A,RPS4X,RPS8	17
Cellular Function and Maintenance	Endocytosis	3.38e-17		-0.309	ANXA1,APOE,APOL1,ARPC2,B2M,CDC42,CFH,CRP,FCN1,GSN,HNRNPK,HSP90B1,HSPA5,HSPG2,IGHV1OR15-1,IGHV2-5,IGHV3-23,IGKV1-12,IGKV1-16,IGKV1-5,IGKV1D-33,IGKV2-30,IGKV2-40,IGKV2D-30,IGLV2-11,IGLV3-21,IGLV6-57,IGLV7-43,LMAN2,NCL,RACK1,SAA1,TFRC,THBS1,YWHAQ	35
RNA Damage and Repair	Nonsense-mediated mRNA decay	6.73e-17			RPL10A,RPL18A,RPL19,RPL22,RPL23A,RPL24,RPL27,RPL30,RPL35,RPL7,RPL9,RPS15A,RPS3,RPS3A,RPS4X,RPS8	16
Cellular Compromise,Inflammatory Response	Degranulation of phagocytes	1.02e-16		-1.387	AHSG,ALDOA,ANXA1,ANXA3,APRT,ARG1,AZU1,B2M,CAT,CFD,CFP,COTL1,CTSS,FCN1,GM2A,GSN,LAMP1,LRG1,PIGR,PRSS3,PSMB1,PTGDS,RAP1B,S100A7,SELL,SERPINB12,SERPINB3,STOM,TTR,VNN1	30
Hematological System Development and Function	Hemostasis	8.38e-16		-0.065	APOA4,APOE,C4BPB,CAPZB,CDC42,CLIC1,COMP,CPB2,CRP,F12,FGA,FGB,FGG,GP1BA,HBD,HBG1,HSPG2,KLKB1,PPIB,PROCR,RAP1B,SAA1,SERPINA5,THBS1,TREML1	25
Inflammatory Response,Organismal Injury and Abnormalities	Inflammation of organ	1.34e-15		0.733	ALDOA,ANXA1,ANXA3,APOA4,APOE,APRT,ARG1,ARHGDIA,B2M,CA3,CAPZB,CAT,CFH,COTL1,CPB2,CRP,CST6,CTSS,F12,FABP4,FGA,FLG,GP1BA,GSN,HSP90B1,HSPA5,IGFBP1,KLKB1,KRT16,KRT17,LBP,MDK,MSN,PGLYRP2,PIGR,PON3,PROCR,PRSS1,PRSS3,PSMB1,RACK1,REG1A,S100A7,SELL,SERPINB3,SFN,SOD2,TFRC,THBS1,VCAM1,VNN1	51
Protein Synthesis	Initiation of translation of protein	7.75e-15			RPL10A,RPL18A,RPL19,RPL22,RPL23A,RPL24,RPL27,RPL30,RPL35,RPL7,RPL9,RPS15A,RPS3,RPS3A,RPS4X,RPS8	16
Dermatological Diseases and Conditions,Organismal Injury and Abnormalities	Psoriasis	2.13e-14			ANXA1,ANXA3,APOE,APOL1,ARG1,ARHGDIA,CFD,CRP,CST6,CTSS,FLG,GM2A,GSN,HSPA5,KRT16,KRT17,KRT6C,OLFM1,PRSS3,S100A7,SERPINB3,SFN,SOD2,SUB1,TAGLN,TNXB,VCAM1,VDAC1,VNN1,YWHAQ	30
Metabolic Disease,Organismal Injury and Abnormalities	Amyloidosis	2.14e-14			APOA4,APOC4,APOE,ARG1,ATP5F1A,B2M,C7,CETP,CFD,CHL1,CRP,CTSS,F12,FGA,GM2A,GSN,HNRNPA2B1,HSPA5,HSPG2,MELTF,PLTP,PSMB1,PTGDS,RACK1,REG1A,S100A7,SAA1,SOD2,TAGLN,TFRC,TTR,VDAC1	32
Cellular Movement,Hematological System Development and Function,Immune Cell Trafficking	Cell movement of leukocytes	1.81e-13		-1.401	ANXA1,APOE,ARG1,AZU1,CDC42,CDH5,CFD,CFH,CPB2,CRP,CTSS,FABP4,FCN1,FGB,GSN,HSPA5,LBP,MDK,MSN,PF4V1,PGLYRP2,PIGR,PLTP,PPIB,PROCR,PRSS3,PTGDS,PVR,RAP1B,S100A7,SAA1,SELL,SERPINB3,SOD3,THBS1,VCAM1	36
Hematological System Development and Function,Organismal Functions	Coagulation of blood	2.37e-13		1.11	APOE,C4BPB,CAPZB,CDC42,CLIC1,COMP,CPB2,CRP,F12,FGA,FGB,FGG,GP1BA,HBD,HBG1,HSPG2,KLKB1,PROCR,SERPINA5,THBS1,TREML1	21
Protein Synthesis	Synthesis of protein	8.29e-13	Increased	2.415	ANXA1,CETP,GSN,HNRNPK,HSPA5,IGFBP1,KRT17,NCL,PLTP,RACK1,RPL10A,RPL18A,RPL19,RPL22,RPL23A,RPL24,RPL27,RPL30,RPL35,RPL7,RPL9,RPS15A,RPS3,RPS3A,RPS4X,RPS8,SOD2,THBS1	28
Cell-To-Cell Signaling and Interaction,Hematological System Development and Function,Inflammatory Response	Aggregation of blood platelets	1.17e-12		0.468	CFH,CLIC1,COMP,CRP,F12,FGA,FGB,FGG,GP1BA,GSN,IGFBP1,KLKB1,LAMP1,RAP1B,SELL,THBS1,TREML1	17
Cell-To-Cell Signaling and Interaction	Binding of blood cells	4.06e-12		0.711	ANXA1,APOA4,APOE,CDC42,CFH,CFP,CRP,F12,FGA,FGG,GP1BA,HSPG2,KLKB1,LBP,MSN,PLTP,PPIB,PROCR,RAP1B,SAA1,SELL,TFRC,THBS1,VCAM1	24
Endocrine System Disorders,Metabolic Disease,Organismal Injury and Abnormalities	Metabolic syndrome X	5.42e-12			APOE,CA3,CETP,CFD,CRP,FABP4,HBD,LBP,LIPC,RPL7,RPL9,RPS15A,RPS3A,SUB1,THBS1	15
Cellular Movement	Cell movement of myeloid cells	9.6e-12		-1.49	ANXA1,APOE,ARG1,AZU1,CDC42,CFD,CFH,CRP,CTSS,FABP4,FCN1,GSN,HSPA5,LBP,MDK,PIGR,PLTP,PROCR,PRSS3,PTGDS,PVR,RAP1B,S100A7,SAA1,SELL,SOD3,THBS1,VCAM1	28
Neurological Disease,Organismal Injury and Abnormalities,Psychological Disorders	Dementia	9.76e-12			APOA4,APOC4,APOE,ARG1,ATP5F1A,C7,CA3,CETP,CFD,CHL1,CRP,CTSS,F12,GM2A,HNRNPA2B1,HSPA5,HSPG2,LRG1,MELTF,PLTP,PTGDS,RACK1,REG1A,S100A7,SOD2,TAGLN,TFRC,TTR,VDAC1	29
Connective Tissue Disorders,Inflammatory Disease,Inflammatory Response,Organismal Injury and Abnormalities,Skeletal and Muscular Disorders	Inflammation of joint	1.14e-11	Decreased	-2.029	AHSG,ALDOA,ANXA1,APOE,APOM,ARG1,B2M,CFD,CFP,COMP,CRP,CTSS,FABP4,FCN1,FGA,FGB,FGG,GP1BA,GSN,HSP90B1,HSPA5,HSPG2,IGFBP1,LBP,MDK,PGLYRP2,PTGDS,RPL18A,RPL19,RPS3,SAA1,SOD2,SOD3,TFRC,THBS1,TNXB,VCAM1	37
Cellular Movement,Hematological System Development and Function,Immune Cell Trafficking,Inflammatory Response	Cell movement of phagocytes	1.22e-11		-1.817	ANXA1,APOE,ARG1,AZU1,CDC42,CFD,CFH,CRP,CTSS,FABP4,FCN1,GSN,HSPA5,LBP,MDK,PF4V1,PIGR,PLTP,PROCR,PTGDS,PVR,RAP1B,S100A7,SAA1,SELL,SOD3,THBS1,VCAM1	28
Cell-To-Cell Signaling and Interaction	Adhesion of blood cells	1.58e-11		0.858	ANXA1,APOA4,APOE,CDC42,CFH,CFP,CRP,FGA,FGG,GP1BA,HSPG2,KLKB1,LBP,MSN,PLTP,PPIB,PROCR,RAP1B,SAA1,SELL,THBS1,VCAM1	22
Inflammatory Response	Inflammation of absolute anatomical region	1.63e-11		1.065	ALDOA,ANXA1,ANXA3,APOA4,APOE,APOM,APRT,ARG1,ARHGDIA,B2M,CA3,CFH,COTL1,CPB2,CRP,CST6,CTSS,F12,FGA,GP1BA,HSP90B1,HSPA5,IGFBP1,KLKB1,LBP,MDK,PGLYRP2,PIGR,PON3,PROCR,PRSS1,PRSS3,PSMB1,RACK1,REG1A,SELL,SOD2,TFRC,THBS1,VCAM1,VNN1	41
Neurological Disease,Organismal Injury and Abnormalities,Psychological Disorders	Tauopathy	2.07e-11			APOA4,APOC4,APOE,ARG1,ATP5F1A,C7,CETP,CFD,CHL1,CRP,CTSS,F12,GM2A,HNRNPA2B1,HSPA5,HSPG2,LRG1,MELTF,PLTP,PTGDS,RACK1,REG1A,S100A7,SOD2,TAGLN,TFRC,TTR,VDAC1	28
Metabolic Disease,Neurological Disease,Organismal Injury and Abnormalities,Psychological Disorders	Alzheimer disease	2.57e-11			APOA4,APOC4,APOE,ARG1,ATP5F1A,C7,CETP,CFD,CHL1,CRP,CTSS,F12,GM2A,HNRNPA2B1,HSPA5,HSPG2,MELTF,PLTP,PTGDS,RACK1,REG1A,S100A7,SOD2,TAGLN,TFRC,TTR,VDAC1	27
Protein Synthesis	Expression of protein	2.61e-11	Increased	2.63	ANXA1,HNRNPK,HSPA5,NCL,RACK1,RPL10A,RPL18A,RPL19,RPL22,RPL23A,RPL24,RPL27,RPL30,RPL35,RPL7,RPL9,RPS15A,RPS3,RPS3A,RPS4X,RPS8,SOD2,THBS1	23
Neurological Disease,Organismal Injury and Abnormalities	Progressive encephalopathy	5.86e-11			ANXA1,APOA4,APOC4,APOE,ARG1,ATP5F1A,C7,CAPZB,CETP,CFD,CHL1,CRP,CTSS,F12,GM2A,GSN,HNRNPA2B1,HSPA5,HSPG2,LAMP1,LDHA,LRG1,MELTF,PLTP,PTGDS,RACK1,REG1A,RPS3A,RPS4X,S100A7,SOD2,TAGLN,TFRC,TTR,VDAC1	35
Inflammatory Response	Inflammation of body cavity	6.93e-11		0.039	ALDOA,ANXA1,ANXA3,APOA4,APOE,APRT,ARG1,ARHGDIA,B2M,CFH,COTL1,CPB2,CRP,CTSS,FGA,GP1BA,HSP90B1,HSPA5,IGFBP1,LBP,MDK,PGLYRP2,PIGR,PON3,PROCR,PRSS1,PRSS3,PSMB1,RACK1,REG1A,SELL,SOD2,TFRC,THBS1,VCAM1,VNN1	36
Cell Death and Survival	Necrosis	7.18e-11		-0.664	ALDOA,ANXA1,APOE,APOL1,APRT,ARG1,ARHGDIA,ATP5F1A,AZU1,B2M,C7,CA3,CAT,CDC42,CDH5,CFH,CHL1,COMP,CPB2,CRP,CTSS,FABP4,FGA,GSN,HNRNPK,HSP90B1,HSPA5,IGFBP1,LAMP1,LBP,LDHA,MB,MDK,MSN,NCL,PIGR,PON3,PROCR,PSMB1,PTGDS,RACK1,REG1A,RPL19,RPL27,RPL35,RPL7,RPL9,RPS15A,RPS3,RPS3A,SAA1,SELL,SERPINA4,SERPINB3,SFN,SOD2,SOD3,SRSF8,TFRC,THBS1,TTR,VCAM1,VDAC1,VNN1,YWHAQ	65
Lipid Metabolism,Molecular Transport,Small Molecule Biochemistry	Transport of lipid	7.21e-11		1.026	APOA4,APOC4,APOE,APOM,CDC42,CETP,CTSS,FABP4,GM2A,GSN,LBP,LCN1,LIPC,MSN,PLTP,SAA1,VNN1	17
Inflammatory Response	Inflammatory response	8.38e-11		-1.466	AHSG,ANXA1,APOE,AZU1,CDC42,CDH5,CFH,CPB2,CRP,CTSS,F12,FABP4,FGG,GSN,HSPG2,KLKB1,KRT16,LBP,MDK,NCL,PF4V1,PGLYRP2,PIGR,PPIB,PROCR,S100A7,SAA1,SELL,SOD3,THBS1,VCAM1,VNN1	32
Connective Tissue Disorders,Inflammatory Disease,Organismal Injury and Abnormalities,Skeletal and Muscular Disorders	Rheumatic Disease	8.97e-11	Decreased	-2.076	AHSG,ALDOA,ANXA1,APOE,APOM,ARG1,AZU1,B2M,CFD,CFH,CFP,COMP,CRP,CTSS,FABP4,FCN1,FGA,FGB,FGG,GP1BA,GSN,HSP90B1,HSPA5,HSPG2,IGFBP1,LBP,LIPC,MDK,PGLYRP2,PTGDS,RPL18A,RPL19,RPS3,SAA1,SELL,SOD2,SOD3,TFRC,THBS1,TNXB,VCAM1	41
Lipid Metabolism,Molecular Transport,Small Molecule Biochemistry	Transport of steroid	1.01e-10		1.729	APOA4,APOC4,APOE,APOM,CDC42,CETP,CTSS,FABP4,GSN,LIPC,MSN,PLTP,SAA1,VNN1	14
Hematological System Development and Function	Fibrinolysis	1.03e-10			CPB2,F12,FGA,FGB,FGG,GP1BA,KLKB1	7
Immunological Disease	Allergy	1.09e-10			ALDOA,ANXA1,ANXA3,ARG1,CAPZB,CAT,CST6,CTSS,F12,FABP4,FLG,GSN,HSPA5,KLKB1,KRT16,KRT17,LBP,MSN,PTGDS,S100A7,SERPINB3,TFRC	22
Lipid Metabolism,Molecular Transport,Small Molecule Biochemistry	Cholesterol transport	1.15e-10		1.524	APOA4,APOC4,APOE,APOM,CDC42,CETP,CTSS,FABP4,LIPC,MSN,PLTP,SAA1,VNN1	13
Organismal Injury and Abnormalities,Tissue Morphology	Size of lesion	1.2e-10			ANXA1,APOA4,APOE,CETP,CPB2,CRP,CTSS,F12,FABP4,FGB,FGG,GP1BA,GSN,KLKB1,LDHA,MDK,OLFM1,PON3,PTGDS,THBS1,VCAM1	21
Lipid Metabolism,Molecular Transport,Small Molecule Biochemistry	Efflux of cholesterol	1.46e-10		1.3	APOA4,APOC4,APOE,APOM,CDC42,CETP,CTSS,FABP4,MSN,PLTP,SAA1,VNN1	12
Cardiovascular Disease,Hematological Disease,Organismal Injury and Abnormalities	Thrombus	1.51e-10		0.142	APOE,CFD,CFH,CPB2,CRP,F12,FGA,FGB,FGG,GP1BA,KLKB1,PROCR,RAP1B,SELL,SERPINA5,THBS1	16
Cell-To-Cell Signaling and Interaction,Hematological System Development and Function	Interaction of leukocytes	1.58e-10		0.718	ANXA1,APOA4,APOE,CDC42,CFH,CFP,CRP,FGA,FGG,KLKB1,LBP,MSN,PLTP,PPIB,PROCR,RAP1B,SAA1,SELL,TFRC,THBS1,VCAM1	21
Protein Synthesis	Translation of protein	1.97e-10		1.982	HNRNPK,HSPA5,NCL,RACK1,RPL10A,RPL18A,RPL19,RPL22,RPL23A,RPL24,RPL27,RPL30,RPL35,RPL7,RPL9,RPS15A,RPS3,RPS3A,RPS4X,RPS8	20
Cell-To-Cell Signaling and Interaction	Aggregation of cells	2.43e-10		1.109	CFH,CLIC1,COMP,CRP,F12,FGA,FGB,FGG,GP1BA,GSN,HNRNPA2B1,IGFBP1,KLKB1,LAMP1,RAP1B,SELL,THBS1,TREML1,VCAM1	19
Neurological Disease	Progressive neurological disorder	2.6e-10			ANXA1,APOA4,APOC4,APOE,ARG1,ATP5F1A,C7,CAPZB,CETP,CFD,CHL1,CRP,CTSS,F12,GM2A,GSN,HNRNPA2B1,HSP90B1,HSPA5,HSPG2,LAMP1,LDHA,LRG1,MELTF,PLTP,PTGDS,RACK1,REG1A,RPS3A,RPS4X,S100A7,SOD2,TAGLN,TFRC,TNXB,TTR,VDAC1	37
Cellular Movement	Cellular infiltration	5.77e-10		-0.974	ALDOA,ANXA1,ANXA3,APOE,ARG1,CFD,CFH,CPB2,CTSS,FABP4,FCN1,FGB,HSPA5,LBP,MDK,PLTP,PROCR,PRSS3,SAA1,SELL,SOD3,THBS1,VCAM1	23
Protein Synthesis	Metabolism of cellular protein	5.86e-10			AHSG,APOA4,APOE,APOL1,B2M,FGA,FGG,GSN,HSP90B1,HSPG2,IGFBP1,MELTF,SAA1,TTR	14
Inflammatory Disease	Chronic inflammatory disorder	5.94e-10		-0.555	AHSG,ALDOA,ANXA1,APOE,APOM,ARG1,B2M,CA3,CFD,CFH,COMP,COTL1,CRP,FABP4,FCN1,FGA,FGB,GP1BA,GSN,HSP90B1,HSPA5,LBP,MDK,PIGR,PROCR,PRSS1,PRSS3,PSMB1,REG1A,RPL18A,RPL19,RPS3,SAA1,TFRC,THBS1,TNXB,VCAM1	37
Cell-To-Cell Signaling and Interaction,Hematological System Development and Function	Binding of leukocytes	8.56e-10		0.909	ANXA1,APOA4,APOE,CDC42,CFH,CFP,CRP,FGA,FGG,KLKB1,LBP,MSN,PLTP,PPIB,PROCR,RAP1B,SELL,TFRC,THBS1,VCAM1	20
Dermatological Diseases and Conditions,Organismal Injury and Abnormalities	Chronic psoriasis	1e-09			APOE,ARG1,CST6,KRT16,KRT17,KRT6C,PRSS3,S100A7,SERPINB3,SOD2,TAGLN,TNXB	12
Organismal Injury and Abnormalities	Fibrin clot	1.18e-09			CPB2,F12,FGA,FGB,FGG,GP1BA,KLKB1	7
Cell-To-Cell Signaling and Interaction,Hematological System Development and Function,Immune Cell Trafficking	Adhesion of immune cells	1.31e-09		0.895	ANXA1,APOA4,APOE,CDC42,CFH,CFP,CRP,FGA,FGG,KLKB1,LBP,MSN,PLTP,PPIB,PROCR,RAP1B,SELL,THBS1,VCAM1	19
Cellular Movement,Hematological System Development and Function,Immune Cell Trafficking	Cell movement of granulocytes	1.56e-09		-0.869	ANXA1,APOE,AZU1,CFD,CFH,CRP,FABP4,FCN1,GSN,LBP,MDK,PIGR,PLTP,PROCR,PRSS3,RAP1B,S100A7,SAA1,SELL,VCAM1	20
Cellular Movement,Hematological System Development and Function,Immune Cell Trafficking,Inflammatory Response	Cell movement of neutrophils	1.82e-09		-0.913	ANXA1,APOE,AZU1,CFD,CFH,CRP,FABP4,FCN1,GSN,LBP,MDK,PIGR,PLTP,PROCR,RAP1B,SAA1,SELL,VCAM1	18
Protein Synthesis	Quantity of protein lipid complex in blood	1.9e-09		0.613	APOA4,APOE,APOM,CRP,CTSS,FGG,FGL1,LIPC,PLTP,PON3	10
Cell-To-Cell Signaling and Interaction	Binding of tumor cell lines	2.96e-09		0.209	ANXA1,APOE,CDC42,CFH,CPB2,CST6,FGA,GP1BA,HSP90B1,HSPA5,NCL,PVR,RACK1,SAA1,SELL,SERPINA5,SERPINB3,TFRC,THBS1,VCAM1	20
Cardiovascular Disease	Occlusion of blood vessel	3.65e-09		-0.051	AHSG,APOA4,APOE,APOM,CA3,CETP,CRP,CTSS,F12,FABP4,FGA,FGG,HSPG2,LIPC,MB,PLTP,PON3,PROCR,SAA1,SELL,THBS1,VCAM1,VNN1	23
Cardiovascular Disease,Organismal Injury and Abnormalities	Atherosclerotic lesion	3.7e-09			APOA4,APOE,CETP,CRP,CTSS,FABP4,FGG,HSPG2,PON3,SELL,THBS1,VCAM1,VNN1	13
Cellular Movement,Hematological System Development and Function,Immune Cell Trafficking,Inflammatory Response	Cell movement of macrophages	4.18e-09		-0.755	ANXA1,APOE,ARG1,AZU1,CFD,FCN1,GSN,HSPA5,MDK,PLTP,PROCR,PTGDS,SAA1,SELL,SOD3,THBS1,VCAM1	17
Cardiovascular Disease,Organismal Injury and Abnormalities	Vaso-occlusion	4.54e-09		0.241	AHSG,APOA4,APOE,APOM,CA3,CETP,CRP,CTSS,F12,FABP4,FGA,FGG,HSPG2,LIPC,MB,PLTP,PON3,PROCR,SAA1,SELL,THBS1,VCAM1,VNN1	23
Immunological Disease	Hypersensitive reaction	6.83e-09		0	ANXA1,APOE,ARG1,CAPZB,CAT,CFH,CST6,FABP4,FLG,GSN,KRT16,KRT17,KRT6C,LBP,MSN,PTGDS,S100A7,SELL,SERPINB3,SOD2	20
Cellular Movement,Hematological System Development and Function,Immune Cell Trafficking	Cell movement of antigen presenting cells	7.28e-09		-0.748	ANXA1,APOE,ARG1,AZU1,CFD,FCN1,GSN,HSPA5,MDK,PF4V1,PIGR,PLTP,PROCR,PTGDS,SAA1,SELL,SOD3,THBS1,VCAM1	19
Hematological Disease	Hemorrhagic disease	7.36e-09		0.128	ANXA1,AZU1,CDC42,F12,FGA,FGB,FGG,GP1BA,HSP90B1,HSPA5,PROCR,PSMB1,RAP1B,THBS1,TREML1,VNN1	16
Free Radical Scavenging	Metabolism of reactive oxygen species	9.45e-09		-0.12	ANXA1,APOA4,APOE,ARG1,ARHGDIA,CAT,CDC42,CDH5,CFH,CLIC1,CRP,GSN,HNRNPK,LDHA,PON3,RACK1,SERPINA4,SOD2,TAGLN,TFRC,VCAM1,VDAC1	22
Cellular Movement,Hematological System Development and Function,Immune Cell Trafficking	Cellular infiltration by leukocytes	1.03e-08		-0.68	ANXA1,APOE,ARG1,CFD,CFH,CPB2,FABP4,FCN1,FGB,HSPA5,LBP,MDK,PLTP,PROCR,PRSS3,SAA1,SELL,SOD3,THBS1,VCAM1	20
Cardiovascular Disease,Organismal Injury and Abnormalities	Occlusion of artery	1.23e-08		-0.051	AHSG,APOA4,APOE,APOM,CA3,CETP,CRP,CTSS,F12,FABP4,FGG,HSPG2,LIPC,MB,PLTP,PON3,PROCR,SAA1,SELL,THBS1,VCAM1,VNN1	22
Molecular Transport	Transport of molecule	2.08e-08		0.411	ALYREF,ANXA1,APOA4,APOC4,APOE,APOL1,APOM,ARG1,B2M,CA3,CAT,CBLN4,CDC42,CETP,CFH,CLIC1,COMP,CTSS,FABP4,FGA,FGB,FGG,GM2A,GSN,HNRNPA2B1,HSPA5,LBP,LCN1,LIPC,LMAN2,MB,MELTF,MSN,PCYOX1,PIGR,PLTP,SAA1,SOD2,TFRC,THBS1,TTR,VDAC1,VNN1	43
Free Radical Scavenging	Synthesis of reactive oxygen species	2.38e-08		-0.119	ANXA1,APOE,ARG1,ARHGDIA,CAT,CDC42,CDH5,CFH,CLIC1,CRP,GSN,HNRNPK,LDHA,PON3,RACK1,SERPINA4,SOD2,TAGLN,TFRC,VCAM1,VDAC1	21
Cellular Compromise,Inflammatory Response	Degranulation of blood platelets	2.45e-08			AHSG,ALDOA,CFD,FGA,FGB,FGG,GP1BA,MMRN1,SERPINA4,THBS1	10
Endocrine System Disorders,Metabolic Disease,Organismal Injury and Abnormalities	Insulin resistance	2.66e-08		0.832	AHSG,APOE,CA3,CETP,CFD,CRP,FABP4,HBD,LBP,LIPC,RPL7,RPL9,RPS15A,RPS3A,SOD2,SUB1,THBS1	17
Dermatological Diseases and Conditions,Inflammatory Disease,Inflammatory Response,Organismal Injury and Abnormalities	Dermatitis	2.75e-08		-1.981	ANXA1,APOE,ARHGDIA,CAPZB,CAT,CST6,FABP4,FLG,GSN,KRT16,KRT17,MSN,PGLYRP2,PSMB1,S100A7,SELL,SERPINB3,SFN,THBS1	19
Lipid Metabolism,Small Molecule Biochemistry	Fatty acid metabolism	3.02e-08		0.356	ANXA1,APOA4,APOC4,APOE,APOM,AZU1,CDC42,CETP,COTL1,CTSS,FABP4,GM2A,GSN,LBP,LCN1,LIPC,MSN,PLTP,PTGDS,RAP1B,SAA1,TNXB,VNN1	23
Cancer,Gastrointestinal Disease,Hepatic System Disease,Organismal Injury and Abnormalities	Hepatitis B virus-related hepatocellular carcinoma	3.29e-08			CAT,CLIC1,FGB,HNRNPK,HSP90B1,HSPA5,RACK1	7
Connective Tissue Disorders,Immunological Disease,Inflammatory Disease,Inflammatory Response,Organismal Injury and Abnormalities,Skeletal and Muscular Disorders	Rheumatoid arthritis	4.15e-08			AHSG,ALDOA,ANXA1,APOE,APOM,ARG1,B2M,CFD,COMP,CRP,FABP4,FCN1,FGB,GP1BA,GSN,HSP90B1,LBP,MDK,RPL18A,RPL19,RPS3,SAA1,TFRC,THBS1,TNXB,VCAM1	26
Immunological Disease	Systemic autoimmune syndrome	4.38e-08		-1.498	AHSG,ALDOA,ANXA1,ANXA3,APOE,APOM,ARG1,AZU1,B2M,CAT,CFD,CFH,COMP,CRP,CTSS,FABP4,FCN1,FGB,GP1BA,GSN,HSP90B1,LBP,LIPC,MDK,RPL18A,RPL19,RPS3,SAA1,SELL,SOD2,SOD3,SRSF8,TAGLN,TFRC,THBS1,TNXB,VCAM1	37
Protein Synthesis	Quantity of hdl cholesterol in blood	4.47e-08		1.707	APOA4,APOE,APOM,CRP,FGL1,LIPC,PLTP,PON3	8
Cellular Function and Maintenance	Engulfment of cells	5.01e-08		0.503	AHSG,ANXA1,ANXA3,APOE,ARPC2,AZU1,CAT,CDC42,CFH,CRP,FCN1,GP1BA,GSN,HSPA5,LMAN2,NCL,PIGR,RACK1,SAA1,THBS1,YWHAQ	21
Molecular Transport	Export of molecule	5.34e-08		1.598	ALYREF,APOA4,APOC4,APOE,APOL1,APOM,CDC42,CETP,CTSS,FABP4,HNRNPA2B1,MSN,PLTP,SAA1,TTR,VNN1	16
Cardiovascular System Development and Function,Cell-To-Cell Signaling and Interaction	Binding of endothelial cell lines	5.52e-08		0.831	ANXA1,APOE,CRP,PF4V1,RAP1B,SELL,THBS1,VCAM1	8
Connective Tissue Disorders,Organismal Injury and Abnormalities,Skeletal and Muscular Disorders	Non-traumatic arthropathy	6.17e-08			AHSG,ALDOA,ANXA1,APOE,APOM,ARG1,B2M,CFD,COMP,CRP,FABP4,FCN1,FGB,GP1BA,GSN,HSP90B1,LBP,MDK,PTGDS,RPL18A,RPL19,RPS3,SAA1,SOD2,TFRC,THBS1,TNXB,VCAM1	28
Immunological Disease	Delayed hypersensitive reaction	6.49e-08			ANXA1,APOE,ARG1,KRT16,KRT17,KRT6C,S100A7,SELL,SERPINB3,SOD2	10
Cellular Function and Maintenance,Inflammatory Response	Phagocytosis	6.56e-08		-0.493	AHSG,ANXA1,ANXA3,ARPC2,AZU1,CAT,CDC42,CFH,CRP,FCN1,GP1BA,GSN,LAMP1,LMAN2,MSN,RACK1,SAA1,THBS1	18
Cardiovascular Disease,Organismal Injury and Abnormalities,Tissue Morphology	Size of infarct	8.04e-08			ANXA1,APOE,CRP,F12,FGB,FGG,GP1BA,GSN,KLKB1,MDK,OLFM1,PTGDS	12
Cell-To-Cell Signaling and Interaction,Cellular Movement,Hematological System Development and Function,Immune Cell Trafficking	Recruitment of granulocytes	8.75e-08		0.668	ANXA1,APOE,CAT,CDH5,CPB2,GP1BA,GSN,MDK,RAP1B,SELL,SOD2,THBS1,VCAM1	13
Cellular Movement,Hematological System Development and Function,Immune Cell Trafficking	Lymphocyte migration	1.01e-07		0.518	ANXA1,APOE,AZU1,CDC42,CTSS,MSN,PF4V1,PGLYRP2,PROCR,PVR,RAP1B,S100A7,SAA1,SELL,SERPINB3,THBS1,VCAM1	17
Protein Synthesis	Quantity of ldl cholesterol in blood	1.15e-07		-1.25	APOE,CRP,CTSS,FGG,LIPC,PLTP,PON3	7
Cardiovascular System Development and Function,Organismal Development	Angiogenesis	1.26e-07	Decreased	-2.139	ANXA1,ANXA3,APOE,ARG1,ARHGDIA,ATP5F1A,CAT,CDC42,CDH5,COMP,CTSS,F12,FABP4,GSN,HSPA5,HSPG2,IGFBP1,KLKB1,LDHA,LRG1,MB,MDK,NCL,PF4V1,PROCR,RAP1B,SAA1,SELL,THBS1,VCAM1	30
Cancer,Cell Death and Survival,Organismal Injury and Abnormalities,Tumor Morphology	Necrosis of tumor	1.38e-07	Increased	2.073	ANXA1,B2M,CAT,FGA,PROCR,PSMB1,RACK1,REG1A,RPL19,RPL27,RPL35,RPL7,RPL9,RPS15A,RPS3,RPS3A,SELL,THBS1,VCAM1	19
Cardiovascular Disease,Organismal Injury and Abnormalities	Atherosclerosis	1.38e-07		-0.532	AHSG,APOA4,APOE,APOM,CA3,CETP,CRP,CTSS,FABP4,FGG,HSPG2,LIPC,PLTP,PON3,SAA1,SELL,THBS1,VCAM1,VNN1	19
Cellular Movement	Cellular infiltration by myeloid cells	1.46e-07		-0.834	ANXA1,APOE,ARG1,CFD,CFH,FABP4,FCN1,HSPA5,LBP,MDK,PLTP,PROCR,PRSS3,SAA1,SELL,SOD3	16
Cellular Movement,Hematological System Development and Function,Immune Cell Trafficking	Cell movement of lymphocytes	1.62e-07		0.21	ANXA1,APOE,AZU1,CDC42,CTSS,MSN,PF4V1,PGLYRP2,PPIB,PROCR,PVR,RAP1B,S100A7,SAA1,SELL,SERPINB3,THBS1,VCAM1	18
Cardiovascular System Development and Function	Development of vasculature	1.71e-07	Decreased	-2.258	ANXA1,ANXA3,APOE,ARG1,ARHGDIA,ATP5F1A,CAT,CDC42,CDH5,CFH,COMP,CTSS,F12,FABP4,FGA,GSN,HSPA5,HSPG2,IGFBP1,KLKB1,LDHA,LRG1,MB,MDK,NCL,PF4V1,PROCR,RAP1B,SAA1,SELL,THBS1,VCAM1	32
Cellular Movement,Hematological System Development and Function,Immune Cell Trafficking,Inflammatory Response	Cellular infiltration by phagocytes	1.88e-07		-1.113	ANXA1,APOE,ARG1,CFD,CFH,FABP4,FCN1,HSPA5,LBP,MDK,PLTP,PROCR,SAA1,SELL,SOD3	15
Cell Death and Survival,Organismal Injury and Abnormalities	Necrosis of epithelial tissue	2.03e-07		-0.45	APOL1,AZU1,CA3,CAT,CDC42,CDH5,COMP,CRP,CTSS,GSN,HSPA5,IGFBP1,LDHA,NCL,PON3,PROCR,SAA1,SOD2,TFRC,THBS1,VDAC1,YWHAQ	22
Cell-To-Cell Signaling and Interaction	Activation of cells	2.13e-07		-0.049	ANXA1,APOE,AZU1,B2M,CAT,CFH,CLIC1,CPB2,CRP,CTSS,FGA,FGG,FGL1,GP1BA,HSP90B1,HSPG2,KLKB1,LBP,PGLYRP2,PLTP,PROCR,S100A7,SAA1,SELL,SERPINA4,THBS1,TREML1,TTR,VCAM1,VNN1	30
Lipid Metabolism,Molecular Transport,Small Molecule Biochemistry	Concentration of cholesterol	2.2e-07		0.337	APOA4,APOE,APOM,ARHGDIA,CETP,CRP,CTSS,FABP4,FGL1,LIPC,PLTP,PON3,SAA1,VCAM1,VNN1	15
Cardiovascular System Development and Function,Cellular Movement	Cell movement of endothelial cells	2.37e-07		-0.223	ANXA1,ANXA3,APOE,ATP5F1A,CDC42,CDH5,CRP,GP1BA,HSPA5,HSPG2,IGFBP1,MDK,NCL,PRSS3,SAA1,THBS1,VCAM1	17
Cardiovascular Disease,Organismal Injury and Abnormalities,Tissue Morphology	Size of atherosclerotic lesion	2.48e-07			APOA4,APOE,CETP,CRP,CTSS,FABP4,PON3,VCAM1	8
Cardiovascular System Development and Function,Cell-To-Cell Signaling and Interaction	Interaction of endothelial cells	2.54e-07		0.075	CDC42,CDH5,F12,GP1BA,HSPA5,IGFBP1,PIGR,PROCR,RACK1,SELL,THBS1,VCAM1	12
Protein Degradation,Protein Synthesis	Damage of protein	2.7e-07		-1	CAT,HSP90B1,HSPA5,SOD2	4
Cellular Movement	Cell movement of tumor cell lines	3e-07	Decreased	-2.27	ANXA1,ARPC2,CAT,CDC42,CDH5,CLIC1,CST6,FGA,HNRNPA2B1,HNRNPK,HSP90B1,IGFBP1,LDHA,MB,MDK,MELTF,MSN,NCL,PVR,RACK1,RAP1B,S100A7,SAA1,SELL,SERPINA5,SERPINB3,SFN,SOD2,THBS1,VCAM1,VDAC1	31
Developmental Disorder,Hematological Disease,Hereditary Disorder,Immunological Disease,Organismal Injury and Abnormalities	Autosomal recessive congenital afibrinogenemia	3.24e-07			FGA,FGB,FGG	3
Developmental Disorder,Hematological Disease,Hereditary Disorder,Immunological Disease,Organismal Injury and Abnormalities	Congenital dysfibrinogenemia	3.24e-07			FGA,FGB,FGG	3
Cellular Movement	Invasion by Streptococcus pneumoniae serotype 35A	3.24e-07			CDC42,CFH,PIGR	3
Lipid Metabolism,Small Molecule Biochemistry	Transmission of lipid	3.55e-07		1.247	APOA4,APOE,CETP,LBP,PLTP	5
Cancer,Cell Death and Survival,Organismal Injury and Abnormalities,Tumor Morphology	Cell death of osteosarcoma cells	4e-07	Increased	2.333	PSMB1,REG1A,RPL19,RPL27,RPL35,RPL7,RPL9,RPS15A,RPS3	9
Cell-To-Cell Signaling and Interaction	Binding of myeloid cells	4.29e-07		0.989	ANXA1,APOE,CFH,CFP,CRP,FGA,LBP,MSN,PLTP,RAP1B,SELL,VCAM1	12
Cell-To-Cell Signaling and Interaction,Cellular Function and Maintenance,Inflammatory Response	Phagocytosis of cells	4.33e-07		-0.698	AHSG,ANXA1,ANXA3,ARPC2,AZU1,CAT,CDC42,CFH,CRP,FCN1,GP1BA,GSN,LMAN2,RACK1,SAA1,THBS1	16
Cell-To-Cell Signaling and Interaction,Cellular Movement	Recruitment of cells	4.81e-07		1.293	ANXA1,APOE,CAT,CDH5,CPB2,GP1BA,GSN,KLKB1,MDK,PGLYRP2,RAP1B,SELL,SOD2,SOD3,THBS1,VCAM1	16
Organismal Injury and Abnormalities	Bleeding	4.94e-07		1.223	ANXA1,APOE,CPB2,CRP,F12,FGA,FGB,FGG,GP1BA,HSPG2,KLKB1,MB,PGLYRP2,PSMB1,RAP1B,SELL,THBS1,TREML1	18
Dermatological Diseases and Conditions,Organismal Injury and Abnormalities	Exanthem of skin	4.96e-07			ANXA1,ARHGDIA,CRP,CST6,KRT16,KRT17,KRT6C,S100A7,SERPINB3,SFN	10
Lipid Metabolism,Molecular Transport,Small Molecule Biochemistry	Concentration of lipid	5.74e-07		0.763	AHSG,APOA4,APOC4,APOE,APOM,ARHGDIA,CDH5,CETP,CFD,CFH,CRP,CTSS,FABP4,FGL1,HSPA5,KLKB1,LBP,LIPC,PLTP,PON3,PTGDS,SAA1,SOD2,TTR,VCAM1,VNN1	26
Cardiovascular Disease	Vascular lesion	5.82e-07			APOA4,APOE,CETP,CRP,CTSS,FABP4,FGG,HSPG2,KRT16,PON3,SELL,THBS1,VCAM1,VNN1	14
Dermatological Diseases and Conditions,Immunological Disease,Inflammatory Disease,Organismal Injury and Abnormalities	Lichen planus	6.41e-07			APOE,B2M,CFD,COMP,GSN,KRT16,KRT17,S100A7	8
Tissue Development	Adhesion of epithelial tissue	7.04e-07		1.467	ANXA1,FGA,GP1BA,SELL,VCAM1	5
Cardiovascular Disease,Organismal Injury and Abnormalities	Development of atherosclerotic lesion	7.04e-07			APOE,CTSS,SELL,VCAM1,VNN1	5
Cardiovascular Disease,Organismal Injury and Abnormalities	Infarction	7.44e-07		-1.04	ANXA1,APOE,CA3,CRP,F12,FGB,FGG,GP1BA,GSN,KLKB1,MB,MDK,OLFM1,PROCR,PTGDS,REG1A	16
Cell-To-Cell Signaling and Interaction,Cellular Movement,Hematological System Development and Function,Immune Cell Trafficking,Inflammatory Response	Recruitment of phagocytes	7.66e-07		0.488	ANXA1,APOE,CAT,CDH5,CPB2,GP1BA,GSN,MDK,RAP1B,SELL,SOD2,THBS1,VCAM1	13
Cardiovascular System Development and Function,Organismal Development	Vasculogenesis	7.74e-07	Decreased	-2.337	ANXA1,APOE,ARG1,ARHGDIA,ATP5F1A,CAT,CDC42,CDH5,COMP,F12,FABP4,GSN,HSPA5,HSPG2,IGFBP1,LDHA,LRG1,MB,MDK,PF4V1,PROCR,RAP1B,SAA1,THBS1,VCAM1	25
Tissue Development	Organization of extracellular matrix	7.89e-07			COMP,CTSS,FGA,FGB,FGG,HSPG2,KLKB1,PRSS1,THBS1,TNXB,TTR,VCAM1	12
Cellular Movement,Hematological System Development and Function,Immune Cell Trafficking,Inflammatory Response	Infiltration by neutrophils	7.99e-07		-1.215	ANXA1,APOE,CFD,CFH,FABP4,FCN1,LBP,MDK,PLTP,PROCR,SELL	11
Free Radical Scavenging	Production of reactive oxygen species	8.85e-07		-0.023	ANXA1,APOE,ARG1,ARHGDIA,CAT,CDC42,CDH5,CRP,GSN,HNRNPK,LDHA,RACK1,SOD2,TAGLN,VCAM1,VDAC1	16
Cell-To-Cell Signaling and Interaction,Cellular Movement,Hematological System Development and Function,Immune Cell Trafficking,Inflammatory Response	Recruitment of neutrophils	9.05e-07		0.38	ANXA1,APOE,CAT,CDH5,CPB2,GP1BA,GSN,MDK,RAP1B,SELL,SOD2	11
Metabolic Disease,Organismal Injury and Abnormalities	Glucose metabolism disorder	9.77e-07	Increased	2.234	AHSG,ANXA1,APOE,APOM,ARG1,B2M,CA3,CAT,CDC42,CETP,CFD,CFH,CRP,CTSS,FABP4,FGL1,GGCT,HBD,HSPA5,IGFBP1,LBP,LIPC,PSMA1,PSMB1,PTGDS,REG1A,RPL7,RPL9,RPS15A,RPS3A,SELL,SOD2,SUB1,THBS1,TNXB,TTR,VCAM1	37
Cardiovascular System Development and Function,Cellular Development,Cellular Function and Maintenance,Cellular Growth and Proliferation,Organismal Development,Tissue Development	Endothelial cell development	1e-06	Decreased	-2.012	APOE,ARG1,ATP5F1A,CDH5,COMP,F12,FABP4,HSPA5,HSPG2,IGFBP1,LRG1,MDK,PROCR,SAA1,THBS1,VCAM1	16
Cellular Movement	Migration of tumor cell lines	1.01e-06	Decreased	-2.463	ANXA1,ARPC2,CAT,CDC42,CDH5,CST6,FGA,HNRNPA2B1,HNRNPK,HSP90B1,IGFBP1,LDHA,MDK,MELTF,MSN,NCL,PVR,RACK1,RAP1B,S100A7,SAA1,SERPINA5,SERPINB3,SFN,SOD2,VCAM1,VDAC1	27
Cellular Movement	Invasion of cells	1.01e-06		-1.156	AHSG,ANXA1,ARG1,ARHGDIA,CA3,CAT,CDC42,CDH5,CFH,CPB2,CST6,CTSS,GSN,HNRNPA2B1,HSP90B1,HSPA5,KRT17,LDHA,MDK,PIGR,RACK1,S100A7,SAA1,SFN,SOD2,TAGLN,THBS1,VCAM1,VDAC1,YWHAQ	30
Cellular Movement,Hematological System Development and Function,Immune Cell Trafficking	Homing of leukocytes	1.05e-06	Decreased	-2.08	ANXA1,APOE,AZU1,CDC42,GSN,LBP,MDK,PF4V1,PIGR,PPIB,RAP1B,S100A7,SAA1,SELL,THBS1,VCAM1	16
Cardiovascular System Development and Function,Cell-To-Cell Signaling and Interaction	Adhesion of endothelial cell lines	1.09e-06		0.176	ANXA1,APOE,CRP,RAP1B,THBS1,VCAM1	6
Cellular Movement	Migration of myeloid cells	1.3e-06		-0.451	ANXA1,CDC42,CFH,CTSS,MDK,PTGDS,PVR,RAP1B,SAA1,SELL,VCAM1	11
Organismal Injury and Abnormalities	Wound	1.3e-06		-1.067	ANXA1,CFD,CPB2,CRP,FCN1,FGA,FGB,GSN,MDK,SELL,SOD2,THBS1	12
Cancer,Cell Death and Survival,Organismal Injury and Abnormalities,Tumor Morphology	Necrosis of malignant tumor	1.36e-06	Increased	2.123	ANXA1,B2M,CAT,PSMB1,REG1A,RPL19,RPL27,RPL35,RPL7,RPL9,RPS15A,RPS3,RPS3A,SELL,VCAM1	15
Dermatological Diseases and Conditions,Organismal Injury and Abnormalities	Plaque psoriasis	1.36e-06			ARHGDIA,CRP,CST6,KRT16,KRT17,KRT6C,S100A7,SERPINB3,SFN	9
Cardiovascular System Development and Function,Cell-To-Cell Signaling and Interaction	Binding of endothelial cells	1.46e-06		-0.389	CDC42,F12,GP1BA,HSPA5,IGFBP1,PIGR,PROCR,RACK1,SELL,THBS1,VCAM1	11
Cellular Movement,Hematological System Development and Function,Immune Cell Trafficking,Inflammatory Response	Cellular infiltration by macrophages	1.52e-06		-0.218	ANXA1,APOE,ARG1,CFD,FCN1,HSPA5,PLTP,PROCR,SAA1,SELL,SOD3	11
Cellular Movement,Hematological System Development and Function,Immune Cell Trafficking	Cellular infiltration by granulocytes	1.65e-06		-0.862	ANXA1,APOE,CFD,CFH,FABP4,FCN1,LBP,MDK,PLTP,PROCR,PRSS3,SELL	12
Cellular Movement,Immune Cell Trafficking,Lymphoid Tissue Structure and Development	Homing of lymphatic system cells	1.86e-06		-1.83	AZU1,CDC42,PF4V1,PPIB,RAP1B,S100A7,SAA1,SELL,THBS1,VCAM1	10
Lipid Metabolism,Molecular Transport,Small Molecule Biochemistry	Release of cholesterol	2.09e-06			APOE,CDC42,PLTP,SAA1	4
Immunological Disease	Immediate hypersensitivity	2.16e-06			ANXA1,CAPZB,CAT,CST6,FABP4,FLG,GSN,KRT16,KRT17,LBP,MSN,PTGDS,S100A7,SERPINB3	14
Cancer,Gastrointestinal Disease,Hepatic System Disease,Organismal Injury and Abnormalities	Hepatitis B surface antigen-negative hepatitis C virus negative hepatocellular carcinoma	2.18e-06			CLIC1,FGB,HSP90B1,HSPA5,RACK1	5
Cancer,Cell Death and Survival,Organismal Injury and Abnormalities,Tumor Morphology	Cell death of tumor cells	2.18e-06		1.898	ANXA1,B2M,CAT,PROCR,PSMB1,RACK1,REG1A,RPL19,RPL27,RPL35,RPL7,RPL9,RPS15A,RPS3,RPS3A,SELL,VCAM1	17
Protein Degradation,Protein Synthesis	Catabolism of protein	2.3e-06		0.324	APOE,AZU1,C4BPB,CAT,CPB2,CTSS,F12,GSN,HSP90B1,HSPA5,HSPG2,IGFBP1,KLKB1,LAMP1,LCN1,PCYOX1,PPIB,PRSS3,SERPINA5,SERPINB3,SOD2	21
Cell Death and Survival,Gastrointestinal Disease,Hepatic System Disease,Organismal Injury and Abnormalities	Necrosis of liver	2.38e-06		-0.639	APOE,CAT,CFH,CPB2,FGA,GSN,IGFBP1,NCL,PON3,SAA1,SELL,SOD2	12
Cardiovascular System Development and Function,Cellular Movement	Movement of vascular endothelial cells	2.38e-06		-0.513	ANXA1,CDC42,CDH5,GP1BA,HSPA5,HSPG2,IGFBP1,MDK,NCL,SAA1,THBS1	11
Cellular Movement,Hematological System Development and Function,Immune Cell Trafficking,Inflammatory Response	Chemotaxis of leukocytes	2.41e-06		-1.883	ANXA1,APOE,AZU1,CDC42,GSN,LBP,MDK,PF4V1,PIGR,PPIB,S100A7,SAA1,SELL,THBS1,VCAM1	15
Dermatological Diseases and Conditions,Immunological Disease,Inflammatory Disease,Inflammatory Response,Organismal Injury and Abnormalities	Atopic dermatitis	2.62e-06			ANXA1,CAPZB,CAT,CST6,FABP4,FLG,GSN,KRT16,KRT17,MSN,S100A7,SERPINB3	12
Tissue Development	Development of epithelial tissue	2.63e-06	Decreased	-2.178	APOE,ARG1,ATP5F1A,CDH5,COMP,F12,FABP4,HSPA5,HSPG2,IGFBP1,KRT16,KRT17,LRG1,MDK,PROCR,SAA1,SFN,THBS1,VCAM1	19
Cell-To-Cell Signaling and Interaction,Hematological System Development and Function,Inflammatory Response	Adhesion of blood platelets	2.69e-06		-0.277	APOA4,GP1BA,HSPG2,PPIB,SAA1,THBS1	6
Cell-To-Cell Signaling and Interaction,Cellular Movement,Hematological System Development and Function,Immune Cell Trafficking	Recruitment of leukocytes	3.2e-06		1.013	ANXA1,APOE,CAT,CDH5,CPB2,GP1BA,GSN,MDK,PGLYRP2,RAP1B,SELL,SOD2,THBS1,VCAM1	14
Cardiovascular System Development and Function,Cell-To-Cell Signaling and Interaction	Adhesion of HCAEC cells	3.21e-06			IGFBP1,SELL,VCAM1	3
Cell-To-Cell Signaling and Interaction,Hematological System Development and Function	Interaction of mononuclear leukocytes	3.29e-06		0.307	ANXA1,CRP,LBP,MSN,PPIB,RAP1B,SAA1,SELL,TFRC,THBS1,VCAM1	11
Cell Death and Survival,Organismal Injury and Abnormalities,Renal and Urological Disease	Necrosis of kidney	3.45e-06		-0.265	APOE,APOL1,APRT,CAT,CDC42,COMP,GSN,HSPA5,LDHA,PTGDS,SERPINB3,SOD2,TFRC,VDAC1,YWHAQ	15
Cellular Movement,Hematological System Development and Function,Immune Cell Trafficking,Inflammatory Response	Migration of phagocytes	3.48e-06		-0.204	ANXA1,APOE,CDC42,CFH,CTSS,MDK,PIGR,PTGDS,PVR,RAP1B,SAA1,SELL,VCAM1	13
Free Radical Scavenging	Formation of reactive oxygen species	3.54e-06		0	APOE,CAT,CDC42,PON3,SERPINA4,SOD2,TFRC	7
Cell-To-Cell Signaling and Interaction,Hematological System Development and Function	Activation of blood cells	3.64e-06		0.588	ANXA1,APOE,AZU1,B2M,CFH,CLIC1,CPB2,CRP,CTSS,FGG,FGL1,GP1BA,HSP90B1,HSPG2,KLKB1,LBP,PGLYRP2,S100A7,SAA1,SELL,THBS1,TREML1,VCAM1	23
Lipid Metabolism,Molecular Transport,Small Molecule Biochemistry	Concentration of triacylglycerol	4.02e-06	Increased	2.029	AHSG,APOA4,APOC4,APOE,APOM,CETP,CRP,FABP4,FGL1,LIPC,PLTP,PON3,SOD2,VNN1	14
Hematological System Development and Function,Tissue Morphology	Quantity of myeloid cells	4.12e-06		-1.166	ANXA1,APOE,ARG1,ARHGDIA,B2M,CFH,CFP,CTSS,GSN,IGFBP1,KLKB1,LIPC,MDK,MSN,SAA1,SELL,TFRC,THBS1,VCAM1	19
Cell-To-Cell Signaling and Interaction,Hematological System Development and Function,Inflammatory Response	Binding of blood platelets	4.38e-06		-0.542	APOA4,F12,GP1BA,HSPG2,PPIB,SAA1,THBS1	7
Developmental Disorder,Hereditary Disorder,Metabolic Disease,Organismal Injury and Abnormalities	Familial amyloidosis	4.43e-06			APOA4,APOE,B2M,FGA,GSN,TTR	6
Cell-To-Cell Signaling and Interaction,Hematological System Development and Function,Immune Cell Trafficking,Inflammatory Response	Activation of granulocytes	4.6e-06		0.647	ANXA1,CFH,CPB2,KLKB1,S100A7,SAA1,SELL,VCAM1	8
Post-Translational Modification,Protein Degradation,Protein Synthesis	Proteolysis	5.62e-06		0.342	APOE,AZU1,CPB2,CTSS,F12,GSN,IGFBP1,KLKB1,LCN1,PRSS3,SERPINA5,SERPINB3	12
Cancer,Cell Death and Survival,Organismal Injury and Abnormalities,Tumor Morphology	Cell death of cancer cells	5.66e-06	Increased	2.424	ANXA1,B2M,CAT,PSMB1,REG1A,RPL19,RPL27,RPL35,RPL7,RPL9,RPS15A,RPS3,SELL,VCAM1	14
Cell-To-Cell Signaling and Interaction,Hematological System Development and Function	Activation of myeloid cells	6.09e-06		0.45	ANXA1,APOE,AZU1,CFH,CPB2,CRP,FGG,KLKB1,LBP,S100A7,SAA1,SELL,THBS1,VCAM1	14
Cellular Movement,Hematological System Development and Function,Immune Cell Trafficking,Inflammatory Response	Chemotaxis of phagocytes	6.12e-06		-1.603	ANXA1,APOE,AZU1,GSN,LBP,MDK,PF4V1,PIGR,S100A7,SAA1,SELL,THBS1,VCAM1	13
Cell-To-Cell Signaling and Interaction	Adhesion of Streptococcus pneumoniae	6.39e-06			CFH,PIGR,THBS1	3
Inflammatory Response	Inflammation of secretory structure	6.45e-06		-0.418	ANXA1,B2M,COTL1,CTSS,HSPA5,PRSS1,PRSS3,REG1A,SELL,THBS1	10
Cell-To-Cell Signaling and Interaction	Binding of lymphoma cell lines	6.59e-06		-0.321	ANXA1,APOE,FGA,HSP90B1,NCL,TFRC,VCAM1	7
Inflammatory Response	Immune response of cells	6.64e-06		-0.38	AHSG,ANXA1,ANXA3,APOE,ARPC2,AZU1,CAT,CDC42,CFH,CRP,CTSS,FCN1,GP1BA,GSN,HSP90B1,LMAN2,RACK1,SAA1,THBS1,VCAM1	20
Endocrine System Disorders,Organismal Injury and Abnormalities	Benign thyroid nodule	7.06e-06			AHSG,ANXA3,ARHGDIA,HSPA5,TTR	5
Dermatological Diseases and Conditions,Organismal Injury and Abnormalities	Bleeding of skin	7.62e-06		1.131	ANXA1,FGA,HSPG2,PSMB1,SELL,TREML1	6
Metabolic Disease,Organismal Injury and Abnormalities	Systemic amyloidosis	7.86e-06			APOE,GSN,PSMB1,TTR	4
Cell Death and Survival	Focal necrosis	7.86e-06		0.152	APOE,FGA,IGFBP1,LBP	4
Cell-To-Cell Signaling and Interaction,Hematological System Development and Function,Immune Cell Trafficking,Inflammatory Response	Activation of neutrophils	8.52e-06		0.314	ANXA1,CFH,CPB2,KLKB1,S100A7,SAA1,SELL	7
Cancer,Organismal Injury and Abnormalities,Respiratory Disease	Lung tumor	8.76e-06		-0.129	AHSG,ALDOA,ALYREF,ANXA1,ANXA3,APOE,B2M,C7,CFH,CFP,COMP,CRP,FABP4,FGB,FGG,FGL1,FLG,GSN,HSP90B1,HSPG2,KRT6C,LAMP1,LDHA,MB,MDK,MMRN1,MSN,NCL,PF4V1,PIGR,PROCR,PRSS1,PTGDS,RACK1,REG1A,RPL22,RPL27,RPL7,RPL9,RPS4X,SAA2,SERPINA4,SERPINA5,SERPINB3,SOD2,THBS1,TTR,VCAM1	48
Cellular Movement,Hematological System Development and Function,Immune Cell Trafficking,Lymphoid Tissue Structure and Development	Homing of lymphocytes	9.32e-06		-1.83	AZU1,CDC42,PF4V1,PPIB,RAP1B,S100A7,SAA1,SELL,THBS1	9
Connective Tissue Disorders,Hematological Disease,Organismal Injury and Abnormalities	Thrombocytopenia	9.43e-06		-0.447	ANXA1,AZU1,CDC42,GP1BA,HSP90B1,PROCR,PSMB1,RAP1B,THBS1,TREML1,VNN1	11
Cell Death and Survival,Organismal Injury and Abnormalities,Renal and Urological Disease	Cell death of kidney cells	9.47e-06		-0.624	APOE,APOL1,CAT,CDC42,COMP,GSN,HSPA5,LDHA,PTGDS,SERPINB3,SOD2,TFRC,VDAC1,YWHAQ	14
Protein Synthesis	Metabolism of lipoprotein	9.77e-06			APOE,APOM,HSPG2,LIPC	4
Lipid Metabolism,Small Molecule Biochemistry,Vitamin and Mineral Metabolism	Metabolism of cholesterol	1e-05		1	APOA4,APOE,CAT,CETP,FGL1,LIPC,PLTP,SAA1	8
Cardiovascular System Development and Function,Cellular Movement	Migration of endothelial cells	1.01e-05		-0.164	ANXA1,ANXA3,APOE,ATP5F1A,CDH5,CRP,HSPA5,IGFBP1,MDK,NCL,PRSS3,SAA1,THBS1,VCAM1	14
Cancer,Organismal Injury and Abnormalities,Respiratory Disease	Lung cancer	1.02e-05		-0.129	AHSG,ALDOA,ANXA1,ANXA3,APOE,B2M,C7,CFH,CFP,COMP,CRP,FABP4,FGB,FGG,FGL1,FLG,GSN,HSP90B1,HSPG2,KRT6C,LAMP1,LDHA,MB,MDK,MMRN1,MSN,NCL,PF4V1,PIGR,PROCR,PRSS1,PTGDS,RACK1,REG1A,RPL22,RPL27,RPL7,RPL9,RPS4X,SAA2,SERPINA4,SERPINA5,SERPINB3,SOD2,THBS1,TTR,VCAM1	47
Cell-To-Cell Signaling and Interaction,Hematological System Development and Function	Binding of mononuclear leukocytes	1.1e-05		0.577	ANXA1,CRP,LBP,MSN,PPIB,RAP1B,SELL,TFRC,THBS1,VCAM1	10
Cell-To-Cell Signaling and Interaction,Hematological System Development and Function,Inflammatory Response	Binding of professional phagocytic cells	1.14e-05		1.266	ANXA1,APOE,CFH,CRP,FGA,LBP,MSN,PLTP,SELL,VCAM1	10
Protein Synthesis	Quantity of protein in blood	1.2e-05		0.849	AHSG,APOA4,APOE,APOM,ARHGDIA,CRP,CTSS,FABP4,FGG,FGL1,LIPC,MB,MDK,PLTP,PON3,SELL,SOD2	17
Lipid Metabolism,Molecular Transport,Small Molecule Biochemistry	Reverse cholesterol transport	1.2e-05			APOA4,APOE,APOM,CETP	4
Hematological Disease,Immunological Disease,Inflammatory Disease	Eosinophilic inflammation	1.27e-05			ALDOA,ANXA1,ANXA3,ARG1,CTSS,FLG,HSPA5,KRT16	8
Cellular Movement,Hematological Disease,Immunological Disease,Inflammatory Disease,Inflammatory Response,Organismal Injury and Abnormalities,Respiratory Disease	Allergic pulmonary eosinophilia	1.29e-05			ALDOA,ANXA3,ARG1,CTSS,HSPA5	5
Cell-To-Cell Signaling and Interaction	Binding of bacteria	1.29e-05		1.949	CFH,GP1BA,NCL,PIGR,THBS1	5
Cellular Development,Cellular Growth and Proliferation,Hematological System Development and Function,Lymphoid Tissue Structure and Development	Cell proliferation of T lymphocytes	1.42e-05		0.842	ANXA1,APOE,ARG1,ARHGDIA,B2M,CDC42,CFP,CRP,FABP4,HNRNPA2B1,HSP90B1,HSPA5,MDK,MSN,RPS3,SELL,TFRC,THBS1,VCAM1	19
Cellular Movement,Hematological Disease,Immunological Disease,Inflammatory Disease,Inflammatory Response,Organismal Injury and Abnormalities,Respiratory Disease	Eosinophilia of lung	1.46e-05			ALDOA,ANXA1,ANXA3,ARG1,CTSS,HSPA5	6
Tissue Development	Growth of epithelial tissue	1.46e-05		-1.413	APOE,ARG1,ATP5F1A,B2M,CPB2,F12,FABP4,FGL1,HSPA5,HSPG2,IGFBP1,KRT16,KRT17,LRG1,MDK,PROCR,RACK1,SAA1,SFN,TFRC,THBS1	21
Cell-To-Cell Signaling and Interaction,Hematological System Development and Function,Immune Cell Trafficking,Inflammatory Response	Activation of phagocytes	1.64e-05		0.598	ANXA1,APOE,AZU1,CFH,CPB2,CRP,FGG,HSP90B1,KLKB1,LBP,S100A7,SAA1,SELL,THBS1	14
Hematological System Development and Function,Tissue Morphology	Quantity of blood cells	1.68e-05		-0.209	ANXA1,APOE,ARG1,ARHGDIA,B2M,CETP,CFH,CFP,CPB2,CRP,CTSS,GP1BA,GSN,HSP90B1,IGFBP1,KLKB1,LIPC,MDK,MSN,PIGR,RAP1B,SAA1,SELL,SFN,TFRC,THBS1,VCAM1	27
Endocrine System Disorders,Gastrointestinal Disease,Inflammatory Disease,Inflammatory Response,Organismal Injury and Abnormalities	Inflammation of pancreas	1.68e-05		-0.391	B2M,COTL1,CTSS,HSPA5,PRSS1,PRSS3,REG1A,SELL,THBS1	9
Cell-To-Cell Signaling and Interaction,Reproductive System Development and Function	Binding of gonadal cell lines	1.69e-05		-0.298	APOE,FGA,GP1BA,LBP,SERPINB3,VCAM1	6
Cell Death and Survival	Apoptosis	1.75e-05		-1.77	ALDOA,ANXA1,APOE,ARG1,ARHGDIA,AZU1,B2M,CA3,CAT,CDC42,CDH5,CFH,CHL1,COMP,CRP,CTSS,FGA,GSN,HNRNPK,HSP90B1,HSPA5,HSPG2,IGFBP1,KRT17,LDHA,MB,MDK,MSN,NCL,OLFM1,PON3,PROCR,PRSS1,PSMB1,PTGDS,RACK1,RAP1B,RPS3,RPS3A,SAA1,SELL,SERPINB3,SFN,SOD2,SOD3,SUB1,TFRC,THBS1,TTR,VDAC1,VNN1,YWHAQ	52
Lipid Metabolism,Small Molecule Biochemistry	Redistribution of lipid	1.76e-05		1.275	APOE,CETP,GSN,PLTP	4
Tissue Morphology	Quantity of cells	2.08e-05		-0.819	ANXA1,APOA4,APOE,ARG1,ARHGDIA,ARPC2,B2M,CAPZB,CAT,CBLN4,CDC42,CETP,CFH,CFP,CPB2,CRP,CTSS,FGL1,GP1BA,GSN,HSP90B1,HSPA5,HSPG2,IGFBP1,KLKB1,LIPC,MDK,MSN,PIGR,PSMB1,RAP1B,RPS3A,SAA1,SELL,SFN,SOD2,SUB1,TFRC,THBS1,VCAM1	40
Cellular Function and Maintenance	Endocytosis by eukaryotic cells	2.15e-05		-0.31	ANXA1,APOE,ARPC2,CDC42,CFH,CRP,FCN1,GSN,HSPA5,LMAN2,RACK1,SAA1,THBS1,YWHAQ	14
Cellular Movement	Chemotaxis of myeloid cells	2.16e-05		-1.265	ANXA1,APOE,AZU1,GSN,LBP,MDK,PIGR,S100A7,SAA1,SELL,THBS1,VCAM1	12
Cell-To-Cell Signaling and Interaction,Hematological System Development and Function,Immune Cell Trafficking	Binding of granulocytes	2.18e-05		1.089	ANXA1,CFH,CFP,FGA,LBP,PLTP,SELL,VCAM1	8
Cellular Movement	Migration of fibrosarcoma cell lines	2.21e-05	Decreased	-2.2	ARPC2,CAT,CDC42,HNRNPK,SOD2	5
Molecular Transport	Secretion of molecule	2.21e-05		-0.474	ANXA1,APOA4,APOE,CBLN4,CDC42,CFH,COMP,FABP4,FGA,FGB,FGG,GSN,HSPA5,LIPC,PLTP,SAA1,SOD2,THBS1	18
Cardiovascular Disease,Organismal Injury and Abnormalities	Atherogenesis	2.25e-05			APOE,CETP,CRP,FGG,HSPG2,VCAM1	6
Cellular Movement,Hematological System Development and Function,Immune Cell Trafficking	Cell movement of natural killer cells	2.25e-05		0.963	PF4V1,PVR,RAP1B,SELL,SERPINB3,VCAM1	6
Lipid Metabolism,Molecular Transport,Small Molecule Biochemistry	Quantity of steroid	2.26e-05		0.657	APOA4,APOE,APOM,ARHGDIA,CDH5,CETP,CRP,CTSS,FABP4,FGL1,LIPC,PLTP,PON3,SAA1,VCAM1,VNN1	16
Cellular Movement,Hematological System Development and Function,Immune Cell Trafficking	Homing of mononuclear leukocytes	2.48e-05	Decreased	-2.145	ANXA1,AZU1,CDC42,PF4V1,PPIB,RAP1B,S100A7,SAA1,SELL,THBS1	10
Humoral Immune Response,Inflammatory Response	Alternative complement pathway	2.64e-05			CFD,CFP,CPB2	3
Dermatological Diseases and Conditions,Immunological Disease,Inflammatory Disease,Inflammatory Response,Organismal Injury and Abnormalities	Advanced stage atopic dermatitis	2.64e-05			FLG,KRT16,KRT17	3
Cellular Function and Maintenance	Engulfment of blood cells	2.72e-05		-0.318	ANXA1,APOE,ARPC2,CDC42,CFH,CRP,FCN1,GP1BA,GSN,SAA1,THBS1	11
Cardiovascular Disease,Organismal Injury and Abnormalities	Peripheral arterial disease	2.89e-05			AHSG,APOE,B2M,CACYBP,CFH,CTSS,PLTP,RPL9,SUB1,THBS1	10
Molecular Transport,Protein Trafficking	Secretion of protein	2.89e-05		-1.767	ANXA1,APOE,CBLN4,CDC42,COMP,FGA,FGB,FGG,SAA1	9
Endocrine System Disorders,Gastrointestinal Disease,Immunological Disease,Inflammatory Disease,Inflammatory Response,Organismal Injury and Abnormalities	Autoimmune pancreatitis	2.92e-05			COTL1,PRSS1,PRSS3,REG1A	4
Cell-To-Cell Signaling and Interaction,Cellular Compromise,Tumor Morphology	Adhesion of tumor cells	2.96e-05			AHSG,S100A7,SELL,THBS1,VCAM1	5
Cardiovascular Disease,Organismal Injury and Abnormalities	Embolus	2.96e-05			F12,FGA,FGG,MB,PROCR	5
Cell-To-Cell Signaling and Interaction	Binding of lymphatic system cells	2.99e-05		0.939	ANXA1,APOE,MSN,PPIB,RAP1B,SELL,TFRC,THBS1,VCAM1	9
Cell-To-Cell Signaling and Interaction,Hematological System Development and Function	Interaction of lymphocytes	3.09e-05		0.646	ANXA1,MSN,PPIB,RAP1B,SAA1,SELL,TFRC,THBS1,VCAM1	9
Cellular Movement,Hematological System Development and Function,Immune Cell Trafficking,Inflammatory Response	Chemotaxis of macrophages	3.1e-05			APOE,AZU1,MDK,SAA1,SELL,THBS1,VCAM1	7
Endocrine System Disorders,Gastrointestinal Disease,Inflammatory Disease,Inflammatory Response,Organismal Injury and Abnormalities	Chronic pancreatitis	3.25e-05			COTL1,HSPA5,PRSS1,PRSS3,REG1A	5
Cell Death and Survival,Organismal Injury and Abnormalities,Renal and Urological Disease	Cell death of kidney cell lines	3.4e-05		-0.587	APOL1,CAT,CDC42,COMP,GSN,HSPA5,LDHA,PTGDS,SOD2,TFRC,VDAC1,YWHAQ	12
Lipid Metabolism,Molecular Transport,Small Molecule Biochemistry	Redistribution of phospholipid	3.75e-05			CETP,GSN,PLTP	3
Carbohydrate Metabolism	Transmission of carbohydrate	3.75e-05			CETP,LBP,PLTP	3
Carbohydrate Metabolism,Lipid Metabolism,Molecular Transport,Small Molecule Biochemistry	Concentration of lipopolysaccharide	3.75e-05			CFH,LBP,SAA1	3
Cardiovascular Disease,Dermatological Diseases and Conditions,Organismal Injury and Abnormalities	Stasis ulcer	3.75e-05			FGA,FGB,FGG	3
Cellular Movement	Invasion of tumor cell lines	4.01e-05		-1.688	ANXA1,ARG1,ARHGDIA,CA3,CAT,CDC42,CFH,CST6,CTSS,HNRNPA2B1,KRT17,LDHA,MDK,PIGR,RACK1,S100A7,SAA1,SFN,SOD2,TAGLN,VCAM1,VDAC1,YWHAQ	23
Cellular Movement	Cell movement of melanoma cell lines	4.04e-05		0.555	CDH5,CST6,HNRNPA2B1,MDK,MELTF,MSN,SERPINA5,THBS1	8
Cardiovascular Disease,Hematological Disease,Organismal Injury and Abnormalities	Anemia	4.33e-05			ALDOA,ANXA1,APOE,CAT,CFH,CRP,HSPA5,RPL27,RPL35,RPL9,RPS15A,SELL,SOD2,TFRC,VCAM1	15
Post-Translational Modification,Protein Degradation,Protein Synthesis	Cleavage of protein fragment	4.47e-05		0	APOE,AZU1,CPB2,CTSS,F12,KLKB1,LCN1,PRSS3,SERPINA5,SERPINB3	10
Cardiovascular System Development and Function,Cell-To-Cell Signaling and Interaction	Adhesion of endothelial cells	4.53e-05		0.025	CDC42,GP1BA,IGFBP1,PROCR,RACK1,SELL,THBS1,VCAM1	8
Developmental Disorder,Hematological Disease,Hereditary Disorder,Immunological Disease,Organismal Injury and Abnormalities	Congenital hypodysfibrinogenemia	4.75e-05			FGA,FGG	2
Dermatological Diseases and Conditions,Hereditary Disorder,Organismal Injury and Abnormalities	Focal nonepidermolytic palmoplantar keratoderma type 1	4.75e-05			KRT16,KRT6C	2
Cell-To-Cell Signaling and Interaction,Tissue Development	Binding of extracellular matrix	4.79e-05			FGA,FGB,FGG,HSPG2,THBS1,TNXB,VCAM1	7
Cell Death and Survival,Organismal Injury and Abnormalities	Cell death of epithelial cells	4.84e-05		-1.056	APOL1,CA3,CAT,CDC42,CTSS,GSN,HSPA5,IGFBP1,LDHA,NCL,PON3,SAA1,SOD2,TFRC,VDAC1,YWHAQ	16
Cell Death and Survival,Organismal Injury and Abnormalities	Apoptosis of endothelial cells	4.92e-05		0.224	AZU1,CAT,CDH5,COMP,CRP,HSPA5,PROCR,THBS1,VDAC1	9
Metabolic Disease,Organismal Injury and Abnormalities	Disorder of lipid metabolism	5.04e-05		0.105	APOE,CETP,CRP,CTSS,FABP4,GM2A,HSPA5,LBP,LIPC,PLTP,SOD2	11
Developmental Disorder,Hereditary Disorder,Metabolic Disease,Neurological Disease,Organismal Injury and Abnormalities	Familial amyloidotic polyneuropathy	5.14e-05			APOE,GSN,TTR	3
Cardiovascular Disease,Organismal Injury and Abnormalities	Peripheral vascular disease	5.15e-05			AHSG,APOE,B2M,CA3,CACYBP,CFH,CRP,CTSS,GSN,PLTP,PROCR,RPL9,SUB1,THBS1,VCAM1	15
Cardiovascular Disease,Developmental Disorder,Hematological Disease,Organismal Injury and Abnormalities	Congenital anemia	5.19e-05			ALDOA,ANXA1,CAT,RPL27,RPL35,RPS15A	6
Cell-To-Cell Signaling and Interaction,Cellular Function and Maintenance,Inflammatory Response	Phagocytosis of blood cells	5.28e-05		-0.519	ANXA1,ARPC2,CDC42,CFH,CRP,FCN1,GP1BA,GSN,SAA1,THBS1	10
Cell-To-Cell Signaling and Interaction,Cellular Assembly and Organization	Quantity of focal adhesions	5.49e-05		1.387	ARPC2,CAT,CDH5,RACK1,SOD2	5
Cell-To-Cell Signaling and Interaction	Adhesion of tumor cell lines	5.71e-05		0.446	ANXA1,APOE,CDC42,CFH,CPB2,CST6,FGA,GP1BA,RACK1,SAA1,THBS1,VCAM1	12
Cell-To-Cell Signaling and Interaction	Detachment of cells	5.84e-05		0.108	ANXA1,GSN,MDK,PRSS1,SELL,SOD2	6
Organismal Injury and Abnormalities,Renal and Urological Disease	Damage of kidney	6.13e-05		-0.342	AHSG,APOE,ARHGDIA,B2M,CAT,CFH,CFP,MDK,THBS1	9
Cardiovascular Disease,Organismal Injury and Abnormalities	Aortic atherosclerosis	6.45e-05		-0.871	APOE,APOM,LIPC,PLTP,SAA1	5
Cellular Movement,Hematological System Development and Function,Immune Cell Trafficking,Inflammatory Response	Chemotaxis of antigen presenting cells	6.57e-05		-1.021	APOE,AZU1,MDK,PF4V1,SAA1,SELL,THBS1,VCAM1	8
Cancer,Organismal Injury and Abnormalities,Respiratory Disease	Stage I metastatic non-small cell lung carcinoma	6.8e-05			B2M,FGG,RPL27,RPL7	4
Lipid Metabolism,Molecular Transport,Small Molecule Biochemistry	Secretion of triacylglycerol	6.8e-05		1.969	APOA4,APOE,LIPC,PLTP	4
Connective Tissue Development and Function,Organismal Injury and Abnormalities	Formation of granulation tissue	6.8e-05		-1	CFD,FCN1,SELL,THBS1	4
Cell Death and Survival,Gastrointestinal Disease,Hepatic System Disease,Organismal Injury and Abnormalities	Apoptosis of liver cells	7.06e-05		-0.721	CAT,CFH,GSN,IGFBP1,NCL,PON3,SAA1,SOD2	8
Lipid Metabolism,Small Molecule Biochemistry	Homeostasis of triacylglycerol	7.7e-05			APOC4,APOE,CETP,LIPC	4
Immunological Disease	Immunodeficiency	7.88e-05			B2M,C7,CFD,CFH,CFP,FGA,FGB,FGG,MSN,TFRC	10
Organismal Injury and Abnormalities	Edema	7.93e-05		1.9	CA3,CRP,F12,KLKB1,LDHA,MB,PROCR,PRSS3,PTGDS,SELL,SERPINB3,SOD3,TFRC	13
Cellular Development,Cellular Growth and Proliferation,Hematological System Development and Function,Lymphoid Tissue Structure and Development	Proliferation of immune cells	8.07e-05		0.812	ANXA1,APOE,ARG1,ARHGDIA,B2M,CAT,CDC42,CFP,CRP,FABP4,HNRNPA2B1,HSP90B1,HSPA5,MDK,MSN,RPS3,SELL,SFN,TFRC,THBS1,VCAM1	21
Cell Death and Survival	Cytolysis	8.11e-05		0.374	ALDOA,ANXA1,APOL1,B2M,CAT,CFH,FGA,HSPA5,LBP,PVR,RPL9	11
Cellular Function and Maintenance	Engulfment of leukocytes	8.54e-05		-0.392	ANXA1,APOE,CDC42,CFH,CRP,FCN1,GSN,SAA1,THBS1	9
Cell-To-Cell Signaling and Interaction,Hematological System Development and Function,Immune Cell Trafficking,Inflammatory Response	Activation of leukocytes	8.54e-05		0.344	ANXA1,APOE,AZU1,B2M,CFH,CPB2,CRP,CTSS,FGG,FGL1,HSP90B1,KLKB1,LBP,PGLYRP2,S100A7,SAA1,SELL,THBS1,VCAM1	19
Cell Death and Survival,Organismal Injury and Abnormalities	Apoptosis of microvascular endothelial cells	8.67e-05		0.48	COMP,HSPA5,THBS1,VDAC1	4
Cellular Movement	Migration of ovarian cancer cell lines	8.76e-05		-1.96	CDC42,CDH5,HNRNPA2B1,SERPINB3,SOD2	5
Cell Death and Survival,Gastrointestinal Disease,Hepatic System Disease,Organismal Injury and Abnormalities	Cell death of liver cells	8.79e-05		-1.02	APOE,CAT,CFH,GSN,IGFBP1,NCL,PON3,SAA1,SOD2	9
Cell Death and Survival	Delay in apoptosis of neutrophils	8.81e-05			CAT,CRP,GSN	3
Lipid Metabolism,Small Molecule Biochemistry	Homeostasis of lipid	9.05e-05			APOA4,APOC4,APOE,CETP,FABP4,LIPC,PON3,SAA1,SOD2	9
Cellular Development,Cellular Growth and Proliferation,Hematological System Development and Function,Lymphoid Tissue Structure and Development	Proliferation of lymphocytes	9.41e-05		1.38	ANXA1,APOE,ARG1,ARHGDIA,B2M,CDC42,CFP,CRP,FABP4,HNRNPA2B1,HSP90B1,HSPA5,MDK,MSN,RPS3,SELL,SFN,TFRC,THBS1,VCAM1	20
Cell-To-Cell Signaling and Interaction,Cellular Function and Maintenance,Hematological System Development and Function	Phagocytosis of granulocytes	9.43e-05		-0.562	ANXA1,CFH,CRP,SAA1,THBS1	5
Cardiovascular System Development and Function,Cellular Development,Cellular Function and Maintenance,Cellular Growth and Proliferation,Organismal Development,Tissue Development	Proliferation of endothelial cells	9.47e-05	Decreased	-2.285	APOE,ARG1,ATP5F1A,F12,FABP4,HSPA5,IGFBP1,LRG1,MDK,PROCR,SAA1,THBS1	12
Cardiovascular Disease,Organismal Injury and Abnormalities	Damage of endothelial tissue	9.58e-05		1.387	ARHGDIA,AZU1,CDH5,CRP,PROCR,PTGDS	6
Cell-To-Cell Signaling and Interaction,Hematological System Development and Function	Binding of lymphocytes	9.64e-05		0.93	ANXA1,MSN,PPIB,RAP1B,SELL,TFRC,THBS1,VCAM1	8
Cellular Movement	Homing of cells	0.000101	Decreased	-2.144	ANXA1,APOE,ARPC2,AZU1,CDC42,GSN,LBP,MDK,PF4V1,PIGR,PPIB,RAP1B,S100A7,SAA1,SELL,THBS1,VCAM1	17
Lipid Metabolism,Molecular Transport,Small Molecule Biochemistry	Uptake of lipid	0.000103	Decreased	-2.065	APOA4,APOE,CETP,CFP,FABP4,LIPC,THBS1,TTR	8
Cell-To-Cell Signaling and Interaction	Adhesion of lymphatic system cells	0.000104		1.047	ANXA1,APOE,PPIB,RAP1B,SELL,THBS1,VCAM1	7
Cellular Movement,Hematological System Development and Function,Immune Cell Trafficking,Inflammatory Response,Lymphoid Tissue Structure and Development	Chemotaxis of lymphocytes	0.000104		-1.561	AZU1,CDC42,PF4V1,PPIB,S100A7,SAA1,THBS1	7
Cell-To-Cell Signaling and Interaction,Hematological System Development and Function,Immune Cell Trafficking,Inflammatory Response	Adhesion of neutrophils	0.000106		1.098	ANXA1,CFH,FGA,PLTP,SELL,VCAM1	6
Cardiovascular System Development and Function,Cell-To-Cell Signaling and Interaction	Binding of vascular endothelial cells	0.000109		-0.536	F12,GP1BA,HSPA5,RACK1,SELL,THBS1,VCAM1	7
Cardiovascular Disease,Developmental Disorder,Hematological Disease,Organismal Injury and Abnormalities	Congenital aplastic anemia	0.000109			ANXA1,CAT,RPL27,RPL35,RPS15A	5
Cellular Assembly and Organization,Cellular Function and Maintenance,Protein Trafficking	Organization of actin	0.000109		-0.192	ARHGDIA,CDC42,GSN,THBS1	4
Cardiovascular Disease,Organismal Injury and Abnormalities,Renal and Urological Disease	Renal vascular disorder	0.000109			APOE,CFD,CFH,THBS1	4
Lipid Metabolism,Molecular Transport,Small Molecule Biochemistry	Uptake of cholesterol ester	0.000112			APOE,CETP,LIPC	3
Infectious Diseases	Viral Infection	0.000114		-1.125	ANXA1,APOE,APOL1,B2M,CAT,CDC42,CRP,CTSS,F12,FGA,FLG,GM2A,H2BC12,HBG1,HNRNPK,HSP90B1,HSPA5,LMAN2,NCL,PPIB,PSMA1,PVR,RACK1,RAP1B,RPL10A,RPL23A,RPL35,SELL,SERPINA5,SERPINB3,SFN,SUB1,TFRC	33
Cell-To-Cell Signaling and Interaction,Cellular Assembly and Organization,Tissue Development	Adhesion of cell-associated matrix	0.000118			FGA,FGB,FGG,THBS1,TNXB,VCAM1	6
Cellular Function and Maintenance	Internalization of cells	0.000124		-1.162	ANXA1,ARPC2,CDC42,CFH,CRP,FCN1,GSN,LMAN2,NCL,SAA1,THBS1	11
Cardiovascular Disease,Hematological Disease,Metabolic Disease,Organismal Injury and Abnormalities	Hypertriglyceridemia	0.000125			APOE,CETP,CRP,CTSS,PLTP	5
Inflammatory Disease,Inflammatory Response,Organismal Injury and Abnormalities,Respiratory Disease	Inflammation of lung	0.000125	Decreased	-2.195	ALDOA,ANXA1,ANXA3,APOE,ARG1,CPB2,CRP,CTSS,HSPA5,LBP,SELL,THBS1	12
Hematological Disease,Metabolic Disease,Organismal Injury and Abnormalities	Dyslipidemia	0.00013			APOE,CETP,CRP,CTSS,FABP4,LBP,LIPC,PLTP	8
Cell-To-Cell Signaling and Interaction	Binding of carcinoma cell lines	0.000134		1.311	CFH,NCL,SAA1,THBS1,VCAM1	5
Free Radical Scavenging	Generation of reactive oxygen species	0.000134		0.082	APOE,CAT,CDC42,CFH,CLIC1,CRP,PON3,SOD2,VCAM1	9
Cardiovascular Disease,Organismal Injury and Abnormalities	Vascular calcification	0.000135			AHSG,APOE,CRP,VNN1	4
Cardiovascular System Development and Function,Embryonic Development,Nervous System Development and Function,Organ Development,Organismal Development,Tissue Development,Visual System Development and Function	Angiogenesis of cornea	0.000135			CDH5,PF4V1,THBS1,VCAM1	4
Hematological Disease	Acquired hemophilia	0.000139			FGA,FGB,FGG	3
Carbohydrate Metabolism,Lipid Metabolism,Small Molecule Biochemistry	Transmission of phosphatidylcholine	0.000142			CETP,PLTP	2
Cardiovascular Disease,Developmental Disorder,Hereditary Disorder,Metabolic Disease,Neurological Disease,Organismal Injury and Abnormalities,Skeletal and Muscular Disorders	Familial transthyretin amyloidosis	0.000142			GSN,TTR	2
Cellular Assembly and Organization,Cellular Function and Maintenance	Formation of fascin spikes	0.000142			CDC42,THBS1	2
Dermatological Diseases and Conditions,Developmental Disorder,Hereditary Disorder,Organismal Injury and Abnormalities,Skeletal and Muscular Disorders	Autosomal dominant pachyonychia congenita	0.000142			KRT16,KRT17	2
Organismal Injury and Abnormalities	Post-angioplasty restenosis	0.000142			CAT,SOD3	2
Lipid Metabolism,Small Molecule Biochemistry	Removal of cholesterol ester	0.000142			APOE,CETP	2
Lipid Metabolism,Molecular Transport,Small Molecule Biochemistry	Exchange of cholesterol ester	0.000142			CETP,PLTP	2
Cellular Compromise,Lipid Metabolism,Small Molecule Biochemistry	Peroxidation of lipid	0.000143		-0.9	APOE,CAT,CFH,HSPA5,SOD2	5
Cardiovascular System Development and Function,Tissue Morphology	Permeability of vascular system	0.000147		-0.342	ANXA1,APOE,ARHGDIA,AZU1,CDH5,GSN,PROCR,THBS1	8
Cardiovascular Disease,Hematological Disease,Organismal Injury and Abnormalities	Thromboembolism	0.00015			F12,FGA,FGG,PROCR	4
Cardiovascular Disease,Hematological Disease,Metabolic Disease,Organismal Injury and Abnormalities	Hyperlipoproteinemia	0.00015			APOE,CETP,CRP,CTSS,LBP,LIPC	6
Cell-To-Cell Signaling and Interaction	Response of granulocytes	0.00015		-0.199	ANXA1,CFH,CRP,SAA1,THBS1,VCAM1	6
Hematological System Development and Function,Inflammatory Response,Tissue Morphology	Quantity of phagocytes	0.000152	Decreased	-2.236	ANXA1,APOE,ARG1,B2M,CFH,CTSS,GSN,LIPC,MDK,MSN,SAA1,SELL,THBS1,VCAM1	14
Hematological System Development and Function	Bleeding time	0.000152		-1.342	CLIC1,GP1BA,GSN,HSP90B1,TREML1	5
Cardiovascular Disease,Organismal Injury and Abnormalities	Aortic occlusive disease	0.000154		-0.871	APOE,APOM,CA3,CRP,LIPC,PLTP,SAA1	7
Cell Death and Survival,Gastrointestinal Disease,Hepatic System Disease,Organismal Injury and Abnormalities	Apoptosis of hepatocytes	0.000154		-0.412	CAT,GSN,IGFBP1,NCL,PON3,SAA1,SOD2	7
Cellular Movement	Migration of sarcoma cell lines	0.000157	Decreased	-2.412	ARPC2,CAT,CDC42,HNRNPK,MDK,SOD2	6
Cell-To-Cell Signaling and Interaction,Cellular Assembly and Organization	Cell-cell adhesion	0.000158			APOA4,CDC42,CDH5,MSN,PVR,RACK1,TNXB,VCAM1,VNN1	9
Cellular Assembly and Organization	Quantity of filaments	0.00016		-0.365	APOE,CDC42,HSPG2,PVR,RACK1,SAA1,SOD2	7
Cancer,Organismal Injury and Abnormalities,Respiratory Disease	Lung carcinoma	0.000162			AHSG,ALDOA,ANXA3,APOE,B2M,C7,CFH,CFP,COMP,CRP,FABP4,FGB,FGG,FGL1,FLG,GSN,HSP90B1,HSPG2,KRT6C,LAMP1,LDHA,MMRN1,MSN,PF4V1,PIGR,PROCR,PRSS1,RACK1,REG1A,RPL22,RPL27,RPL7,RPS4X,SAA2,SERPINA4,SERPINA5,SERPINB3,SOD2,THBS1,TTR,VCAM1	41
Lipid Metabolism,Small Molecule Biochemistry	Esterification of cholesterol	0.000166		0.627	APOA4,APOE,CETP,LIPC	4
Cellular Assembly and Organization,Neurological Disease,Organismal Development,Tissue Development	Formation of amyloid fibrils	0.000166		0.471	APOE,SAA1,SOD2,TTR	4
Lipid Metabolism,Molecular Transport,Small Molecule Biochemistry	Concentration of cholesterol ester	0.000166		-0.391	APOE,CETP,LIPC,PLTP	4
Cancer,Cellular Development,Cellular Growth and Proliferation,Organismal Injury and Abnormalities,Tumor Morphology	Proliferation of tumor cells	0.000167		0.397	ANXA1,CACYBP,CDH5,CST6,CTSS,HSPA5,HSPG2,IGFBP1,LDHA,PROCR,PRSS3,RPS4X,S100A7,THBS1	14
Molecular Transport	Transport of iron ion	0.00017			B2M,MELTF,TFRC	3
Organismal Injury and Abnormalities	Restenosis	0.00017			CAT,CRP,SOD3	3
Cellular Function and Maintenance	Engulfment of tumor cell lines	0.000171		-0.371	ANXA1,APOE,ARPC2,CDC42,FCN1,LMAN2,NCL,PIGR,RACK1	9
Cell Death and Survival	Cell viability of myeloma cell lines	0.000173		-1.573	CAT,HSP90B1,LDHA,PSMA1,RPL27,SOD2	6
Cardiovascular System Development and Function,Cell-To-Cell Signaling and Interaction	Activation of endothelial cells	0.000173		-0.223	KLKB1,LBP,PROCR,SAA1,SERPINA4	5
Cancer,Organismal Injury and Abnormalities	Malignant squamous-cell carcinoma	0.000182			CA3,CFD,COTL1,KRT16	4
Cancer,Organismal Injury and Abnormalities,Respiratory Disease	Stage I non-small cell lung carcinoma	0.000184			B2M,FGG,HSP90B1,RPL27,RPL7	5
Gene Expression,Protein Synthesis	Translation of mRNA	0.000188			RACK1,RPL10A,RPL19,RPL24,RPL30,RPS3,RPS3A,RPS4X	8
Organismal Survival	Survival of organism	0.000191		1.069	ANXA1,APOE,ARG1,ARHGDIA,B2M,CFH,COMP,CPB2,CRP,F12,GSN,HSP90B1,HSPG2,LAMP1,LBP,MDK,NCL,PLTP,SOD2,THBS1	20
Cellular Movement,Hematological System Development and Function,Immune Cell Trafficking,Inflammatory Response	Cell movement of monocytes	0.000194	Decreased	-2.224	ANXA1,APOE,AZU1,CDC42,CTSS,PVR,S100A7,VCAM1	8
Cell-To-Cell Signaling and Interaction,Hematological System Development and Function,Immune Cell Trafficking,Inflammatory Response	Binding of macrophages	0.000196		1.131	APOE,FGA,LBP,MSN,VCAM1	5
Cellular Movement	Release of blood cells	0.000205			SELL,TFRC,VCAM1	3
Free Radical Scavenging	Formation of superoxide	0.000205			PON3,SERPINA4,SOD2	3
Cell-To-Cell Signaling and Interaction,Hematological System Development and Function,Inflammatory Response,Organismal Functions	Activation of blood platelets	0.000206		0.14	APOE,CLIC1,CRP,GP1BA,HSPG2,THBS1,TREML1	7
Cancer,Organismal Injury and Abnormalities,Respiratory Disease	Respiratory system tumor	0.000208		-0.129	AHSG,ALDOA,ALYREF,ANXA1,ANXA3,APOE,B2M,C7,CFH,CFP,COMP,CPB2,CRP,FABP4,FGB,FGG,FGL1,FLG,GSN,HSP90B1,HSPG2,KRT6C,LAMP1,LDHA,MB,MDK,MMRN1,MSN,NCL,PF4V1,PIGR,PROCR,PRSS1,PTGDS,RACK1,REG1A,RPL22,RPL27,RPL7,RPL9,RPS4X,SAA2,SERPINA4,SERPINA5,SERPINB3,SFN,SOD2,THBS1,TTR,VCAM1	50
Cardiovascular Disease,Organismal Injury and Abnormalities	Intermediate disease stage peripheral arterial disease	0.000213			APOE,CFH,CTSS,PLTP,RPL9,SUB1,THBS1	7
Organismal Injury and Abnormalities	Growth of lesion	0.000217		0.026	ANXA1,APOE,CACYBP,CDH5,CST6,CTSS,FGA,FGL1,HSPA5,HSPG2,IGFBP1,LDHA,LRG1,PF4V1,PROCR,PRSS3,RACK1,RPL22,RPS4X,S100A7,SELL,SOD2,THBS1	23
Cancer,Organismal Injury and Abnormalities,Reproductive System Disease	Breast or ovarian cancer	0.000231			ALDOA,ANXA1,ANXA3,APOE,ARHGDIA,ATP5F1A,B2M,CAPZB,CAT,CBLN4,CDC42,CDH5,CFH,CHL1,CLIC1,CPB2,CRP,CRTAC1,FABP4,FGA,FLG,GGCT,GM2A,GSN,HGFAC,HNRNPA2B1,HSP90B1,HSPA5,HSPG2,IGFBP1,KRT17,LBP,MB,NCL,OAF,PCYOX1,PEPD,PON3,PZP,RAP1B,RPL19,RPL22,RPS3,SELL,SERPINA5,SOD2,STOM,TAGLN,TFRC,THBS1,TNXB,TREML1,TTR,VCAM1,VNN1,YWHAQ	56
Lipid Metabolism,Small Molecule Biochemistry	Metabolism of membrane lipid derivative	0.000232		-0.342	ANXA1,APOA4,APOE,APOM,CAT,CDC42,CETP,FABP4,FGL1,GM2A,HSPA5,LIPC,PLTP,SAA1	14
Cell Death and Survival,Skeletal and Muscular Disorders	Cell death of smooth muscle cells	0.000236		-0.555	ALDOA,CAT,MB,PSMB1,PTGDS,VNN1	6
Inflammatory Response	Innate immune response	0.000244			APOL1,B2M,F12,HSP90B1,KRT16,LBP,SAA1,VCAM1,VNN1	9
Cardiovascular System Development and Function,Cellular Movement	Migration of vascular endothelial cells	0.000245		-0.788	ANXA1,CDH5,HSPA5,IGFBP1,MDK,NCL,SAA1,THBS1	8
Cell Death and Survival,Gastrointestinal Disease,Hepatic System Disease,Organismal Injury and Abnormalities	Focal necrosis of liver	0.000245			APOE,FGA,IGFBP1	3
Cell Death and Survival	Opsonization	0.000245			CFD,CRP,LBP	3
Free Radical Scavenging	Removal of reactive oxygen species	0.000245			APOA4,CAT,SOD2	3
Cell Death and Survival,Skeletal and Muscular Disorders	Apoptosis of vascular smooth muscle cells	0.000249		0	ALDOA,MB,PSMB1,PTGDS,VNN1	5
Post-Translational Modification,Protein Degradation,Protein Synthesis	Hydrolysis of protein	0.000256			AZU1,CPB2,CTSS,IGFBP1,KLKB1,LCN1,PRSS3,SERPINA5,SERPINB3	9
Lipid Metabolism,Molecular Transport,Small Molecule Biochemistry	Secretion of lipid	0.000259		0.548	ANXA1,APOA4,APOE,CFH,FABP4,LIPC,PLTP,SOD2	8
Lipid Metabolism,Small Molecule Biochemistry	Conversion of lipid	0.000263		-0.785	APOE,CAT,CETP,CFH,FABP4,HSPA5,SOD2	7
Cell-To-Cell Signaling and Interaction,Hematological System Development and Function,Immune Cell Trafficking,Inflammatory Response	Adhesion of phagocytes	0.000263		0.755	ANXA1,CFH,CRP,FGA,PLTP,SELL,VCAM1	7
Cellular Assembly and Organization,Tissue Development	Formation of fibrils	0.000263			APOE,HSPA5,TTR,YWHAQ	4
Cell-To-Cell Signaling and Interaction,Hematological System Development and Function,Humoral Immune Response	Binding of B lymphocytes	0.000263			RAP1B,SELL,TFRC,VCAM1	4
Protein Synthesis	Polymerization of protein	0.000264			B2M,CAT,CDC42,CRP,FGA,FGB,FGG,GSN,OLFM1,SOD2,STOM	11
Cellular Movement,Hematological System Development and Function,Immune Cell Trafficking,Inflammatory Response	Chemotaxis of mononuclear leukocytes	0.000266		-1.924	ANXA1,AZU1,CDC42,PF4V1,PPIB,S100A7,SAA1,THBS1	8
Cellular Movement,Hematological System Development and Function,Immune Cell Trafficking,Inflammatory Response	Chemotaxis of granulocytes	0.000266		-0.882	ANXA1,AZU1,GSN,LBP,MDK,PIGR,S100A7,SELL	8
Lipid Metabolism,Small Molecule Biochemistry,Vitamin and Mineral Metabolism	Homeostasis of cholesterol	0.000269			APOA4,APOE,CETP,FABP4,LIPC,SAA1	6
Cell-To-Cell Signaling and Interaction,Hematological System Development and Function,Immune Cell Trafficking	Adhesion of mononuclear leukocytes	0.000272		0.716	ANXA1,CRP,PPIB,RAP1B,SELL,THBS1,VCAM1	7
Lipid Metabolism,Small Molecule Biochemistry,Vitamin and Mineral Metabolism	Metabolism of terpenoid	0.000274		1.387	APOA4,APOE,APOM,CAT,CETP,FGL1,HSPG2,LIPC,PLTP,SAA1,TTR	11
Hematological System Development and Function,Tissue Development	Homeostasis of blood	0.000279			AHSG,ARHGDIA,LBP,SOD2,TTR	5
Cell-mediated Immune Response,Cellular Movement,Hematological System Development and Function,Immune Cell Trafficking	T cell migration	0.00028		-1.244	APOE,AZU1,CDC42,CTSS,MSN,PF4V1,S100A7,SAA1,SELL,THBS1	10
Cellular Function and Maintenance	Engulfment of phagocytes	0.000282		-0.705	ANXA1,CDC42,CFH,CRP,FCN1,GSN,SAA1,THBS1	8
Cell Signaling,Inflammatory Response	Complement activation, alternative pathway	0.000282			CFD,CFP	2
Metabolic Disease,Organismal Injury and Abnormalities	Amyloidosis of vasculature	0.000282			APOE,SOD2	2
Carbohydrate Metabolism,Small Molecule Biochemistry	Binding of heparan sulfate proteoglycan	0.000282			APOE,THBS1	2
Cellular Assembly and Organization,Cellular Compromise,Cellular Function and Maintenance	Retraction of filopodia	0.000282			CDC42,GSN	2
Carbohydrate Metabolism,Lipid Metabolism,Small Molecule Biochemistry	Transmission of lipopolysaccharide	0.000282			LBP,PLTP	2
Cancer,Cell-To-Cell Signaling and Interaction,Cellular Compromise,Organismal Injury and Abnormalities,Tumor Morphology	Adhesion of acute myeloid leukemia blast cells	0.000282			SELL,VCAM1	2
Infectious Diseases,Inflammatory Disease,Inflammatory Response,Organismal Injury and Abnormalities,Respiratory Disease	Viral pneumonia	0.000282			ANXA1,CRP	2
Cellular Compromise	Injury of kidney cell lines	0.000282			SOD2,THBS1	2
Organismal Injury and Abnormalities,Renal and Urological Disease	Degeneration of renal tubule	0.000282			ARHGDIA,MDK	2
Developmental Disorder,Hereditary Disorder,Metabolic Disease,Organismal Injury and Abnormalities,Renal and Urological Disease	Familial visceral amyloidosis, ostertag type	0.000282			B2M,FGA	2
Cancer,Cellular Development,Cellular Growth and Proliferation,Organismal Injury and Abnormalities,Tumor Morphology	Proliferation of cancer cells	0.000285		-0.118	CACYBP,CDH5,CST6,CTSS,HSPG2,IGFBP1,LDHA,PRSS3,RPS4X,S100A7,THBS1	11
Cell Morphology	Size of lipid droplets	0.000286			CETP,FGL1,PON3,SOD2	4
Cardiovascular Disease,Organismal Injury and Abnormalities	Arterial calcification	0.00029			APOE,CRP,VNN1	3
Cell Death and Survival,Organismal Injury and Abnormalities,Renal and Urological Disease	Apoptosis of kidney cell lines	0.000296		-0.561	CAT,COMP,GSN,HSPA5,PTGDS,SOD2,TFRC,VDAC1,YWHAQ	9
Lipid Metabolism,Small Molecule Biochemistry	Metabolism of triacylglycerol	0.000305			APOE,CAT,CETP,FABP4,LIPC,TNXB	6
Cardiovascular Disease,Hematological Disease,Metabolic Disease,Organismal Injury and Abnormalities	Hyperlipidemia	0.00031			APOE,CETP,CRP,CTSS,LBP,LIPC,PLTP	7
Cardiovascular Disease	Disorder of blood pressure	0.000312			APOE,ARG1,CA3,CAT,CFH,CRP,CTSS,GSN,HBG1,MB,PTGDS,PZP,RPL27,RPS3,SFN,TAGLN,THBS1,VCAM1,YWHAQ	19
Tissue Development	Homeostasis of tissue	0.000317			AHSG,ARHGDIA,FABP4,LBP,SOD2,TTR	6
Metabolic Disease,Organismal Injury and Abnormalities	Abnormal metabolism	0.000329		0.105	APOE,CETP,CRP,CTSS,FABP4,GM2A,HSPA5,LBP,LIPC,MB,PLTP,SOD2	12
Dermatological Diseases and Conditions,Inflammatory Disease,Inflammatory Response,Organismal Injury and Abnormalities	Eczema	0.000338			ANXA1,ARHGDIA,KRT17,SFN	4
Cellular Movement,Hematological System Development and Function,Immune Cell Trafficking,Inflammatory Response	Transmigration of monocytes	0.000338			CDC42,CTSS,PVR,VCAM1	4
Cellular Growth and Proliferation	Outgrowth of cells	0.000348		-1.299	APOE,ARG1,CAT,CDC42,CDH5,CHL1,CPB2,MDK,RAP1B,REG1A,SOD2,THBS1,VCAM1	13
Hematological System Development and Function,Tissue Morphology	Quantity of granulocytes	0.00035		-0.993	ANXA1,ARHGDIA,CFH,CFP,GSN,MDK,MSN,SAA1,SELL,THBS1,VCAM1	11
Cell-To-Cell Signaling and Interaction	Adhesion of epithelial cells	0.000358		1.423	FGA,FGG,KRT16,PIGR,SOD2,VCAM1	6
Connective Tissue Disorders,Inflammatory Disease,Inflammatory Response,Organismal Injury and Abnormalities,Skeletal and Muscular Disorders	Ankylosing spondylitis	0.000366			ANXA1,COMP,CRP,SAA1	4
Organismal Injury and Abnormalities,Renal and Urological Disease	Damage of renal tubule	0.000366			APOE,CAT,MDK,THBS1	4
Hematological System Development and Function,Tissue Morphology	Quantity of leukocytes	0.000366		-0.784	ANXA1,APOE,ARG1,ARHGDIA,B2M,CFH,CFP,CRP,CTSS,GSN,HSP90B1,KLKB1,LIPC,MDK,MSN,PIGR,RAP1B,SAA1,SELL,SFN,THBS1,VCAM1	22
Organismal Injury and Abnormalities,Renal and Urological Disease	Injury of kidney	0.000376		-0.128	AHSG,ARHGDIA,B2M,CAT,CFH,CFP,THBS1	7
Cell Death and Survival,Skeletal and Muscular Disorders	Cell death of muscle cells	0.000383		0.23	ALDOA,CAT,CTSS,GSN,MB,MDK,NCL,PSMB1,PTGDS,SOD2,VNN1	11
Cardiovascular Disease,Hematological Disease,Metabolic Disease,Organismal Injury and Abnormalities	Mixed hyperlipidemia	0.000393			APOE,CETP,LIPC	3
Cancer,Organismal Injury and Abnormalities,Respiratory Disease	Murine Lewis lung carcinoma	0.000393			AHSG,PF4V1,THBS1	3
Hematological System Development and Function,Immune Cell Trafficking,Inflammatory Response,Tissue Development	Accumulation of monocytes	0.000393			APOE,PTGDS,VCAM1	3
Cardiovascular System Development and Function,Tissue Development	Adhesion of endothelial tissue	0.000393			ANXA1,SELL,VCAM1	3
Organismal Injury and Abnormalities,Respiratory Disease	Bleeding of lung	0.000395		0	CRP,HSPG2,THBS1,TREML1	4
Cell Morphology,Cellular Movement	Cell spreading of tumor cell lines	0.000435		-0.555	CDC42,MDK,PVR,RAP1B,THBS1,VCAM1	6
Cell-mediated Immune Response,Cellular Movement,Hematological System Development and Function,Immune Cell Trafficking,Lymphoid Tissue Structure and Development	Homing of T lymphocytes	0.000435		-1.231	AZU1,CDC42,PF4V1,S100A7,SELL,THBS1	6
Cellular Assembly and Organization,Tissue Development	Fibrogenesis	0.00044		-0.588	APOE,ARPC2,CAPZB,CDC42,CDH5,GSN,HSPA5,LBP,PTGDS,RPS3,THBS1,TTR,VCAM1,YWHAQ	14
Hematological System Development and Function,Inflammatory Response,Tissue Morphology	Quantity of neutrophils	0.000448		-1.728	ANXA1,CFH,GSN,MDK,MSN,SAA1,SELL,THBS1,VCAM1	9
Cardiovascular Disease,Hematological Disease,Metabolic Disease,Organismal Injury and Abnormalities	Hypercholesterolemia	0.000449			APOE,CETP,CRP,CTSS,LBP	5
Antimicrobial Response,Inflammatory Response	Antibacterial response	0.000453			ANXA3,AZU1,B2M,CFP,H2BC12,PGLYRP2,S100A7	7
Inflammatory Response	Acute phase reaction	0.000453			AHSG,CRP,LBP	3
Cancer,Organismal Injury and Abnormalities	Growth of malignant tumor	0.000457		-0.105	CACYBP,CDH5,CST6,CTSS,HSPG2,IGFBP1,LDHA,PF4V1,PRSS3,RACK1,RPS4X,S100A7,THBS1	13
Protein Synthesis	Synthesis of lipoprotein	0.000468			CETP,PLTP	2
Developmental Disorder,Hereditary Disorder,Metabolic Disease,Neurological Disease,Ophthalmic Disease,Organismal Injury and Abnormalities	Finnish type amyloidosis	0.000468			APOE,GSN	2
Cellular Compromise	Leakage of lysosome	0.000468			APOE,SAA1	2
Lipid Metabolism,Molecular Transport,Small Molecule Biochemistry	Exchange of phospholipid	0.000468			CETP,PLTP	2
Free Radical Scavenging,Small Molecule Biochemistry	Conversion of hydrogen peroxide	0.000468			CAT,SOD2	2
Cellular Assembly and Organization,Tissue Development	Formation of filaments	0.000471		-0.588	APOE,ARPC2,CAPZB,CDC42,CDH5,GSN,HSPA5,PTGDS,RPS3,THBS1,TTR,VCAM1,YWHAQ	13
Organismal Injury and Abnormalities,Renal and Urological Disease	Proximal tubular toxicity	0.000472			CTSS,FABP4,FGA,FGB,IGFBP1	5
Cellular Movement,Hematological System Development and Function,Immune Cell Trafficking	Transmigration of mononuclear leukocytes	0.000472			CDC42,CTSS,PVR,SELL,VCAM1	5
Cell-To-Cell Signaling and Interaction	Adhesion of myeloid cells	0.000481		0.797	ANXA1,CFH,CRP,FGA,PLTP,SELL,VCAM1	7
Cell Morphology	Size of cells	0.000494			ANXA1,APOE,B2M,CDC42,FGL1,GP1BA,HSP90B1,IGFBP1,LIPC,MSN,PON3,PPIB,PTGDS,SAA1,SOD2	15
Cell-To-Cell Signaling and Interaction,Hematological System Development and Function,Inflammatory Response	Immune response of neutrophils	0.000496		0.271	CFH,CRP,SAA1,THBS1,VCAM1	5
Neurological Disease,Skeletal and Muscular Disorders	Neuromuscular disease	0.0005			ANXA1,APOA4,APOE,B2M,C7,CA3,CAPZB,CRP,CTSS,FGG,HSP90B1,HSPA5,LAMP1,LDHA,LRG1,MB,RPS3A,RPS4X,STOM,SUB1,TNXB	21
Cell-To-Cell Signaling and Interaction,Hematological System Development and Function,Immune Cell Trafficking	Attachment of leukocytes	0.000519			CRP,SELL,VCAM1	3
Cardiovascular System Development and Function,Tissue Morphology	Permeability of vascular tissue	0.000519			APOE,AZU1,CDH5	3
Lipid Metabolism,Molecular Transport,Small Molecule Biochemistry	Accumulation of steroid	0.00052		-1.4	APOE,FABP4,LAMP1,PLTP,SAA1	5
Gastrointestinal Disease,Inflammatory Response	Inflammation of gastrointestinal tract	0.000526		0.263	ANXA1,APOA4,B2M,CFH,CRP,CTSS,FGA,FLG,HSP90B1,KRT16,LBP,PGLYRP2,PROCR,VNN1	14
Cell-mediated Immune Response,Cellular Movement,Hematological System Development and Function,Immune Cell Trafficking	NK cell migration	0.000531			PVR,SELL,SERPINB3,VCAM1	4
Cell-To-Cell Signaling and Interaction	Adhesion of carcinoma cell lines	0.000531		1.311	CFH,SAA1,THBS1,VCAM1	4
Free Radical Scavenging,Molecular Transport	Quantity of superoxide	0.000531			APOE,CAT,PON3,SOD2	4
Cell-mediated Immune Response,Cellular Movement,Hematological System Development and Function,Immune Cell Trafficking	Cell movement of T lymphocytes	0.000533		-1.29	APOE,AZU1,CDC42,CTSS,PF4V1,S100A7,SAA1,SELL,THBS1	9
Cancer,Organismal Injury and Abnormalities	Growth of tumor	0.000541		0.026	ANXA1,CACYBP,CDH5,CST6,CTSS,FGA,FGL1,HSPA5,HSPG2,IGFBP1,LDHA,LRG1,PF4V1,PROCR,PRSS3,RACK1,RPL22,RPS4X,S100A7,SELL,SOD2,THBS1	22
Cell-To-Cell Signaling and Interaction,Hematological System Development and Function,Immune Cell Trafficking	Adhesion of lymphocytes	0.000543		0.956	ANXA1,PPIB,RAP1B,SELL,THBS1,VCAM1	6
Cell Morphology,Cellular Function and Maintenance	Permeability of cells	0.000563		1.432	ANXA1,AZU1,CDH5,CRP,PROCR,RAP1B	6
Cellular Movement,Reproductive System Development and Function	Migration of gonadal cell lines	0.00057			CDC42,IGFBP1,NCL,RACK1	4
Hematological System Development and Function,Tissue Morphology	Abnormal quantity of leukocytes	0.000572			APOE,ARHGDIA,B2M,PIGR,SELL	5
Cellular Movement	Migration of melanoma cell lines	0.000583		-0.343	CDH5,CST6,HNRNPA2B1,MDK,MELTF,MSN	6
Cell Morphology,Cellular Assembly and Organization	Morphology of fibrils	0.00059			PPIB,SAA1,TNXB	3
Cardiovascular Disease,Hematological Disease,Metabolic Disease,Organismal Injury and Abnormalities	Fredrickson hyperlipoproteinemia	0.00059			APOE,CETP,LIPC	3
Connective Tissue Disorders,Hematological Disease,Organismal Injury and Abnormalities	Macrothrombocytopenia	0.00059			CDC42,GP1BA,RAP1B	3
Protein Trafficking	Interaction of protein	0.000593		1.432	B2M,CAT,FGA,FGB,HSPA5,HSPG2,IGFBP1,SOD2,VCAM1	9
Organismal Injury and Abnormalities	Calcinosis	0.0006			AHSG,APOE,CRP,SOD2,VNN1	5
Cancer,Gastrointestinal Disease,Hepatic System Disease,Organismal Injury and Abnormalities	Cholangiocarcinoma	0.000604			ANXA1,FGA,HSP90B1,PSMB1,RACK1,RPL9	6
Cellular Movement,Hematological System Development and Function,Immune Cell Trafficking,Inflammatory Response	Migration of neutrophils	0.000604		1.387	ANXA1,CFH,RAP1B,SAA1,SELL,VCAM1	6
Free Radical Scavenging	Production of superoxide	0.000604		0.167	APOE,ARG1,ARHGDIA,CDC42,RACK1,SOD2	6
Cellular Function and Maintenance	Uptake of cells	0.000611			APOE,CDC42,CFH,NCL	4
Endocrine System Disorders,Gastrointestinal Disease,Metabolic Disease,Organismal Injury and Abnormalities	Diabetes mellitus	0.000629		0.685	AHSG,ANXA1,APOE,APOM,ARG1,B2M,CA3,CAT,CDC42,CETP,CFH,CRP,CTSS,FABP4,GGCT,HSPA5,LIPC,PSMA1,PSMB1,PTGDS,REG1A,SELL,SOD2,TNXB,TTR,VCAM1	26
Hereditary Disorder,Immunological Disease,Organismal Injury and Abnormalities	Autosomal recessive immunodeficiency	0.000648			B2M,CFD,FGA,FGB,FGG,TFRC	6
Cancer,Organismal Injury and Abnormalities,Respiratory Disease	Non-small cell lung carcinoma	0.00066			ALDOA,ANXA3,B2M,C7,CFH,COMP,CRP,FABP4,FGB,FGG,FGL1,FLG,GSN,HSP90B1,HSPG2,KRT6C,LAMP1,LDHA,MMRN1,MSN,PF4V1,PIGR,PROCR,PRSS1,RACK1,REG1A,RPL22,RPL27,RPL7,SAA2,SERPINA4,SERPINA5,SERPINB3,SOD2,THBS1,TTR	36
Cell-To-Cell Signaling and Interaction	Adhesion of lung cancer cell lines	0.000667			CFH,THBS1,VCAM1	3
Cell-To-Cell Signaling and Interaction,Hematological System Development and Function	Interaction of natural killer cells	0.000667			SAA1,SELL,VCAM1	3
Cell-To-Cell Signaling and Interaction,Cellular Function and Maintenance,Hematological System Development and Function	Phagocytosis of myeloid cells	0.00068		-0.543	ANXA1,CFH,CRP,FCN1,GSN,SAA1,THBS1	7
Cardiovascular Disease,Organismal Injury and Abnormalities,Tissue Morphology	Area of fatty lesion	0.0007			APOE,PON3	2
Cardiovascular System Development and Function,Organismal Development,Skeletal and Muscular System Development and Function	Muscularization of pulmonary artery	0.0007			APOE,MDK	2
Cellular Assembly and Organization	Rearrangement of actin stress fibers	0.0007			CDH5,VCAM1	2
Cell Morphology,Hematological System Development and Function,Immunological Disease,Lymphoid Tissue Structure and Development	Abnormal morphology of CD8-positive alpha-beta intraepithelial T-cell	0.0007			B2M,PIGR	2
Free Radical Scavenging	Clearance of reactive oxygen species	0.0007			CAT,SOD2	2
Free Radical Scavenging	Activation of reactive oxygen species	0.0007			CAT,VCAM1	2
Cell-To-Cell Signaling and Interaction,Hematological System Development and Function,Hematopoiesis,Humoral Immune Response,Immune Cell Trafficking	Adhesion of pre-B lymphocytes	0.0007			RAP1B,SELL	2
Cellular Development,Cellular Growth and Proliferation	Colony formation of lung cell lines	0.0007			CAT,SOD2	2
Cell Morphology,Cellular Movement,Skeletal and Muscular System Development and Function	Cell spreading of muscle cell lines	0.0007			CDC42,THBS1	2
Cell-To-Cell Signaling and Interaction,Cellular Function and Maintenance,Inflammatory Response	Phagocytosis of phagocytes	0.0007		-0.415	ANXA1,CFH,CRP,FCN1,GSN,SAA1,THBS1	7
Cell Death and Survival,Skeletal and Muscular Disorders	Apoptosis of muscle cells	0.000701		0.882	ALDOA,CAT,GSN,MB,MDK,PSMB1,PTGDS,SOD2,VNN1	9
Cellular Function and Maintenance	Cellular homeostasis	0.000707		-0.293	ALDOA,ANXA1,APOE,APOL1,ARG1,AZU1,B2M,C7,CAT,CDH5,CLIC1,CRP,FABP4,GSN,HSP90B1,HSPA5,HSPG2,LAMP1,LDHA,MDK,PGLYRP2,PPIB,PROCR,RACK1,RAP1B,REG1A,RPL22,SAA1,SOD2,TFRC,VDAC1,YWHAQ	32
Post-Translational Modification,Protein Degradation,Protein Synthesis	Hydrolysis of protein fragment	0.000707			AZU1,CPB2,CTSS,KLKB1,LCN1,PRSS3,SERPINA5,SERPINB3	8
Developmental Disorder,Hereditary Disorder,Metabolic Disease,Organismal Injury and Abnormalities	Autosomal recessive inborn error of metabolism	0.000739			CRP,LAMP1,LCN1,PPIB,REG1A,TNXB,TTR	7
Cellular Assembly and Organization,Cellular Function and Maintenance	Quantity of cellular protrusions	0.000739		-0.247	APOE,ARPC2,CAPZB,CBLN4,CDC42,GSN,MSN	7
Dermatological Diseases and Conditions,Organismal Injury and Abnormalities	Loss of hair	0.000743			AHSG,ANXA1,APOE,CST6,KRT17,S100A7	6
Lipid Metabolism,Molecular Transport,Small Molecule Biochemistry	Abnormal quantity of cholesterol	0.00075			APOE,LIPC,PLTP	3
Cancer,Gastrointestinal Disease,Hepatic System Disease,Organismal Injury and Abnormalities	Hepatitis C virus-related hepatocellular carcinoma	0.00075			CAT,HSP90B1,HSPA5	3
Cardiovascular System Development and Function,Organismal Development,Tissue Morphology	Morphology of cardiovascular tissue	0.000752			APOE,ARHGDIA,CDH5,MDK,THBS1	5
Developmental Disorder,Hereditary Disorder,Organismal Injury and Abnormalities,Renal and Urological Disease	Familial congenital anomalies of the kidney and urinary tract	0.00076			ARHGDIA,C4BPB,FGA,GSN,IGFBP1,LAMP1,OLFM1,PIGR,TAGLN	9
Cancer,Gastrointestinal Disease,Hepatic System Disease,Organismal Injury and Abnormalities	Hepatocellular carcinoma	0.000762			ANXA1,ARG1,C7,CAT,CETP,CFP,CLIC1,FGA,FGB,FGG,FGL1,HGFAC,HNRNPK,HSP90B1,HSPA5,MDK,NCL,PVR,RACK1,VDAC1	20
Cell Morphology,Nervous System Development and Function,Tissue Morphology	Morphology of neurons	0.000763			APOE,B2M,CAPZB,CAT,CDC42,CFH,CHL1,GM2A,HNRNPA2B1,HSPG2,IGFBP1,LRG1,MSN,RAP1B,SOD2,TTR	16
Cell Death and Survival,Connective Tissue Disorders,Hematological Disease,Organismal Injury and Abnormalities	Hemolysis	0.000769			ALDOA,ANXA1,CAT,CFH,HSPA5,RPL9	6
Cellular Assembly and Organization	Organization of cellular membrane	0.000776			ANXA1,APOE,ARPC2,CAPZB,CDH5,PVR,SFN,TFRC,YWHAQ	9
Organismal Functions,Organismal Injury and Abnormalities,Tissue Morphology	Healing of wound	0.000781			CPB2,CRP,FGA,GSN,MDK,SELL,THBS1	7
Cardiovascular System Development and Function,Organismal Development	Formation of blood vessel	0.000781		-0.762	APOE,CAT,CDC42,CDH5,F12,FABP4,LDHA	7
Dermatological Diseases and Conditions,Inflammatory Disease,Organismal Injury and Abnormalities	Acne	0.000786			CAT,SAA2,SELL,SOD2,VCAM1	5
Cellular Movement	Migration of breast cancer cell lines	0.000787		-1.427	ANXA1,CDC42,CST6,IGFBP1,LDHA,RACK1,S100A7,SAA1,SERPINA5,SFN	10
Developmental Disorder,Hereditary Disorder,Metabolic Disease,Organismal Injury and Abnormalities,Respiratory Disease	Cystic Fibrosis	0.000793			CRP,LCN1,REG1A,TTR	4
Cellular Movement	Cell movement of breast cancer cell lines	0.000813		-1.042	ANXA1,CDC42,CST6,IGFBP1,LDHA,MB,RACK1,S100A7,SAA1,SERPINA5,SFN	11
Cellular Assembly and Organization,Cellular Function and Maintenance	Organization of filaments	0.000832			ALDOA,CDC42,COMP,GSN,KRT17,MSN,PPIB,TNXB	8
Post-Translational Modification	Cross-linkage of peptide	0.000839			ANXA1,FLG,THBS1	3
Cardiovascular Disease,Hematological Disease,Organismal Injury and Abnormalities,Renal and Urological Disease	Thrombosis of kidney	0.000839			APOE,CFD,CFH	3
Cell Morphology	Polarization of antigen presenting cells	0.000845			AHSG,APOE,CDC42,CTSS	4
Cell-To-Cell Signaling and Interaction,Inflammatory Response	Immune response of phagocytes	0.00089		-0.415	ANXA1,CFH,CRP,FCN1,GSN,SAA1,THBS1,VCAM1	8
Cardiovascular Disease,Hematological Disease,Hereditary Disorder,Metabolic Disease,Organismal Injury and Abnormalities	Primary genetic hyperlipidemia	0.000898			APOE,CETP,CRP,LIPC	4
Dermatological Diseases and Conditions,Organismal Injury and Abnormalities	Disorder of hair	0.00091			AHSG,ANXA1,APOE,APRT,CST6,KRT17,LAMP1,S100A7	8
Neurological Disease,Organismal Injury and Abnormalities,Psychological Disorders	Disorder of basal ganglia	0.000928			APOA4,APOE,B2M,C7,CAPZB,CRP,CTSS,FGG,HSPA5,LAMP1,LDHA,LRG1,MB,RPS3A,RPS4X,SOD2,STOM,SUB1	18
Hereditary Disorder,Organismal Injury and Abnormalities,Renal and Urological Disease	Familial glomerulopathy	0.000935			APOE,APOL1,CFH	3
Cardiovascular Disease,Hematological Disease,Organismal Injury and Abnormalities	Formation of thrombus	0.000954			APOE,F12,GP1BA,RAP1B	4
Cell-To-Cell Signaling and Interaction	Attachment of cells	0.000966		-0.246	COMP,CRP,HSPG2,SELL,SOD2,VCAM1	6
Lipid Metabolism,Small Molecule Biochemistry,Vitamin and Mineral Metabolism	Metabolism of retinoid	0.000971			APOA4,APOE,APOM,HSPG2,TTR	5
Cell Morphology,Cellular Assembly and Organization	Size of fibrils	0.000975			PPIB,SAA1	2
Cardiovascular System Development and Function,Cellular Growth and Proliferation	Cytostasis of endothelial cells	0.000975			CDC42,CDH5	2
Cellular Assembly and Organization,Cellular Function and Maintenance	Quantity of filopodia-like projection	0.000975			ARPC2,CAPZB	2
Dermatological Diseases and Conditions,Hereditary Disorder,Immunological Disease,Organismal Injury and Abnormalities	Hereditary angioedema	0.000975			F12,KLKB1	2
Digestive System Development and Function,Hematological System Development and Function,Lymphoid Tissue Structure and Development,Organ Morphology,Organismal Development,Tissue Morphology	Size of Peyer's patches	0.000975			ARG1,SELL	2
Cellular Assembly and Organization,Cellular Function and Maintenance,Hematological System Development and Function	Release of dense granule	0.000975			FGA,FGG	2
Cancer,Cardiovascular Disease,Organismal Injury and Abnormalities	Fibromuscular dysplasia	0.000975			CRP,VCAM1	2
Cellular Compromise,Cellular Function and Maintenance	Endoplasmic reticulum stress response of hepatoma cell lines	0.000975			HSP90B1,HSPA5	2
Cell-To-Cell Signaling and Interaction,Hematological System Development and Function	Binding of T lymphocytes	0.000997		0.714	ANXA1,MSN,RAP1B,SELL,THBS1,VCAM1	6
Cell-To-Cell Signaling and Interaction,Cellular Function and Maintenance,Hematological System Development and Function,Inflammatory Response	Phagocytosis of neutrophils	0.00101		-0.106	CFH,CRP,SAA1,THBS1	4
Cellular Movement	Emigration of cells	0.00101		1.922	ANXA1,GSN,SELL,VCAM1	4
Cardiovascular Disease,Organismal Injury and Abnormalities	Advanced stage peripheral arterial disease	0.00103			APOE,CACYBP,CFH,CTSS,SUB1,THBS1	6
Cell-To-Cell Signaling and Interaction,Hematological System Development and Function,Humoral Immune Response,Immune Cell Trafficking	Adhesion of B lymphocytes	0.00104			RAP1B,SELL,VCAM1	3
Cell Death and Survival,Cell Morphology,Cellular Function and Maintenance	Autophagic cell death	0.00104			APOL1,LAMP1,SOD2	3
Lipid Metabolism,Molecular Transport,Small Molecule Biochemistry	Transport of long chain fatty acid	0.00104			APOE,FABP4,LCN1	3
Cellular Function and Maintenance,Small Molecule Biochemistry	Homeostasis of metal ion	0.00104			APOE,B2M,C7,CDH5,HSPA5,REG1A,SOD2,TFRC	8
Inflammatory Response,Neurological Disease	Inflammation of central nervous system	0.00106		1.832	ANXA1,ARG1,B2M,CRP,F12,FGA,HSPA5,KLKB1,MDK,PROCR,SELL,VCAM1	12
Cell-To-Cell Signaling and Interaction,Cellular Movement,Hematological System Development and Function,Immune Cell Trafficking	Recruitment of mononuclear leukocytes	0.00109		0.269	ANXA1,APOE,CDH5,PGLYRP2,SELL,VCAM1	6
