# Supplementary material for: Differential Serum Proteomic Signatures between Acute Aortic Dissection and Acute Myocardial Infarction
Source: Biomedicines. 2023 Jan 8;11(1):161. doi: 10.3390/biomedicines11010161 (PMC9855332; doi:10.3390/biomedicines11010161)
Supplement: Supplementary file 1 [file biomedicines-11-00161-s001.zip › PD20200504_LFQ_PeptideGroups.xlsx]

## Sheet: PD20200504_EB_LFQ_NvsP_PeptideG
Checked	Confidence	PSM Ambiguity	Sequence	Annotated Sequence	Modifications	Modifications (all possible sites)	Modifications in Master Proteins	Modifications in Master Proteins (all Sites)	Qvality PEP	Qvality q-value	SVM_Score	# Protein Groups	# Proteins	# PSMs	Master Protein Accessions	Master Protein Descriptions	Protein Accessions	Positions in Master Proteins	# Missed Cleavages	Theo. MH+ [Da]	Sequence Length	# Razor Quan Results	Abundances (Scaled): F1: Sample, N	Abundances (Scaled): F2: Sample, P	Abundances (Normalized): F1: Sample, N	Abundances (Normalized): F2: Sample, P	Abundance: F1: Sample, N	Abundance: F2: Sample, P	Abundances Count: F1: Sample, N	Abundances Count: F2: Sample, P	Quan Info	Found in File: [F1]	Found in File: [F2]	Found in Fraction: F1.1	Found in Fraction: F1.2	Found in Fraction: F2.1	Found in Fraction: F2.2	Found in Sample: [S1] F1: Sample, N	Found in Sample: [S2] F2: Sample, P	Found in Sample Group: [S1] F1: Sample, N	Found in Sample Group: [S2] F2: Sample, P	Confidence (by Search Engine): Mascot	Charge (by Search Engine): Mascot	DeltaScore (by Search Engine): Mascot	DeltaCn (by Search Engine): Mascot	Rank (by Search Engine): Mascot	Search Engine Rank (by Search Engine): Mascot	Concatenated Rank (by Search Engine): Mascot	m/z [Da] (by Search Engine): Mascot
FALSE	High	Unambiguous	AAAAAAAAAKNGSSGK	[R].AAAAAAAAAKNGSSGK.[K]	1xDeamidated [N11]	1xDeamidated [N11]			0.0611358	0.00365615	0.266	1	1	1	Q99453	Paired mesoderm homeobox protein 2B OS=Homo sapiens OX=9606 GN=PHOX2B PE=1 SV=2	Q99453	Q99453 [159-174]	1	1317.68	16	0									NoneMonoisotopic	Not Found	High	Not Found	Not Found	High	Not Found	Not Found	High	Not Found	High	High	2	1	0	1	1	1	659.346
FALSE	High	Unambiguous	AAAATGTIFTFR	[R].AAAATGTIFTFR.[S]					0.000103226	0	1.349	1	1	1	P05154	Plasma serine protease inhibitor OS=Homo sapiens OX=9606 GN=SERPINA5 PE=1 SV=3	P05154	P05154 [362-373]	0	1226.65	12	0		200		222485		191080		1		Not Found	High	Not Found	Not Found	Not Found	High	Not Found	High	Not Found	High	High	2	0.9412	0	1	1	1	613.83
FALSE	High	Unambiguous	AAAIGIDLGTTYSCVGVFQHGK	[K].AAAIGIDLGTTYSCVGVFQHGK.[V]	1xCarbamidomethyl [C14]	1xCarbamidomethyl [C14]			0.0117509	0.000766932	0.529	1	1	1	P0DMV8	Heat shock 70 kDa protein 1A OS=Homo sapiens OX=9606 GN=HSPA1A PE=1 SV=1	P0DMV8	P0DMV8 [4-25]	0	2265.13	22	0									NoQuanValues	Not Found	High	Not Found	Not Found	High	Not Found	Not Found	High	Not Found	High	High	3	1	0	1	1	1	755.716
FALSE	High	Unambiguous	AAAITSDILEALGR	[R].AAAITSDILEALGR.[D]					1.43697e-06	0	2.068	1	1	2	Q15063	Periostin OS=Homo sapiens OX=9606 GN=POSTN PE=1 SV=2	Q15063	Q15063 [252-265]	0	1400.77	14	0									NoQuanValues	High	High	High	Not Found	High	Not Found	High	High	High	High	High	2	1	0	1	1	1	700.891
FALSE	High	Unambiguous	AAATGPSFWLGNETLK	[M].AAATGPSFWLGNETLK.[V]	1xAcetyl [N-Term]	1xAcetyl [N-Term]	P12955 1xAcetyl [N-Term]	P12955 1xAcetyl [N-Term]	0.000216362	0	1.224	1	1	1	P12955	Xaa-Pro dipeptidase OS=Homo sapiens OX=9606 GN=PEPD PE=1 SV=3	P12955	P12955 [2-17]	0	1704.86	16	0		200		385553		331131		1		Not Found	High	Not Found	Not Found	High	Not Found	Not Found	High	Not Found	High	High	2	1	0	1	1	1	852.933
FALSE	High	Unambiguous	AACAQLNDFLQEYGTQGCQV	[R].AACAQLNDFLQEYGTQGCQV.[-]	2xCarbamidomethyl [C3; C18]	2xCarbamidomethyl [C3; C18]			2.23165e-06	0	1.994	2	2	6	P0C0L4; P0C0L5	Complement C4-A OS=Homo sapiens OX=9606 GN=C4A PE=1 SV=2;Complement C4-B OS=Homo sapiens OX=9606 GN=C4B PE=1 SV=2	P0C0L4; P0C0L5	P0C0L4 [1725-1744]; P0C0L5 [1725-1744]	0	2273	20	0	73.7	126.3	1.78115e+07	3.0492e+07	1.78115e+07	2.61879e+07	4	4	NotUnique	High	High	High	High	High	High	High	High	High	High	High	3	1	0	1	1	1	758.338
FALSE	High	Unambiguous	AACLLPK	[K].AACLLPK.[L]	1xCarbamidomethyl [C3]	1xCarbamidomethyl [C3]			0.00690628	0.000663045	0.62	1	1	5	P02768	Serum albumin OS=Homo sapiens OX=9606 GN=ALB PE=1 SV=2	P02768	P02768 [199-205]	0	772.439	7	0	118.1	81.9	498781316	3.45911e+08	498781316	297084400	2	2		High	High	High	High	High	High	High	High	High	High	High	2	0.85	0	1	1	1	386.723
FALSE	High	Unambiguous	AADDTWEPFASGK	[K].AADDTWEPFASGK.[T]					1.71772e-06	0	2.038	1	1	6	P02766	Transthyretin OS=Homo sapiens OX=9606 GN=TTR PE=1 SV=1	P02766	P02766 [56-68]	0	1394.62	13	0	76.5	123.5	2.87701e+06	4.64061e+06	2.87701e+06	3.98557e+06	3	3		High	High	High	High	High	High	High	High	High	High	High	2	1	0	1	1	1	697.815
FALSE	High	Unambiguous	AADIEQQAVFAVFDENK	[R].AADIEQQAVFAVFDENK.[S]					2.25923e-07	0	2.379	1	1	3	P12259	Coagulation factor V OS=Homo sapiens OX=9606 GN=F5 PE=1 SV=4	P12259	P12259 [539-555]	0	1894.92	17	0		200		74404.3		63901.9		1		High	High	High	Not Found	High	High	High	High	High	High	High	3	1	0	1	1	1	632.311
FALSE	High	Unambiguous	AAFGQGSGPIMLDEVQCTGTEASLADCK	[R].AAFGQGSGPIMLDEVQCTGTEASLADCK.[S]	2xCarbamidomethyl [C17; C27]	2xCarbamidomethyl [C17; C27]			1.55468e-10	0	3.603	1	1	1	Q08380	Galectin-3-binding protein OS=Homo sapiens OX=9606 GN=LGALS3BP PE=1 SV=1	Q08380	Q08380 [77-104]	0	2913.31	28	0	87.4	112.6	2.22738e+06	2.86759e+06	2.22738e+06	2.46282e+06	1	1		Peak Found	High	Peak Found	Not Found	High	Not Found	Peak Found	High	Peak Found	High	High	3	1	0	1	1	1	971.774
FALSE	High	Unambiguous	AAFTECCQAADK	[K].AAFTECCQAADK.[A]	2xCarbamidomethyl [C6; C7]	2xCarbamidomethyl [C6; C7]			5.51187e-06	0	1.842	1	1	7	P02768	Serum albumin OS=Homo sapiens OX=9606 GN=ALB PE=1 SV=2	P02768	P02768 [187-198]	0	1371.57	12	0	112.8	87.2	2647677466	2.04711e+09	2647677466	1758152928	2	2		High	High	High	High	High	High	High	High	High	High	High	2	1	0	1	1	1	686.287
FALSE	High	Unambiguous	AAFTECCQAADK	[K].AAFTECCQAADK.[A]	2xCarbamidomethyl [C6; C7]; 1xDeamidated [Q8]	2xCarbamidomethyl [C6; C7]; 1xDeamidated [Q8]			8.81796e-06	0	1.763	1	1	3	P02768	Serum albumin OS=Homo sapiens OX=9606 GN=ALB PE=1 SV=2	P02768	P02768 [187-198]	0	1372.55	12	0									NoQuanValues	High	High	High	Not Found	High	High	High	High	High	High	High	2	0.9825	0	1	1	1	686.779
FALSE	High	Unambiguous	AAFTECCQAADKAACLLPK	[K].AAFTECCQAADKAACLLPK.[L]	3xCarbamidomethyl [C6; C7; C15]	3xCarbamidomethyl [C6; C7; C15]			3.89862e-05	0	1.513	1	1	1	P02768	Serum albumin OS=Homo sapiens OX=9606 GN=ALB PE=1 SV=2	P02768	P02768 [187-205]	1	2124.99	19	0	200		1050079		1050079		1			High	Not Found	High	Not Found	Not Found	Not Found	High	Not Found	High	Not Found	High	3	1	0	1	1	1	709
FALSE	High	Unambiguous	AAGNECPELQPPVHGK	[R].AAGNECPELQPPVHGK.[I]	1xCarbamidomethyl [C6]	1xCarbamidomethyl [C6]			9.33256e-05	0	1.366	1	1	4	P48740	Mannan-binding lectin serine protease 1 OS=Homo sapiens OX=9606 GN=MASP1 PE=1 SV=3	P48740	P48740 [296-311]	0	1703.82	16	0	67.2	132.8	833449	1.64859e+06	833449	1.41589e+06	1	1		High	High	High	Not Found	High	High	High	High	High	High	High	3	1	0	1	1	1	568.61
FALSE	High	Unambiguous	AALAAFNAQNNGSNFQLEEISR	[K].AALAAFNAQNNGSNFQLEEISR.[A]	1xDeamidated [N11]	1xDeamidated [N11]			4.75026e-06	0	1.867	1	1	1	P02765	Alpha-2-HS-glycoprotein OS=Homo sapiens OX=9606 GN=AHSG PE=1 SV=2	P02765	P02765 [166-187]	0	2366.14	22	0		200		1.40096e+06		1.20321e+06		1		Not Found	High	Not Found	Not Found	High	Not Found	Not Found	High	Not Found	High	High	3	0.2857	0	1	1	1	789.382
FALSE	High	Unambiguous	AALGYNILTQEDAQSVYDASYYGGQCETVYNGEWR	[K].AALGYNILTQEDAQSVYDASYYGGQCETVYNGEWR.[E]	1xCarbamidomethyl [C26]	1xCarbamidomethyl [C26]			3.61835e-10	0	3.461	1	1	3	P07357	Complement component C8 alpha chain OS=Homo sapiens OX=9606 GN=C8A PE=1 SV=2	P07357	P07357 [152-186]	0	3991.77	35	0									NoQuanValues	High	High	High	Not Found	High	Not Found	High	High	High	High	High	3	1	0	1	1	1	1331.26
FALSE	High	Unambiguous	AAIQALR	[RK].AAIQALR.[RK]					0.0689533	0.00397641	0.248	1	2	4	P04114	Apolipoprotein B-100 OS=Homo sapiens OX=9606 GN=APOB PE=1 SV=2	Q9BY43; P04114	P04114 [526-532]	0	742.457	7	0									NoQuanValues	High	High	High	Not Found	High	Not Found	High	High	High	High	High	2	0	0	1	1	1	371.732
FALSE	High	Unambiguous	AALQELLSK	[R].AALQELLSK.[G]					9.61351e-05	0	1.361	1	1	2	P62851	40S ribosomal protein S25 OS=Homo sapiens OX=9606 GN=RPS25 PE=1 SV=1	P62851	P62851 [86-94]	0	972.572	9	0	125.6	74.4	636193	377193	636193	323951	1	1		High	High	Not Found	High	Not Found	High	High	High	High	High	High	2	0.9692	0	1	1	1	486.79
FALSE	High	Unambiguous	AAISGENAGLVR	[K].AAISGENAGLVR.[A]					3.36037e-05	0	1.538	1	1	5	P19827	Inter-alpha-trypsin inhibitor heavy chain H1 OS=Homo sapiens OX=9606 GN=ITIH1 PE=1 SV=3	P19827	P19827 [126-137]	0	1157.63	12	0	85.7	114.3	7.15919e+07	9.55615e+07	7.15919e+07	82072683	2	2		High	High	High	High	High	High	High	High	High	High	High	2	0.8451	0	1	1	1	579.317
FALSE	High	Unambiguous	AAISGENAGLVR	[K].AAISGENAGLVR.[A]	1xDeamidated [N7]	1xDeamidated [N7]			3.92185e-05	0	1.512	1	1	2	P19827	Inter-alpha-trypsin inhibitor heavy chain H1 OS=Homo sapiens OX=9606 GN=ITIH1 PE=1 SV=3	P19827	P19827 [126-137]	0	1158.61	12	0	58	142	1.77281e+06	4.33665e+06	1.77281e+06	3.72452e+06	1	1		High	High	High	Not Found	High	Not Found	High	High	High	High	High	2	1	0	1	1	1	579.809
FALSE	High	Unambiguous	AAMVGMLANFLGFR	[R].AAMVGMLANFLGFR.[I]					1.50911e-10	0	3.608	1	1	3	P01019	Angiotensinogen OS=Homo sapiens OX=9606 GN=AGT PE=1 SV=1	P01019	P01019 [103-116]	0	1497.77	14	0	96.2	103.8	4.88629e+07	5.27129e+07	4.88629e+07	4.52723e+07	2	3		Peak Found	High	Peak Found	Not Found	High	High	Peak Found	High	Peak Found	High	High	2	1	0	1	1	1	749.388
FALSE	High	Unambiguous	AAMVGMLANFLGFR	[R].AAMVGMLANFLGFR.[I]	1xOxidation [M]	1xOxidation [M3; M6]			6.2898e-09	0	2.981	1	1	5	P01019	Angiotensinogen OS=Homo sapiens OX=9606 GN=AGT PE=1 SV=1	P01019	P01019 [103-116]	0	1513.77	14	0	92.1	107.9	3.58252e+06	4.19591e+06	3.58252e+06	3.60364e+06	1	3		High	High	High	Not Found	High	High	High	High	High	High	High	2	0.5575	0	1	1	1	757.387
FALSE	High	Unambiguous	AAMVGMLANFLGFR	[R].AAMVGMLANFLGFR.[I]	2xOxidation [M3; M6]	2xOxidation [M3; M6]			0.0644866	0.00365615	0.258	1	1	1	P01019	Angiotensinogen OS=Homo sapiens OX=9606 GN=AGT PE=1 SV=1	P01019	P01019 [103-116]	0	1529.76	14	0	5.2	194.8	13670.2	509463	13670.2	437550	1	1		Peak Found	High	Not Found	Peak Found	Not Found	High	Peak Found	High	Peak Found	High	High	2	1	0	1	1	1	765.384
FALSE	High	Unambiguous	AAPSVTLFPPSSEELQANK	[K].AAPSVTLFPPSSEELQANK.[A]					2.06636e-07	0	2.394	2	4	14	A0M8Q6; P0DOY2	Immunoglobulin lambda constant 7 OS=Homo sapiens OX=9606 GN=IGLC7 PE=1 SV=3;Immunoglobulin lambda constant 2 OS=Homo sapiens OX=9606 GN=IGLC2 PE=1 SV=1	A0M8Q6; P0DOY2; P0CF74; P0DOY3	A0M8Q6 [5-23]; P0DOY2 [5-23]	0	1986.02	19	0	86.1	113.9	2.13582e+08	2.82378e+08	2.13582e+08	2.42519e+08	8	6	NotUnique	High	High	High	High	High	High	High	High	High	High	High	2	1	0	1	1	1	993.512
FALSE	High	Unambiguous	AAQGEPQVQFK	[M].AAQGEPQVQFK.[L]	1xAcetyl [N-Term]	1xAcetyl [N-Term]	P62826 1xAcetyl [N-Term]	P62826 1xAcetyl [N-Term]	0.0466674	0.00313953	0.307	1	1	2	P62826	GTP-binding nuclear protein Ran OS=Homo sapiens OX=9606 GN=RAN PE=1 SV=3	P62826	P62826 [2-12]	0	1244.63	11	0	116.7	83.3	300340	214366	300340	184108	1	1		High	High	Not Found	High	Not Found	High	High	High	High	High	High	2	1	0	1	1	1	622.816
FALSE	High	Unambiguous	AAQVTIQSSGTFSSK	[K].AAQVTIQSSGTFSSK.[F]					6.03119e-08	0	2.601	1	1	25	P01023	Alpha-2-macroglobulin OS=Homo sapiens OX=9606 GN=A2M PE=1 SV=3	P01023	P01023 [1275-1289]	0	1511.77	15	0	63.6	136.4	6.01053e+07	1.29017e+08	6.01053e+07	1.10806e+08	8	11		High	High	High	High	High	High	High	High	High	High	High	2	1	0	1	1	1	756.388
FALSE	High	Unambiguous	AASGTTGTYQEWK	[K].AASGTTGTYQEWK.[D]					4.14286e-06	0	1.89	1	1	1	P04114	Apolipoprotein B-100 OS=Homo sapiens OX=9606 GN=APOB PE=1 SV=2	P04114	P04114 [4133-4145]	0	1399.65	13	0									NoQuanValues	Not Found	High	Not Found	Not Found	High	Not Found	Not Found	High	Not Found	High	High	2	1	0	1	1	1	700.329
FALSE	High	Unambiguous	AASGTTGTYQEWKDK	[K].AASGTTGTYQEWKDK.[A]					0.000359189	0	1.138	1	1	1	P04114	Apolipoprotein B-100 OS=Homo sapiens OX=9606 GN=APOB PE=1 SV=2	P04114	P04114 [4133-4147]	1	1642.77	15	0									NoQuanValues	High	Not Found	High	Not Found	Not Found	Not Found	High	Not Found	High	Not Found	High	2	1	0	1	1	1	821.887
FALSE	High	Unambiguous	AATGECTATVGK	[K].AATGECTATVGK.[R]	1xCarbamidomethyl [C6]	1xCarbamidomethyl [C6]			5.71214e-06	0	1.836	1	1	3	P01042	Kininogen-1 OS=Homo sapiens OX=9606 GN=KNG1 PE=1 SV=2	P01042	P01042 [102-113]	0	1165.55	12	0	145.5	54.5	26202366	9.81936e+06	26202366	8433322	1	1		High	High	High	Not Found	High	High	High	High	High	High	High	2	1	0	1	1	1	583.279
FALSE	High	Unambiguous	AATGECTATVGKR	[K].AATGECTATVGKR.[S]	1xCarbamidomethyl [C6]	1xCarbamidomethyl [C6]			5.97954e-05	0	1.441	1	1	2	P01042	Kininogen-1 OS=Homo sapiens OX=9606 GN=KNG1 PE=1 SV=2	P01042	P01042 [102-114]	1	1321.65	13	0									NoQuanValues	High	High	High	Not Found	Not Found	High	High	High	High	High	High	2	0.8861	0	1	1	1	661.33
FALSE	High	Unambiguous	AATMTAAGHHAEVVVDPEDERAIEMFMNK	[K].AATMTAAGHHAEVVVDPEDERAIEMFMNK.[N]	1xAcetyl [N-Term]; 1xOxidation [M]	1xAcetyl [N-Term]; 1xOxidation [M25; M27]	Q13895 1xAcetyl [N-Term]	Q13895 1xAcetyl [N-Term]	0.136382	0.00796845	0.147	1	1	2	Q13895	Bystin OS=Homo sapiens OX=9606 GN=BYSL PE=1 SV=3	Q13895	Q13895 [111-139]	1	3228.48	29	0									NoQuanValues	Not Found	High	Not Found	Not Found	High	Not Found	Not Found	High	Not Found	High	High	3	1	0	1	1	1	1076.83
FALSE	High	Unambiguous	AATVGSLAGQPLQER	[R].AATVGSLAGQPLQER.[A]					1.20336e-09	0	3.259	1	1	6	P02649	Apolipoprotein E OS=Homo sapiens OX=9606 GN=APOE PE=1 SV=1	P02649	P02649 [210-224]	0	1497.8	15	0	31.4	168.6	1.35949e+07	7.29468e+07	1.35949e+07	6.26501e+07	3	3		High	High	High	High	High	High	High	High	High	High	High	2	1	0	1	1	1	749.405
FALSE	High	Unambiguous	AAVPSGASTGIYEALELR	[R].AAVPSGASTGIYEALELR.[D]					4.02456e-08	0	2.669	1	3	1	P06733	Alpha-enolase OS=Homo sapiens OX=9606 GN=ENO1 PE=1 SV=2	P13929; P09104; P06733	P06733 [33-50]	0	1804.94	18	0									NoQuanValues	Not Found	High	Not Found	Not Found	High	Not Found	Not Found	High	Not Found	High	High	2	1	0	1	1	1	902.976
FALSE	High	Unambiguous	AAVYHHFISDGVR	[K].AAVYHHFISDGVR.[K]					1.07475e-09	0	3.278	1	1	9	P01024	Complement C3 OS=Homo sapiens OX=9606 GN=C3 PE=1 SV=2	P01024	P01024 [914-926]	0	1471.74	13	0	94.8	105.2	301366027	3.34592e+08	301366027	2.87364e+08	6	6		High	High	High	High	High	High	High	High	High	High	High	2	0.9846	0	1	1	1	736.376
FALSE	High	Unambiguous	AAVYHHFISDGVRK	[K].AAVYHHFISDGVRK.[S]					2.34132e-07	0	2.373	1	1	11	P01024	Complement C3 OS=Homo sapiens OX=9606 GN=C3 PE=1 SV=2	P01024	P01024 [914-927]	1	1599.84	14	0	118.4	81.6	2.82754e+07	1.94975e+07	2.82754e+07	1.67454e+07	5	5		High	High	High	High	High	High	High	High	High	High	High	2	1	0	1	1	1	800.423
FALSE	High	Unambiguous	AAVYQPQPHPQPPPYGHCVTDSGVVYSVGMQWLK	[R].AAVYQPQPHPQPPPYGHCVTDSGVVYSVGMQWLK.[T]	1xCarbamidomethyl [C18]	1xCarbamidomethyl [C18]			5.58038e-07	0	2.227	1	1	4	P02751	Fibronectin OS=Homo sapiens OX=9606 GN=FN1 PE=1 SV=5	P02751	P02751 [291-324]	0	3793.83	34	0	77.4	122.6	3.27179e+06	5.17891e+06	3.27179e+06	4.44789e+06	1	1		High	High	High	Not Found	High	Not Found	High	High	High	High	High	3	1	0	1	1	1	1265.28
FALSE	High	Unambiguous	AAVYQPQPHPQPPPYGHCVTDSGVVYSVGMQWLK	[R].AAVYQPQPHPQPPPYGHCVTDSGVVYSVGMQWLK.[T]	1xCarbamidomethyl [C18]; 1xDeamidated [Q11]	1xCarbamidomethyl [C18]; 1xDeamidated [Q11]			3.58739e-05	0	1.527	1	1	1	P02751	Fibronectin OS=Homo sapiens OX=9606 GN=FN1 PE=1 SV=5	P02751	P02751 [291-324]	0	3794.81	34	0	80.2	119.8	572176	854824	572176	734163	1	1		Peak Found	High	Peak Found	Not Found	High	Not Found	Peak Found	High	Peak Found	High	High	3	0.0909	0	1	1	1	1265.61
FALSE	High	Unambiguous	AAWGKVGAHAGEYGAEALER	[K].AAWGKVGAHAGEYGAEALER.[M]					0.0254859	0.00181884	0.402	1	1	2	P69905	Hemoglobin subunit alpha OS=Homo sapiens OX=9606 GN=HBA1 PE=1 SV=2	P69905	P69905 [13-32]	1	2043	20	0	200		194322		194322		1			High	Not Found	Not Found	High	Not Found	Not Found	High	Not Found	High	Not Found	High	4	0.1111	0	1	1	1	511.507
FALSE	High	Unambiguous	AAYNLVR	[R].AAYNLVR.[D]					0.0143243	0.000879575	0.496	1	1	2	Q14019	Coactosin-like protein OS=Homo sapiens OX=9606 GN=COTL1 PE=1 SV=3	Q14019	Q14019 [12-18]	0	806.452	7	0	125.6	74.4	239269	141685	239269	121686	1	1		High	High	Not Found	High	Not Found	High	High	High	High	High	High	2	1	0	1	1	1	403.73
FALSE	High	Unambiguous	ACDGINDCGDQSDELCCK	[K].ACDGINDCGDQSDELCCK.[A]	4xCarbamidomethyl [C2; C8; C16; C17]	4xCarbamidomethyl [C2; C8; C16; C17]			1.04912e-08	0	2.895	1	1	6	P05156	Complement factor I OS=Homo sapiens OX=9606 GN=CFI PE=1 SV=2	P05156	P05156 [240-257]	0	2116.77	18	0	83.5	116.5	6.24487e+06	8.71235e+06	6.24487e+06	7.48257e+06	2	4		High	High	High	Not Found	High	High	High	High	High	High	High	2	1	0	1	1	1	1058.89
FALSE	High	Unambiguous	ACDGINDCGDQSDELCCK	[K].ACDGINDCGDQSDELCCK.[A]	4xCarbamidomethyl [C2; C8; C16; C17]; 1xDeamidated [N6]	4xCarbamidomethyl [C2; C8; C16; C17]; 1xDeamidated [N6]			5.92242e-07	0	2.217	1	1	3	P05156	Complement factor I OS=Homo sapiens OX=9606 GN=CFI PE=1 SV=2	P05156	P05156 [240-257]	0	2117.75	18	0									NoQuanValues	High	High	High	Not Found	High	High	High	High	High	High	High	2	0.4643	0	1	1	1	1059.39
FALSE	High	Unambiguous	ACEPGVDYVYK	[K].ACEPGVDYVYK.[T]	1xCarbamidomethyl [C2]	1xCarbamidomethyl [C2]			0.000244925	0	1.203	1	1	4	P01024	Complement C3 OS=Homo sapiens OX=9606 GN=C3 PE=1 SV=2	P01024	P01024 [1536-1546]	0	1300.59	11	0	92.9	107.1	1.73454e+08	2.00082e+08	1.73454e+08	171839370	2	2		High	High	High	High	High	High	High	High	High	High	High	2	1	0	1	1	1	650.798
FALSE	High	Unambiguous	ACGACPLWGK	[K].ACGACPLWGK.[C]	2xCarbamidomethyl [C2; C5]	2xCarbamidomethyl [C2; C5]			0.000112828	0	1.334	1	1	2	P10643	Complement component C7 OS=Homo sapiens OX=9606 GN=C7 PE=1 SV=2	P10643	P10643 [772-781]	0	1119.51	10	0	67.6	132.4	3.5228e+06	6.90166e+06	3.5228e+06	5.92747e+06	1	1		High	High	High	Not Found	High	Not Found	High	High	High	High	High	2	1	0	1	1	1	560.257
FALSE	High	Unambiguous	ACIPTGPYPCGK	[K].ACIPTGPYPCGK.[Q]	2xCarbamidomethyl [C2; C10]	2xCarbamidomethyl [C2; C10]			0.00262723	0.000280126	0.791	1	1	2	P00742	Coagulation factor X OS=Homo sapiens OX=9606 GN=F10 PE=1 SV=2	P00742	P00742 [163-174]	0	1320.61	12	0	133.7	66.3	1.13432e+06	562500	1.13432e+06	483101	1	1		High	High	Not Found	High	Not Found	High	High	High	High	High	High	2	1	0	1	1	1	660.807
FALSE	High	Unambiguous	ACPSHQPDISSGLELPFPPGVPTLDNIK	[R].ACPSHQPDISSGLELPFPPGVPTLDNIK.[N]	1xCarbamidomethyl [C2]	1xCarbamidomethyl [C2]			4.94452e-05	0	1.473	1	1	2	Q16610	Extracellular matrix protein 1 OS=Homo sapiens OX=9606 GN=ECM1 PE=1 SV=2	Q16610	Q16610 [283-310]	0	2986.5	28	0									NoQuanValues	High	High	High	Not Found	High	Not Found	High	High	High	High	High	3	1	0	1	1	1	996.172
FALSE	High	Unambiguous	ACQSIYPLHDVFVR	[K].ACQSIYPLHDVFVR.[K]	1xCarbamidomethyl [C2]	1xCarbamidomethyl [C2]			0.000446311	0	1.101	1	1	1	P61247	40S ribosomal protein S3a OS=Homo sapiens OX=9606 GN=RPS3A PE=1 SV=2	P61247	P61247 [200-213]	0	1704.85	14	0									NoQuanValues	Not Found	High	Not Found	Not Found	Not Found	High	Not Found	High	Not Found	High	High	3	1	0	1	1	1	568.956
FALSE	High	Unambiguous	ACVNGIAWAPHSSCHICTAADDHQALIWDIQQMPR	[R].ACVNGIAWAPHSSCHICTAADDHQALIWDIQQMPR.[A]	1xAcetyl [N-Term]; 3xCarbamidomethyl [C2; C14; C17]; 4xDeamidated [N4; Q24; Q31; Q32]; 1xOxidation [M33]	1xAcetyl [N-Term]; 3xCarbamidomethyl [C2; C14; C17]; 4xDeamidated [N4; Q24; Q31; Q32]; 1xOxidation [M33]	P61962 1xAcetyl [N-Term]	P61962 1xAcetyl [N-Term]	0.0662352	0.00376401	0.254	1	1	1	P61962	DDB1- and CUL4-associated factor 7 OS=Homo sapiens OX=9606 GN=DCAF7 PE=1 SV=1	P61962	P61962 [267-301]	0	4091.78	35	0	200		32954952		32954952		1			High	Not Found	High	Not Found	Not Found	Not Found	High	Not Found	High	Not Found	High	3	1	0	1	1	1	1364.61
FALSE	High	Unambiguous	ADDKETCFAEEGK	[K].ADDKETCFAEEGK.[K]	1xCarbamidomethyl [C7]	1xCarbamidomethyl [C7]			2.5769e-09	0	3.131	1	1	8	P02768	Serum albumin OS=Homo sapiens OX=9606 GN=ALB PE=1 SV=2	P02768	P02768 [585-597]	1	1499.63	13	0	125.8	74.2	8.46344e+07	4.99527e+07	8.46344e+07	4.29017e+07	4	4		High	High	High	High	High	High	High	High	High	High	High	2	1	0	1	1	1	750.32
FALSE	High	Unambiguous	ADDKETCFAEEGKK	[K].ADDKETCFAEEGKK.[L]	1xCarbamidomethyl [C7]	1xCarbamidomethyl [C7]			3.45018e-10	0	3.469	1	1	10	P02768	Serum albumin OS=Homo sapiens OX=9606 GN=ALB PE=1 SV=2	P02768	P02768 [585-598]	2	1627.73	14	0	123.6	76.4	1722866571	1.06601e+09	1722866571	9.15539e+08	4	5		High	High	High	High	High	High	High	High	High	High	High	2	1	0	1	1	1	814.368
FALSE	High	Unambiguous	ADDKVYPGEQYTYMLLATEEQSPGEGDGNCVTR	[R].ADDKVYPGEQYTYMLLATEEQSPGEGDGNCVTR.[I]	1xCarbamidomethyl [C30]	1xCarbamidomethyl [C30]			1.47514e-13	0	4.773	1	1	3	P00450	Ceruloplasmin OS=Homo sapiens OX=9606 GN=CP PE=1 SV=1	P00450	P00450 [145-177]	1	3693.63	33	0	76.2	123.8	34808571	5.6604e+07	34808571	4.86142e+07	2	2		High	High	High	Not Found	High	Not Found	High	High	High	High	High	3	1	0	1	1	1	1231.88
FALSE	High	Unambiguous	ADDKVYPGEQYTYMLLATEEQSPGEGDGNCVTR	[R].ADDKVYPGEQYTYMLLATEEQSPGEGDGNCVTR.[I]	1xCarbamidomethyl [C30]; 1xDeamidated [Q/N]	1xCarbamidomethyl [C30]; 1xDeamidated [Q10; Q21; N29]			2.03051e-08	0	2.784	1	1	6	P00450	Ceruloplasmin OS=Homo sapiens OX=9606 GN=CP PE=1 SV=1	P00450	P00450 [145-177]	1	3694.62	33	0	200		4.2442e+07		4.2442e+07		2			High	High	High	Not Found	High	Not Found	High	High	High	High	High	3	0.2326	0	1	1	1	1232.21
FALSE	High	Unambiguous	ADDKVYPGEQYTYMLLATEEQSPGEGDGNCVTR	[R].ADDKVYPGEQYTYMLLATEEQSPGEGDGNCVTR.[I]	1xCarbamidomethyl [C30]; 1xOxidation [M14]	1xCarbamidomethyl [C30]; 1xOxidation [M14]			5.89541e-11	0	3.766	1	1	5	P00450	Ceruloplasmin OS=Homo sapiens OX=9606 GN=CP PE=1 SV=1	P00450	P00450 [145-177]	1	3709.63	33	0	107.3	92.7	5122617	4.42512e+06	5122617	3.8005e+06	1	1		High	High	High	Not Found	High	Not Found	High	High	High	High	High	3	1	0	1	1	1	1237.21
FALSE	High	Unambiguous	ADDKVYPGEQYTYMLLATEEQSPGEGDGNCVTR	[R].ADDKVYPGEQYTYMLLATEEQSPGEGDGNCVTR.[I]	1xCarbamidomethyl [C30]; 1xDeamidated [Q]; 1xOxidation [M14]	1xCarbamidomethyl [C30]; 1xDeamidated [Q10; Q21]; 1xOxidation [M14]			8.92348e-06	0	1.761	1	1	4	P00450	Ceruloplasmin OS=Homo sapiens OX=9606 GN=CP PE=1 SV=1	P00450	P00450 [145-177]	1	3710.61	33	0									NoQuanValues	High	High	High	Not Found	High	Not Found	High	High	High	High	High	4	0.7429	0	1	1	1	928.413
FALSE	High	Unambiguous	ADDKVYPGEQYTYMLLATEEQSPGEGDGNCVTR	[R].ADDKVYPGEQYTYMLLATEEQSPGEGDGNCVTR.[I]	1xCarbamidomethyl [C30]; 2xDeamidated [Q10; Q21]; 1xOxidation [M14]	1xCarbamidomethyl [C30]; 2xDeamidated [Q10; Q21]; 1xOxidation [M14]			9.20106e-08	0	2.53	1	1	1	P00450	Ceruloplasmin OS=Homo sapiens OX=9606 GN=CP PE=1 SV=1	P00450	P00450 [145-177]	1	3711.59	33	0									NoQuanValues	Not Found	High	Not Found	Not Found	High	Not Found	Not Found	High	Not Found	High	High	3	1	0	1	1	1	1237.88
FALSE	High	Unambiguous	ADDKVYPGEQYTYMLLATEEQSPGEGDGNCVTR	[R].ADDKVYPGEQYTYMLLATEEQSPGEGDGNCVTR.[I]	1xAcetyl [N-Term]; 1xCarbamidomethyl [C30]; 1xDeamidated [Q10]	1xAcetyl [N-Term]; 1xCarbamidomethyl [C30]; 1xDeamidated [Q10]	P00450 1xAcetyl [N-Term]	P00450 1xAcetyl [N-Term]	8.55959e-06	0	1.768	1	1	1	P00450	Ceruloplasmin OS=Homo sapiens OX=9606 GN=CP PE=1 SV=1	P00450	P00450 [145-177]	1	3736.63	33	0									NoQuanValues	High	Not Found	High	Not Found	Not Found	Not Found	High	Not Found	High	Not Found	High	3	0.5405	0	1	1	1	1246.22
FALSE	High	Unambiguous	ADDKVYPGEQYTYMLLATEEQSPGEGDGNCVTR	[R].ADDKVYPGEQYTYMLLATEEQSPGEGDGNCVTR.[I]	1xAcetyl [N-Term]; 1xCarbamidomethyl [C30]; 2xDeamidated [Q10; Q21]	1xAcetyl [N-Term]; 1xCarbamidomethyl [C30]; 2xDeamidated [Q10; Q21]	P00450 1xAcetyl [N-Term]	P00450 1xAcetyl [N-Term]	5.99052e-06	0	1.828	1	1	2	P00450	Ceruloplasmin OS=Homo sapiens OX=9606 GN=CP PE=1 SV=1	P00450	P00450 [145-177]	1	3737.61	33	0									NoQuanValues	High	Not Found	High	Not Found	Not Found	Not Found	High	Not Found	High	Not Found	High	3	1	0	1	1	1	1246.55
FALSE	High	Unambiguous	ADEGISFR	[K].ADEGISFR.[G]					0.0128535	0.000879575	0.514	1	1	2	Q06830	Peroxiredoxin-1 OS=Homo sapiens OX=9606 GN=PRDX1 PE=1 SV=1	Q06830	Q06830 [121-128]	0	894.432	8	0	121	79	1.32283e+06	864254	1.32283e+06	742262	1	1		High	High	Not Found	High	Not Found	High	High	High	High	High	High	2	0.8889	0	1	1	1	447.719
FALSE	High	Unambiguous	ADEGWYWCGVK	[R].ADEGWYWCGVK.[Q]	1xCarbamidomethyl [C8]	1xCarbamidomethyl [C8]			0.0154031	0.00112458	0.484	1	1	1	P01833	Polymeric immunoglobulin receptor OS=Homo sapiens OX=9606 GN=PIGR PE=1 SV=4	P01833	P01833 [537-547]	0	1370.58	11	0									NoQuanValues	Not Found	High	Not Found	Not Found	High	Not Found	Not Found	High	Not Found	High	High	2	1	0	1	1	1	685.796
FALSE	High	Unambiguous	ADGESCSASMMYQEGK	[K].ADGESCSASMMYQEGK.[F]	1xCarbamidomethyl [C6]	1xCarbamidomethyl [C6]			4.19713e-09	0	3.049	1	1	4	P01008	Antithrombin-III OS=Homo sapiens OX=9606 GN=SERPINC1 PE=1 SV=1	P01008	P01008 [274-289]	0	1750.67	16	0	79.5	120.5	2.43313e+07	3.69158e+07	2.43313e+07	3.1705e+07	2	2		High	High	High	Peak Found	High	High	High	High	High	High	High	2	1	0	1	1	1	875.839
FALSE	High	Unambiguous	ADGESCSASMMYQEGK	[K].ADGESCSASMMYQEGK.[F]	1xCarbamidomethyl [C6]; 1xOxidation [M]	1xCarbamidomethyl [C6]; 1xOxidation [M10; M11]			2.59049e-07	0	2.356	1	1	8	P01008	Antithrombin-III OS=Homo sapiens OX=9606 GN=SERPINC1 PE=1 SV=1	P01008	P01008 [274-289]	0	1766.67	16	0	84.1	115.9	6.54904e+06	9.03293e+06	6.54904e+06	7.7579e+06	3	4		High	High	High	Not Found	High	High	High	High	High	High	High	2	0.2099	0	1	1	1	883.837
FALSE	High	Unambiguous	ADGESCSASMMYQEGK	[K].ADGESCSASMMYQEGK.[F]	1xCarbamidomethyl [C6]; 2xOxidation [M10; M11]	1xCarbamidomethyl [C6]; 2xOxidation [M10; M11]			1.52504e-06	0	2.058	1	1	1	P01008	Antithrombin-III OS=Homo sapiens OX=9606 GN=SERPINC1 PE=1 SV=1	P01008	P01008 [274-289]	0	1782.66	16	0	12.7	187.3	153495	2.25833e+06	153495	1939560	1	1		Peak Found	High	Not Found	Peak Found	Not Found	High	Peak Found	High	Peak Found	High	High	2	1	0	1	1	1	891.833
FALSE	High	Unambiguous	ADGLAVIGVLMK	[K].ADGLAVIGVLMK.[V]					7.36064e-05	0	1.406	1	1	3	P00915	Carbonic anhydrase 1 OS=Homo sapiens OX=9606 GN=CA1 PE=1 SV=2	P00915	P00915 [139-150]	0	1186.69	12	0	41.8	158.2	1.40101e+06	5.30821e+06	1.40101e+06	4558942	1	1		High	High	Not Found	High	High	High	High	High	High	High	High	2	1	0	1	1	1	593.848
FALSE	High	Unambiguous	ADGLAVIGVLMK	[K].ADGLAVIGVLMK.[V]	1xOxidation [M11]	1xOxidation [M11]			4.75026e-06	0	1.867	1	1	4	P00915	Carbonic anhydrase 1 OS=Homo sapiens OX=9606 GN=CA1 PE=1 SV=2	P00915	P00915 [139-150]	0	1202.68	12	0	119	81	8.49156e+06	5.78017e+06	8.49156e+06	4.96428e+06	2	2		High	High	Not Found	High	Not Found	High	High	High	High	High	High	2	1	0	1	1	1	601.844
FALSE	High	Unambiguous	ADGSPVKAGVETTKPSK	[K].ADGSPVKAGVETTKPSK.[Q]	1xAcetyl [N-Term]	1xAcetyl [N-Term]	P0DOX8 1xAcetyl [N-Term]	P0DOX8 1xAcetyl [N-Term]	0.0267914	0.00215478	0.394	1	3	1	P0DOX8	Immunoglobulin lambda-1 light chain OS=Homo sapiens OX=9606 PE=1 SV=1	B9A064; P0CG04; P0DOX8	P0DOX8 [154-170]	1	1713.9	17	0		200		612558		526094		1		Not Found	High	Not Found	Not Found	Not Found	High	Not Found	High	Not Found	High	High	3	0.5	0	1	1	1	571.971
FALSE	High	Unambiguous	ADGSYAAWLSR	[K].ADGSYAAWLSR.[DG]					3.50869e-07	0	2.305	2	2	6	P0C0L4; P0C0L5	Complement C4-A OS=Homo sapiens OX=9606 GN=C4A PE=1 SV=2;Complement C4-B OS=Homo sapiens OX=9606 GN=C4B PE=1 SV=2	P0C0L4; P0C0L5	P0C0L4 [1062-1072]; P0C0L5 [1062-1072]	0	1196.57	11	0	108.1	91.9	2.22055e+07	1.88907e+07	2.22055e+07	1.62242e+07	2	2	NotUnique	High	High	High	High	High	High	High	High	High	High	High	2	1	0	1	1	1	598.789
FALSE	High	Unambiguous	ADGYVLEGK	[R].ADGYVLEGK.[E]					0.0329834	0.00226008	0.361	1	1	1	P62241	40S ribosomal protein S8 OS=Homo sapiens OX=9606 GN=RPS8 PE=1 SV=2	P62241	P62241 [185-193]	0	951.478	9	0	131.3	68.7	138404	72339.5	138404	62128.6	1	1		High	Peak Found	Not Found	High	Not Found	Peak Found	High	Peak Found	High	Peak Found	High	2	1	0	1	1	1	476.243
FALSE	High	Unambiguous	ADHHATNGVVHLIDK	[K].ADHHATNGVVHLIDK.[V]	1xDeamidated [N7]	1xDeamidated [N7]			0.000415989	0	1.113	1	1	2	Q15582	Transforming growth factor-beta-induced protein ig-h3 OS=Homo sapiens OX=9606 GN=TGFBI PE=1 SV=1	Q15582	Q15582 [220-234]	0	1627.82	15	0	93.2	106.8	279390	320257	279390	275052	1	1		Peak Found	High	Peak Found	Not Found	High	Not Found	Peak Found	High	Peak Found	High	High	4	0.8889	0	1	1	1	407.71
FALSE	High	Unambiguous	ADKPLSIHPQGIR	[K].ADKPLSIHPQGIR.[Y]					4.04012e-05	0	1.507	1	1	3	P12259	Coagulation factor V OS=Homo sapiens OX=9606 GN=F5 PE=1 SV=4	P12259	P12259 [106-118]	0	1431.81	13	0									NoQuanValues	High	High	High	Not Found	High	Not Found	High	High	High	High	High	3	1	0	1	1	1	477.941
FALSE	High	Unambiguous	ADLAKYICENQDSISSK	[R].ADLAKYICENQDSISSK.[L]	1xAcetyl [N-Term]; 1xCarbamidomethyl [C8]; 1xDeamidated [N10]	1xAcetyl [N-Term]; 1xCarbamidomethyl [C8]; 1xDeamidated [N10]	P02768 1xAcetyl [N-Term]	P02768 1xAcetyl [N-Term]	3.3047e-06	0	1.928	1	1	3	P02768	Serum albumin OS=Homo sapiens OX=9606 GN=ALB PE=1 SV=2	P02768	P02768 [282-298]	1	1984.92	17	0	185.8	14.2	4.12277e+06	315884	4.12277e+06	271296	2	1		High	High	High	Not Found	High	Not Found	High	High	High	High	High	2	0.2174	0	1	1	1	992.967
FALSE	High	Unambiguous	ADLEKLTSLSDR	[R].ADLEKLTSLSDR.[Y]					0.00783867	0.000766932	0.598	2	2	1	P0C0L4; P0C0L5	Complement C4-A OS=Homo sapiens OX=9606 GN=C4A PE=1 SV=2;Complement C4-B OS=Homo sapiens OX=9606 GN=C4B PE=1 SV=2	P0C0L4; P0C0L5	P0C0L4 [1499-1510]; P0C0L5 [1499-1510]	1	1347.71	12	0	200		161813		161813		1		NotUnique	High	Not Found	Not Found	High	Not Found	Not Found	High	Not Found	High	Not Found	High	3	0.84	0	1	1	1	449.908
FALSE	High	Unambiguous	ADLEMQIESLKEELAYLKK	[R].ADLEMQIESLKEELAYLKK.[N]					1.66858e-08	0	2.817	1	1	2	P02533	Keratin, type I cytoskeletal 14 OS=Homo sapiens OX=9606 GN=KRT14 PE=1 SV=4	P02533	P02533 [233-251]	2	2251.19	19	0	143.4	56.6	690582	272506	690582	234040	1	1		High	Peak Found	High	Not Found	Peak Found	Not Found	High	Peak Found	High	Peak Found	High	3	1	0	1	1	1	751.069
FALSE	High	Unambiguous	ADLEMQIESLTEELAYLK	[K].ADLEMQIESLTEELAYLK.[K]					2.0312e-09	0	3.171	1	1	3	P13645	Keratin, type I cytoskeletal 10 OS=Homo sapiens OX=9606 GN=KRT10 PE=1 SV=6	P13645	P13645 [267-284]	0	2096.05	18	0									NoQuanValues	High	High	High	Not Found	High	Not Found	High	High	High	High	High	2	1	0	1	1	1	1048.53
FALSE	High	Unambiguous	ADLEMQIESLTEELAYLK	[K].ADLEMQIESLTEELAYLK.[K]	1xOxidation [M5]	1xOxidation [M5]			1.80274e-08	0	2.804	1	1	3	P13645	Keratin, type I cytoskeletal 10 OS=Homo sapiens OX=9606 GN=KRT10 PE=1 SV=6	P13645	P13645 [267-284]	0	2112.04	18	0	122.4	77.6	987634	626661	987634	538206	2	2		High	High	High	Not Found	High	Not Found	High	High	High	High	High	2	1	0	1	1	1	1056.53
FALSE	High	Unambiguous	ADLEMQIESLTEELAYLKK	[K].ADLEMQIESLTEELAYLKK.[N]					2.51802e-11	0	3.909	1	1	2	P13645	Keratin, type I cytoskeletal 10 OS=Homo sapiens OX=9606 GN=KRT10 PE=1 SV=6	P13645	P13645 [267-285]	1	2224.14	19	0									NoQuanValues	High	High	High	Not Found	High	Not Found	High	High	High	High	High	3	1	0	1	1	1	742.052
FALSE	High	Unambiguous	ADLEMQIESLTEELAYLKK	[K].ADLEMQIESLTEELAYLKK.[N]	1xOxidation [M5]	1xOxidation [M5]			2.37178e-10	0	3.532	1	1	2	P13645	Keratin, type I cytoskeletal 10 OS=Homo sapiens OX=9606 GN=KRT10 PE=1 SV=6	P13645	P13645 [267-285]	1	2240.14	19	0	200		5444353		5444353		1			High	High	High	Not Found	High	Not Found	High	High	High	High	High	3	1	0	1	1	1	747.384
FALSE	High	Unambiguous	ADLEMQIESLTEELAYLKK	[K].ADLEMQIESLTEELAYLKK.[N]	1xDeamidated [Q6]; 1xOxidation [M5]	1xDeamidated [Q6]; 1xOxidation [M5]			8.72438e-09	0	2.926	1	1	1	P13645	Keratin, type I cytoskeletal 10 OS=Homo sapiens OX=9606 GN=KRT10 PE=1 SV=6	P13645	P13645 [267-285]	1	2241.12	19	0									NoneMonoisotopic	Not Found	High	Not Found	Not Found	High	Not Found	Not Found	High	Not Found	High	High	3	1	0	1	1	1	747.718
FALSE	High	Unambiguous	ADLFYDVEALDLESPK	[R].ADLFYDVEALDLESPK.[N]					8.67855e-11	0	3.701	1	1	6	P04196	Histidine-rich glycoprotein OS=Homo sapiens OX=9606 GN=HRG PE=1 SV=1	P04196	P04196 [220-235]	0	1824.89	16	0	96.4	103.6	34373770	3.6976e+07	34373770	3.17567e+07	2	3		High	High	High	Not Found	High	High	High	High	High	High	High	3	0.9811	0	1	1	1	608.968
FALSE	High	Unambiguous	ADIGCTPGSGK	[K].ADIGCTPGSGK.[D]	1xCarbamidomethyl [C5]	1xCarbamidomethyl [C5]			1.74865e-06	0	2.035	1	1	3	P01024	Complement C3 OS=Homo sapiens OX=9606 GN=C3 PE=1 SV=2	P01024	P01024 [623-633]	0	1062.49	11	0	82	118	20816228	2.9959e+07	20816228	2.57302e+07	1	2		High	High	High	Not Found	High	High	High	High	High	High	High	2	0.989	0	1	1	1	531.748
FALSE	High	Unambiguous	ADIGCTPGSGKDYAGVFSDAGLTFTSSSGQQTAQR	[K].ADIGCTPGSGKDYAGVFSDAGLTFTSSSGQQTAQR.[A]	1xCarbamidomethyl [C5]	1xCarbamidomethyl [C5]			1.35818e-15	0	5.561	1	1	9	P01024	Complement C3 OS=Homo sapiens OX=9606 GN=C3 PE=1 SV=2	P01024	P01024 [623-657]	1	3537.62	35	0	116.3	83.7	52913805	3.80836e+07	52913805	3.2708e+07	2	3		High	High	High	Not Found	High	High	High	High	High	High	High	3	1	0	1	1	1	1179.88
FALSE	High	Unambiguous	ADIGCTPGSGKDYAGVFSDAGLTFTSSSGQQTAQR	[K].ADIGCTPGSGKDYAGVFSDAGLTFTSSSGQQTAQR.[A]	1xCarbamidomethyl [C5]; 1xDeamidated [Q30]	1xCarbamidomethyl [C5]; 1xDeamidated [Q30]			4.12148e-08	0	2.665	1	1	2	P01024	Complement C3 OS=Homo sapiens OX=9606 GN=C3 PE=1 SV=2	P01024	P01024 [623-657]	1	3538.6	35	0									NoQuanValues	High	High	High	Not Found	High	Not Found	High	High	High	High	High	3	0.3125	0	1	1	1	1180.21
FALSE	High	Unambiguous	ADLIAYLK	[R].ADLIAYLK.[K]					0.0146748	0.000879575	0.492	1	1	1	P99999	Cytochrome c OS=Homo sapiens OX=9606 GN=CYCS PE=1 SV=2	P99999	P99999 [93-100]	0	906.529	8	0	94.8	105.2	144061	159997	144061	137413	1	1		High	Peak Found	Not Found	High	Not Found	Peak Found	High	Peak Found	High	Peak Found	High	2	0.5484	0	1	1	1	453.768
FALSE	High	Unambiguous	ADLINNLGTIAK	[K].ADLINNLGTIAK.[SF]					1.13309e-07	0	2.495	2	4	3	P07900; P08238	Heat shock protein HSP 90-alpha OS=Homo sapiens OX=9606 GN=HSP90AA1 PE=1 SV=5;Heat shock protein HSP 90-beta OS=Homo sapiens OX=9606 GN=HSP90AB1 PE=1 SV=4	P07900; P08238; Q58FF8; Q14568	P07900 [101-112]; P08238 [96-107]	0	1242.71	12	0	95.1	104.9	1.97094e+06	2.17566e+06	1.97094e+06	1.86856e+06	2	2	NotUnique	High	High	High	High	Peak Found	High	High	High	High	High	High	2	0.8553	0	1	1	1	621.856
FALSE	High	Unambiguous	ADLSGITGAR	[K].ADLSGITGAR.[N]					2.10104e-05	0	1.617	1	1	4	P01011	Alpha-1-antichymotrypsin OS=Homo sapiens OX=9606 GN=SERPINA3 PE=1 SV=2	P01011	P01011 [341-350]	0	960.511	10	0	112.5	87.5	5.8204e+08	4.52377e+08	5.8204e+08	388522592	3	2		High	High	High	High	Peak Found	High	High	High	High	High	High	2	0.7759	0	1	1	1	480.759
FALSE	High	Unambiguous	ADLTGISPSPNLYLSK	[R].ADLTGISPSPNLYLSK.[I]					4.79981e-05	0	1.478	1	1	1	Q96P63	Serpin B12 OS=Homo sapiens OX=9606 GN=SERPINB12 PE=1 SV=1	Q96P63	Q96P63 [328-343]	0	1675.89	16	0									NoQuanValues	High	Not Found	High	Not Found	Not Found	Not Found	High	Not Found	High	Not Found	High	2	1	0	1	1	1	838.45
FALSE	High	Unambiguous	ADNFLLENTLPAQSTFTLAISAYALSLGDK	[K].ADNFLLENTLPAQSTFTLAISAYALSLGDK.[T]					0.00334482	0.000280126	0.748	1	1	1	P01031	Complement C5 OS=Homo sapiens OX=9606 GN=C5 PE=1 SV=4	P01031	P01031 [1171-1200]	0	3184.64	30	0									NoQuanValues	Not Found	High	Not Found	Not Found	High	Not Found	Not Found	High	Not Found	High	High	3	1	0	1	1	1	1062.22
FALSE	High	Unambiguous	ADQVCINLR	[R].ADQVCINLR.[G]	1xCarbamidomethyl [C5]	1xCarbamidomethyl [C5]			0.000112828	0	1.334	1	1	2	Q12805	EGF-containing fibulin-like extracellular matrix protein 1 OS=Homo sapiens OX=9606 GN=EFEMP1 PE=1 SV=2	Q12805	Q12805 [186-194]	0	1088.55	9	0	117	83	5.00751e+06	3.55212e+06	5.00751e+06	3.05072e+06	1	1		High	High	High	Not Found	High	Not Found	High	High	High	High	High	2	0.9701	0	1	1	1	544.78
FALSE	High	Unambiguous	ADRDQYELLCLDNTR	[K].ADRDQYELLCLDNTR.[K]	1xCarbamidomethyl [C10]	1xCarbamidomethyl [C10]			1.84868e-12	0	4.348	1	1	12	P02787	Serotransferrin OS=Homo sapiens OX=9606 GN=TF PE=1 SV=3	P02787	P02787 [237-251]	1	1881.88	15	0	70.4	129.6	9.22554e+08	1.69691e+09	9.22554e+08	1457382322	4	5		High	High	High	High	High	High	High	High	High	High	High	2	0.9438	0	1	1	1	941.441
FALSE	High	Unambiguous	ADRDQYELLCLDNTR	[K].ADRDQYELLCLDNTR.[K]	1xCarbamidomethyl [C10]; 1xDeamidated [N/Q]	1xCarbamidomethyl [C10]; 1xDeamidated [Q5; N13]			3.74597e-07	0	2.294	1	1	6	P02787	Serotransferrin OS=Homo sapiens OX=9606 GN=TF PE=1 SV=3	P02787	P02787 [237-251]	1	1882.86	15	0	68	132	4.7022e+06	9.12743e+06	4.7022e+06	7.83906e+06	3	4		High	High	High	Not Found	High	High	High	High	High	High	High	2	0.0882	0	1	1	1	941.942
FALSE	High	Unambiguous	ADSPMDDFFQCVNGK	[K].ADSPMDDFFQCVNGK.[Y]	1xCarbamidomethyl [C11]	1xCarbamidomethyl [C11]			6.55269e-07	0	2.2	1	1	2	P05156	Complement factor I OS=Homo sapiens OX=9606 GN=CFI PE=1 SV=2	P05156	P05156 [219-233]	0	1730.71	15	0	108.5	91.5	3.00918e+06	2.5364e+06	3.00918e+06	2.17838e+06	1	1		High	High	High	Not Found	High	Not Found	High	High	High	High	High	2	1	0	1	1	1	865.859
FALSE	High	Unambiguous	ADSPMDDFFQCVNGK	[K].ADSPMDDFFQCVNGK.[Y]	1xCarbamidomethyl [C11]; 1xDeamidated [N13]	1xCarbamidomethyl [C11]; 1xDeamidated [N13]			7.64878e-07	0	2.174	1	1	4	P05156	Complement factor I OS=Homo sapiens OX=9606 GN=CFI PE=1 SV=2	P05156	P05156 [219-233]	0	1731.7	15	0	101.9	98.1	2.94961e+06	2.83764e+06	2.94961e+06	2.43709e+06	2	2		High	High	High	Not Found	High	Not Found	High	High	High	High	High	2	0.4359	0	1	1	1	866.354
FALSE	High	Unambiguous	ADSPMDDFFQCVNGK	[K].ADSPMDDFFQCVNGK.[Y]	1xCarbamidomethyl [C11]; 1xOxidation [M5]	1xCarbamidomethyl [C11]; 1xOxidation [M5]			0.0134863	0.000879575	0.506	1	1	1	P05156	Complement factor I OS=Homo sapiens OX=9606 GN=CFI PE=1 SV=2	P05156	P05156 [219-233]	0	1746.71	15	0									NoQuanValues	Not Found	High	Not Found	Not Found	Not Found	High	Not Found	High	Not Found	High	High	2	1	0	1	1	1	873.859
FALSE	High	Unambiguous	ADSPMDDFFQCVNGK	[K].ADSPMDDFFQCVNGK.[Y]	1xCarbamidomethyl [C11]; 1xDeamidated [N13]; 1xOxidation [M5]	1xCarbamidomethyl [C11]; 1xDeamidated [N13]; 1xOxidation [M5]			1.67613e-05	0	1.655	1	1	1	P05156	Complement factor I OS=Homo sapiens OX=9606 GN=CFI PE=1 SV=2	P05156	P05156 [219-233]	0	1747.69	15	0		200		224534		192841		1		Not Found	High	Not Found	Not Found	Not Found	High	Not Found	High	Not Found	High	High	2	0.4853	0	1	1	1	874.351
FALSE	High	Unambiguous	ADSQAQLLLSTVVGVFTAPGLHLK	[R].ADSQAQLLLSTVVGVFTAPGLHLK.[Q]					1.6511e-12	0	4.367	1	1	6	P01019	Angiotensinogen OS=Homo sapiens OX=9606 GN=AGT PE=1 SV=1	P01019	P01019 [197-220]	0	2465.38	24	0	104.6	95.4	7.23679e+07	6.59666e+07	7.23679e+07	56655207	3	3		High	High	High	Not Found	High	Not Found	High	High	High	High	High	2	1	0	1	1	1	1233.19
FALSE	High	Unambiguous	ADSQAQLLLSTVVGVFTAPGLHLKQPFVQGLALYTPVVLPR	[R].ADSQAQLLLSTVVGVFTAPGLHLKQPFVQGLALYTPVVLPR.[S]					9.88868e-10	0	3.292	1	1	3	P01019	Angiotensinogen OS=Homo sapiens OX=9606 GN=AGT PE=1 SV=1	P01019	P01019 [197-237]	1	4344.45	41	0	200		3.80544e+06		3.80544e+06		1			High	High	High	Not Found	High	Not Found	High	High	High	High	High	5	1	0	1	1	1	869.696
FALSE	High	Unambiguous	ADSQAQLLLSTVVGVFTAPGLHLKQPFVQGLALYTPVVLPR	[R].ADSQAQLLLSTVVGVFTAPGLHLKQPFVQGLALYTPVVLPR.[S]	1xDeamidated [Q25]	1xDeamidated [Q25]			2.36935e-07	0	2.371	1	1	1	P01019	Angiotensinogen OS=Homo sapiens OX=9606 GN=AGT PE=1 SV=1	P01019	P01019 [197-237]	1	4345.43	41	0	200		523630		523630		1			High	Not Found	High	Not Found	Not Found	Not Found	High	Not Found	High	Not Found	High	5	0.1186	0	1	1	1	869.894
FALSE	High	Unambiguous	ADSQAQLLLSTVVGVFTAPGLHLKQPFVQGLALYTPVVLPR	[R].ADSQAQLLLSTVVGVFTAPGLHLKQPFVQGLALYTPVVLPR.[S]	1xAcetyl [N-Term]; 1xDeamidated [Q]	1xAcetyl [N-Term]; 1xDeamidated [Q4; Q6; Q25; Q29]	P01019 1xAcetyl [N-Term]	P01019 1xAcetyl [N-Term]	0.0169756	0.00136142	0.468	1	1	4	P01019	Angiotensinogen OS=Homo sapiens OX=9606 GN=AGT PE=1 SV=1	P01019	P01019 [197-237]	1	4387.44	41	0									NoQuanValues	High	Not Found	High	Not Found	Not Found	Not Found	High	Not Found	High	Not Found	High	4	1	0	1	1	1	1097.62
FALSE	High	Unambiguous	ADSSPVK	[K].ADSSPVK.[A]					0.0192989	0.00146166	0.447	1	2	3	P0DOY2	Immunoglobulin lambda constant 2 OS=Homo sapiens OX=9606 GN=IGLC2 PE=1 SV=1	P0DOY2; P0DOY3	P0DOY2 [44-50]	0	703.362	7	0	200		265922		265922		2			High	High	Not Found	High	Not Found	High	High	High	High	High	High	2	1	0	1	1	1	352.185
FALSE	High	Unambiguous	ADSSPVKAGVETTTPSK	[K].ADSSPVKAGVETTTPSK.[Q]					2.01777e-07	0	2.398	1	2	3	P0DOY2	Immunoglobulin lambda constant 2 OS=Homo sapiens OX=9606 GN=IGLC2 PE=1 SV=1	P0DOY2; P0DOY3	P0DOY2 [44-60]	1	1674.85	17	0	116.5	83.5	639455	458517	639455	393796	1	2		High	High	Not Found	High	Not Found	High	High	High	High	High	High	3	1	0	1	1	1	558.957
FALSE	High	Unambiguous	ADSVVDLLSYNVQGSGETTYDHK	[K].ADSVVDLLSYNVQGSGETTYDHK.[N]					2.68923e-12	0	4.285	1	1	2	P04114	Apolipoprotein B-100 OS=Homo sapiens OX=9606 GN=APOB PE=1 SV=2	P04114	P04114 [1393-1415]	0	2498.17	23	0	139.9	60.1	3814368	1.63946e+06	3814368	1.40805e+06	1	1		High	High	High	Not Found	High	Not Found	High	High	High	High	High	3	1	0	1	1	1	833.395
FALSE	High	Unambiguous	ADSVVDLLSYNVQGSGETTYDHK	[K].ADSVVDLLSYNVQGSGETTYDHK.[N]	1xDeamidated [N11]	1xDeamidated [N11]			5.0755e-08	0	2.63	1	1	2	P04114	Apolipoprotein B-100 OS=Homo sapiens OX=9606 GN=APOB PE=1 SV=2	P04114	P04114 [1393-1415]	0	2499.15	23	0									NoneMonoisotopic	High	High	High	Not Found	High	Not Found	High	High	High	High	High	3	0.4571	0	1	1	1	833.728
FALSE	High	Unambiguous	ADTLTDEINFLR	[K].ADTLTDEINFLR.[A]					5.50248e-05	0	1.455	1	3	3	P48668	Keratin, type II cytoskeletal 6C OS=Homo sapiens OX=9606 GN=KRT6C PE=1 SV=3	P04259; P02538; P48668	P48668 [288-299]	0	1407.71	12	0									NoQuanValues	High	High	High	Not Found	High	High	High	High	High	High	High	2	1	0	1	1	1	704.36
FALSE	High	Unambiguous	ADVQAHGEGQEFSITCLVDEEEMK	[K].ADVQAHGEGQEFSITCLVDEEEMK.[K]	1xCarbamidomethyl [C16]; 1xDeamidated [Q10]; 1xOxidation [M23]	1xCarbamidomethyl [C16]; 1xDeamidated [Q10]; 1xOxidation [M23]			0.000856515	0	0.989	1	1	3	P19827	Inter-alpha-trypsin inhibitor heavy chain H1 OS=Homo sapiens OX=9606 GN=ITIH1 PE=1 SV=3	P19827	P19827 [525-548]	0	2739.18	24	0									NoQuanValues	High	High	High	Not Found	High	Not Found	High	High	High	High	High	3	1	0	1	1	1	913.737
FALSE	High	Unambiguous	ADVQAHGEGQEFSITCLVDEEEMKK	[K].ADVQAHGEGQEFSITCLVDEEEMKK.[L]	1xCarbamidomethyl [C16]	1xCarbamidomethyl [C16]			4.08108e-14	0	4.989	1	1	5	P19827	Inter-alpha-trypsin inhibitor heavy chain H1 OS=Homo sapiens OX=9606 GN=ITIH1 PE=1 SV=3	P19827	P19827 [525-549]	1	2850.29	25	0	85.6	114.4	12780406	1.70714e+07	12780406	14661735	1	1		High	High	High	Not Found	High	Not Found	High	High	High	High	High	3	1	0	1	1	1	950.769
FALSE	High	Unambiguous	ADVQAHGEGQEFSITCLVDEEEMKK	[K].ADVQAHGEGQEFSITCLVDEEEMKK.[L]	1xCarbamidomethyl [C16]; 1xDeamidated [Q10]	1xCarbamidomethyl [C16]; 1xDeamidated [Q10]			2.50223e-10	0	3.523	1	1	2	P19827	Inter-alpha-trypsin inhibitor heavy chain H1 OS=Homo sapiens OX=9606 GN=ITIH1 PE=1 SV=3	P19827	P19827 [525-549]	1	2851.28	25	0									NoneMonoisotopic	High	High	High	Not Found	High	Not Found	High	High	High	High	High	3	0.125	0	1	1	1	951.103
FALSE	High	Unambiguous	ADVQAHGEGQEFSITCLVDEEEMKK	[K].ADVQAHGEGQEFSITCLVDEEEMKK.[L]	1xCarbamidomethyl [C16]; 1xOxidation [M23]	1xCarbamidomethyl [C16]; 1xOxidation [M23]			1.63212e-13	0	4.756	1	1	5	P19827	Inter-alpha-trypsin inhibitor heavy chain H1 OS=Homo sapiens OX=9606 GN=ITIH1 PE=1 SV=3	P19827	P19827 [525-549]	1	2866.29	25	0	85.6	114.4	5.52731e+06	7.38734e+06	5.52731e+06	6.34459e+06	2	2		High	High	High	Not Found	High	Not Found	High	High	High	High	High	3	1	0	1	1	1	956.099
FALSE	High	Unambiguous	ADVQAHGEGQEFSITCLVDEEEMKK	[K].ADVQAHGEGQEFSITCLVDEEEMKK.[L]	1xCarbamidomethyl [C16]; 1xDeamidated [Q10]; 1xOxidation [M23]	1xCarbamidomethyl [C16]; 1xDeamidated [Q10]; 1xOxidation [M23]			2.45629e-08	0	2.752	1	1	1	P19827	Inter-alpha-trypsin inhibitor heavy chain H1 OS=Homo sapiens OX=9606 GN=ITIH1 PE=1 SV=3	P19827	P19827 [525-549]	1	2867.27	25	0									NoneMonoisotopic	High	Not Found	High	Not Found	Not Found	Not Found	High	Not Found	High	Not Found	High	3	0.5238	0	1	1	1	956.436
FALSE	High	Unambiguous	ADYVETVLDSTCSSTVQFLEYELNVLGTHK	[K].ADYVETVLDSTCSSTVQFLEYELNVLGTHK.[I]	1xCarbamidomethyl [C12]	1xCarbamidomethyl [C12]			0.0732546	0.00418713	0.239	1	1	1	P04114	Apolipoprotein B-100 OS=Homo sapiens OX=9606 GN=APOB PE=1 SV=2	P04114	P04114 [3906-3935]	0	3418.64	30	0									NoQuanValues	High	Not Found	High	Not Found	Not Found	Not Found	High	Not Found	High	Not Found	High	3	1	0	1	1	1	1140.22
FALSE	High	Unambiguous	ADYVETVLDSTCSSTVQFLEYELNVLGTHK	[K].ADYVETVLDSTCSSTVQFLEYELNVLGTHK.[I]	1xCarbamidomethyl [C12]; 1xDeamidated [Q17]	1xCarbamidomethyl [C12]; 1xDeamidated [Q17]			5.57784e-06	0	1.84	1	1	1	P04114	Apolipoprotein B-100 OS=Homo sapiens OX=9606 GN=APOB PE=1 SV=2	P04114	P04114 [3906-3935]	0	3419.62	30	0									NoQuanValues	High	Not Found	High	Not Found	Not Found	Not Found	High	Not Found	High	Not Found	High	3	0.8529	0	1	1	1	1140.55
FALSE	High	Unambiguous	AEAESLYQSK	[K].AEAESLYQSK.[Y]					0.000185541	0	1.25	1	1	3	P04264	Keratin, type II cytoskeletal 1 OS=Homo sapiens OX=9606 GN=KRT1 PE=1 SV=6	P04264	P04264 [367-376]	0	1125.54	10	0	123.2	76.8	1.07357e+07	6.69544e+06	1.07357e+07	5.75035e+06	2	2		High	High	High	High	Peak Found	High	High	High	High	High	High	2	0.9206	0	1	1	1	563.275
FALSE	High	Unambiguous	AEAQAQYSAAVAK	[K].AEAQAQYSAAVAK.[G]					5.54728e-07	0	2.228	1	1	4	Q14624	Inter-alpha-trypsin inhibitor heavy chain H4 OS=Homo sapiens OX=9606 GN=ITIH4 PE=1 SV=4	Q14624	Q14624 [99-111]	0	1307.66	13	0	103.3	96.7	9.73761e+07	9.11474e+07	9.73761e+07	7.82816e+07	2	2		High	High	High	High	High	High	High	High	High	High	High	2	1	0	1	1	1	654.333
FALSE	High	Unambiguous	AEATTLHVAPQGTAMAVSTFR	[R].AEATTLHVAPQGTAMAVSTFR.[K]					2.14658e-14	0	5.097	1	1	4	P07360	Complement component C8 gamma chain OS=Homo sapiens OX=9606 GN=C8G PE=1 SV=3	P07360	P07360 [70-90]	0	2159.09	21	0	61.1	138.9	4377458	9.94711e+06	4377458	8.54304e+06	1	2		High	High	Not Found	High	Not Found	High	High	High	High	High	High	3	1	0	1	1	1	720.369
FALSE	High	Unambiguous	AEATTLHVAPQGTAMAVSTFR	[R].AEATTLHVAPQGTAMAVSTFR.[K]	1xOxidation [M15]	1xOxidation [M15]			2.93923e-11	0	3.883	1	1	5	P07360	Complement component C8 gamma chain OS=Homo sapiens OX=9606 GN=C8G PE=1 SV=3	P07360	P07360 [70-90]	0	2175.09	21	0	103.8	96.2	1.39161e+07	1.29072e+07	1.39161e+07	1.10853e+07	3	3		High	High	Not Found	High	Not Found	High	High	High	High	High	High	3	1	0	1	1	1	725.7
FALSE	High	Unambiguous	AECMLQQAER	[R].AECMLQQAER.[L]	1xCarbamidomethyl [C3]	1xCarbamidomethyl [C3]			0.000767426	0	1.008	1	1	2	P13796	Plastin-2 OS=Homo sapiens OX=9606 GN=LCP1 PE=1 SV=6	P13796	P13796 [334-343]	0	1235.55	10	0		200		645111		554052		1		High	High	High	Not Found	High	Not Found	High	High	High	High	High	2	1	0	1	1	1	618.279
FALSE	High	Unambiguous	AEDGSVIDYELIDQDAR	[R].AEDGSVIDYELIDQDAR.[D]					0.00581907	0.000663045	0.65	1	1	1	P07355	Annexin A2 OS=Homo sapiens OX=9606 GN=ANXA2 PE=1 SV=2	P07355	P07355 [180-196]	0	1908.88	17	0	200		78913.2		78913.2		1			High	Not Found	Not Found	High	Not Found	Not Found	High	Not Found	High	Not Found	High	2	0.902	0	1	1	1	954.943
FALSE	High	Unambiguous	AEDHFSVIDFNQNIR	[R].AEDHFSVIDFNQNIR.[T]					1.3554e-09	0	3.239	1	1	4	P19823	Inter-alpha-trypsin inhibitor heavy chain H2 OS=Homo sapiens OX=9606 GN=ITIH2 PE=1 SV=2	P19823	P19823 [342-356]	0	1804.86	15	0	74.8	125.2	27012157	4.525e+07	27012157	38862851	2	2		High	High	High	Not Found	High	Not Found	High	High	High	High	High	2	0.9836	0	1	1	1	902.935
FALSE	High	Unambiguous	AEDHFSVIDFNQNIR	[R].AEDHFSVIDFNQNIR.[T]	1xDeamidated [N11]	1xDeamidated [N11]			0.000113499	0	1.333	1	1	1	P19823	Inter-alpha-trypsin inhibitor heavy chain H2 OS=Homo sapiens OX=9606 GN=ITIH2 PE=1 SV=2	P19823	P19823 [342-356]	0	1805.85	15	0									NoneMonoisotopic	High	Not Found	High	Not Found	Not Found	Not Found	High	Not Found	High	Not Found	High	2	0.25	0	1	1	1	903.435
FALSE	High	Unambiguous	AEDLVGK	[R].AEDLVGK.[S]					0.0141524	0.000879575	0.498	1	1	3	P01024	Complement C3 OS=Homo sapiens OX=9606 GN=C3 PE=1 SV=2	P01024	P01024 [316-322]	0	731.393	7	0	1.7	198.3	63348.9	7.48523e+06	63348.9	6.42866e+06	1	2		High	High	High	Peak Found	High	High	High	High	High	High	High	2	0.6481	0	1	1	1	366.2
FALSE	High	Unambiguous	AEDLVGKSLYVSATVILHSGSDMVQAER	[R].AEDLVGKSLYVSATVILHSGSDMVQAER.[S]					4.57257e-16	0	5.744	1	1	4	P01024	Complement C3 OS=Homo sapiens OX=9606 GN=C3 PE=1 SV=2	P01024	P01024 [316-343]	1	2975.51	28	0	113.6	86.4	7370869	5.60342e+06	7370869	4.81248e+06	2	2		High	High	High	Not Found	High	Not Found	High	High	High	High	High	3	1	0	1	1	1	992.511
FALSE	High	Unambiguous	AEDLVGKSLYVSATVILHSGSDMVQAERSGIPIVTSPYQIHFTK	[R].AEDLVGKSLYVSATVILHSGSDMVQAERSGIPIVTSPYQIHFTK.[T]	1xDeamidated [Q25]	1xDeamidated [Q25]			1.29876e-06	0	2.085	1	1	1	P01024	Complement C3 OS=Homo sapiens OX=9606 GN=C3 PE=1 SV=2	P01024	P01024 [316-359]	2	4745.45	44	0									NoQuanValues	High	Not Found	High	Not Found	Not Found	Not Found	High	Not Found	High	Not Found	High	6	0.8182	0	1	1	1	791.749
FALSE	High	Unambiguous	AEDTALYYCAK	[R].AEDTALYYCAK.[D]	1xCarbamidomethyl [C9]	1xCarbamidomethyl [C9]			1.39486e-06	0	2.073	1	2	4	P01782	Immunoglobulin heavy variable 3-9 OS=Homo sapiens OX=9606 GN=IGHV3-9 PE=1 SV=2	P0DP04; P01782	P01782 [107-117]	0	1304.58	11	0	75.2	124.8	7.32514e+06	1.21588e+07	7.32514e+06	1.04425e+07	2	2		High	High	High	High	High	High	High	High	High	High	High	2	0.9412	0	1	1	1	652.795
FALSE	High	Unambiguous	AEDTAVYYCAK	[R].AEDTAVYYCAK.[-]	1xCarbamidomethyl [C9]	1xCarbamidomethyl [C9]			5.47919e-06	0	1.843	2	2	5	P0DP03; P01764	Immunoglobulin heavy variable 3-30-5 OS=Homo sapiens OX=9606 GN=IGHV3-30-5 PE=3 SV=1;Immunoglobulin heavy variable 3-23 OS=Homo sapiens OX=9606 GN=IGHV3-23 PE=1 SV=2	P0DP03; P01764	P0DP03 [107-117]; P01764 [107-117]	0	1290.57	11	0	74.8	125.2	4.35236e+07	7.28072e+07	4.35236e+07	62530222	3	3	NotUnique	High	High	High	High	High	High	High	High	High	High	High	2	1	0	1	1	1	645.787
FALSE	High	Unambiguous	AEDTAVYYCAR	[RK].AEDTAVYYCAR.[-D]	1xCarbamidomethyl [C9]	1xCarbamidomethyl [C9]			2.62047e-06	0	1.967	6	11	6	A0A0B4J1X5; P01780; P0DOX2; A0A0B4J1V1; A0A0J9YVY3; A0A0C4DH42	Immunoglobulin heavy variable 3-74 OS=Homo sapiens OX=9606 GN=IGHV3-74 PE=3 SV=1;Immunoglobulin heavy variable 3-7 OS=Homo sapiens OX=9606 GN=IGHV3-7 PE=1 SV=2;Immunoglobulin alpha-2 heavy chain OS=Homo sapiens OX=9606 PE=1 SV=2;Immunoglobulin heavy variable 3-21 OS=Homo sapiens OX=9606 GN=IGHV3-21 PE=1 SV=1;Immunoglobulin heavy variable 7-4-1 OS=Homo sapiens OX=9606 GN=IGHV7-4-1 PE=3 SV=1;Immuno…	P01763; A0A0B4J1X5; P01780; P0DOX2; A0A0B4J1V1; P01772; A0A0J9YVY3; P01762; P0DP02; P01767; A0A0C4DH42	A0A0B4J1X5 [107-117]; P01780 [107-117]; P0DOX2 [87-97]; A0A0B4J1V1 [107-117]; A0A0J9YVY3 [107-117]; A0A0C4DH42 [106-116]	0	1318.57	11	0	81.4	118.6	9.83497e+07	1.43283e+08	9.83497e+07	1.23058e+08	2	3	NotUnique	High	High	High	High	High	High	High	High	High	High	High	2	1	0	1	1	1	659.79
FALSE	High	Unambiguous	AEDTAVYYCVK	[R].AEDTAVYYCVK.[-]	1xCarbamidomethyl [C9]	1xCarbamidomethyl [C9]			0.000264449	0	1.19	1	1	2	A0A0J9YX35	Immunoglobulin heavy variable 3-64D OS=Homo sapiens OX=9606 GN=IGHV3-64D PE=3 SV=1	A0A0J9YX35	A0A0J9YX35 [107-117]	0	1318.6	11	0	74.8	125.2	4.23916e+06	7.10084e+06	4.23916e+06	6.09853e+06	1	2		High	High	High	Not Found	Peak Found	High	High	High	High	High	High	2	1	0	1	1	1	659.803
FALSE	High	Unambiguous	AEDTAVYYCVR	[R].AEDTAVYYCVR.[-]	1xCarbamidomethyl [C9]	1xCarbamidomethyl [C9]			5.81498e-06	0	1.833	1	1	7	A0A0C4DH35	Probable non-functional immunoglobulin heavy variable 3-35 OS=Homo sapiens OX=9606 GN=IGHV3-35 PE=5 SV=1	A0A0C4DH35	A0A0C4DH35 [107-117]	0	1346.6	11	0	60	140	6.14324e+06	1.43326e+07	6.14324e+06	1.23095e+07	1	2		High	High	High	High	High	High	High	High	High	High	High	2	1	0	1	1	1	673.806
FALSE	High	Unambiguous	AEEEHLGILGPQLHADVGDK	[K].AEEEHLGILGPQLHADVGDK.[V]					7.40088e-15	0	5.276	1	1	7	P00450	Ceruloplasmin OS=Homo sapiens OX=9606 GN=CP PE=1 SV=1	P00450	P00450 [800-819]	0	2128.07	20	0	101.5	98.5	3.13104e+07	3.0355e+07	3.13104e+07	2.60703e+07	3	3		High	High	High	Not Found	High	Not Found	High	High	High	High	High	2	1	0	1	1	1	1064.54
FALSE	High	Unambiguous	AEEEHLGILGPQLHADVGDK	[K].AEEEHLGILGPQLHADVGDK.[V]	1xDeamidated [Q12]	1xDeamidated [Q12]			0.00162155	0.000280126	0.877	1	1	1	P00450	Ceruloplasmin OS=Homo sapiens OX=9606 GN=CP PE=1 SV=1	P00450	P00450 [800-819]	0	2129.05	20	0									NoneMonoisotopic	High	Not Found	High	Not Found	Not Found	Not Found	High	Not Found	High	Not Found	High	4	1	0	1	1	1	533.023
FALSE	High	Unambiguous	AEEEHLGILGPQLHADVGDKVK	[K].AEEEHLGILGPQLHADVGDKVK.[I]					9.72704e-14	0	4.843	1	1	7	P00450	Ceruloplasmin OS=Homo sapiens OX=9606 GN=CP PE=1 SV=1	P00450	P00450 [800-821]	1	2355.23	22	0	106.5	93.5	29035971	2.54871e+07	29035971	21889519	3	3		High	High	High	Not Found	High	Not Found	High	High	High	High	High	3	1	0	1	1	1	785.747
FALSE	High	Unambiguous	AEEEHLGILGPQLHADVGDKVK	[K].AEEEHLGILGPQLHADVGDKVK.[I]	1xDeamidated [Q12]	1xDeamidated [Q12]			7.04247e-09	0	2.962	1	1	3	P00450	Ceruloplasmin OS=Homo sapiens OX=9606 GN=CP PE=1 SV=1	P00450	P00450 [800-821]	1	2356.21	22	0									NoneMonoisotopic	High	High	High	Not Found	High	Not Found	High	High	High	High	High	3	1	0	1	1	1	786.081
FALSE	High	Unambiguous	AEEHTVVLTVTGEPCHFPFQYHR	[K].AEEHTVVLTVTGEPCHFPFQYHR.[Q]	1xCarbamidomethyl [C15]	1xCarbamidomethyl [C15]			7.16078e-06	0	1.798	1	1	2	P00748	Coagulation factor XII OS=Homo sapiens OX=9606 GN=F12 PE=1 SV=3	P00748	P00748 [33-55]	0	2754.31	23	0	44.1	155.9	1.43217e+06	5.0643e+06	1.43217e+06	4.34946e+06	1	2		Peak Found	High	Peak Found	Not Found	High	Not Found	Peak Found	High	Peak Found	High	High	4	1	0	1	1	1	689.333
FALSE	High	Unambiguous	AEEHTVVLTVTGEPCHFPFQYHR	[K].AEEHTVVLTVTGEPCHFPFQYHR.[Q]	1xCarbamidomethyl [C15]; 1xDeamidated [Q20]	1xCarbamidomethyl [C15]; 1xDeamidated [Q20]			5.10172e-06	0	1.855	1	1	2	P00748	Coagulation factor XII OS=Homo sapiens OX=9606 GN=F12 PE=1 SV=3	P00748	P00748 [33-55]	0	2755.29	23	0									NoQuanValues	High	High	High	Not Found	High	Not Found	High	High	High	High	High	5	1	0	1	1	1	551.868
FALSE	High	Unambiguous	AEEILEK	[K].AEEILEK.[G]					0.00870135	0.000766932	0.58	1	1	1	P62913	60S ribosomal protein L11 OS=Homo sapiens OX=9606 GN=RPL11 PE=1 SV=2	P62913	P62913 [79-85]	0	831.446	7	0									NoQuanValues	High	Not Found	Not Found	High	Not Found	Not Found	High	Not Found	High	Not Found	High	2	0.3548	0	1	1	1	416.226
FALSE	High	Unambiguous	AEEYEFLTPVEEAPK	[R].AEEYEFLTPVEEAPK.[G]					2.71676e-07	0	2.348	1	1	1	P52565	Rho GDP-dissociation inhibitor 1 OS=Homo sapiens OX=9606 GN=ARHGDIA PE=1 SV=3	P52565	P52565 [153-167]	0	1751.84	15	0									NoQuanValues	High	Not Found	Not Found	High	Not Found	Not Found	High	Not Found	High	Not Found	High	2	1	0	1	1	1	876.421
FALSE	High	Unambiguous	AEFAEVSK	[K].AEFAEVSK.[L]					0.00989679	0.000766932	0.558	1	1	6	P02768	Serum albumin OS=Homo sapiens OX=9606 GN=ALB PE=1 SV=2	P02768	P02768 [250-257]	0	880.441	8	0	118.7	81.3	1248393468	8.5483e+08	1248393468	734167968	2	2		High	High	High	High	High	High	High	High	High	High	High	2	0.8542	0	1	1	1	440.724
FALSE	High	Unambiguous	AEFAEVSKLVTDLTK	[K].AEFAEVSKLVTDLTK.[V]					1.46284e-06	0	2.065	1	1	1	P02768	Serum albumin OS=Homo sapiens OX=9606 GN=ALB PE=1 SV=2	P02768	P02768 [250-264]	1	1650.89	15	0	200		884662		884662		1			High	Not Found	High	Not Found	Not Found	Not Found	High	Not Found	High	Not Found	High	3	1	0	1	1	1	550.97
FALSE	High	Unambiguous	AEFAEVSKLVTDLTKVHTECCHGDLLECADDR	[K].AEFAEVSKLVTDLTKVHTECCHGDLLECADDR.[A]	3xCarbamidomethyl [C20; C21; C28]	3xCarbamidomethyl [C20; C21; C28]			1.61062e-09	0	3.21	1	1	2	P02768	Serum albumin OS=Homo sapiens OX=9606 GN=ALB PE=1 SV=2	P02768	P02768 [250-281]	2	3718.71	32	0	157.8	42.2	3.64883e+06	976462	3.64883e+06	838632	2	1		High	Peak Found	High	Not Found	Peak Found	Not Found	High	Peak Found	High	Peak Found	High	5	1	0	1	1	1	744.548
FALSE	High	Unambiguous	AEFQDALEK	[K].AEFQDALEK.[L]					0.000563927	0	1.061	2	2	2	P0C0L4; P0C0L5	Complement C4-A OS=Homo sapiens OX=9606 GN=C4A PE=1 SV=2;Complement C4-B OS=Homo sapiens OX=9606 GN=C4B PE=1 SV=2	P0C0L4; P0C0L5	P0C0L4 [317-325]; P0C0L5 [317-325]	0	1050.51	9	0	95	105	167050368	1.8472e+08	167050368	158646322	1	2	NotUnique	Peak Found	High	Peak Found	Not Found	High	High	Peak Found	High	Peak Found	High	High	2	0.8627	0	1	1	1	525.759
FALSE	High	Unambiguous	AEFQDALEKLNMGITDLQGLR	[K].AEFQDALEKLNMGITDLQGLR.[L]					2.63985e-10	0	3.514	2	2	2	P0C0L4; P0C0L5	Complement C4-A OS=Homo sapiens OX=9606 GN=C4A PE=1 SV=2;Complement C4-B OS=Homo sapiens OX=9606 GN=C4B PE=1 SV=2	P0C0L4; P0C0L5	P0C0L4 [317-337]; P0C0L5 [317-337]	1	2362.21	21	0									NoQuanValues	High	High	High	Not Found	High	Not Found	High	High	High	High	High	3	1	0	1	1	1	788.074
FALSE	High	Unambiguous	AEGSDVANAVLDGADCIMLSGETAK	[R].AEGSDVANAVLDGADCIMLSGETAK.[G]	1xCarbamidomethyl [C16]	1xCarbamidomethyl [C16]			2.61798e-05	0	1.58	1	1	1	P14618	Pyruvate kinase PKM OS=Homo sapiens OX=9606 GN=PKM PE=1 SV=4	P14618	P14618 [343-367]	0	2494.14	25	0									NoQuanValues	Not Found	High	Not Found	Not Found	High	Not Found	Not Found	High	Not Found	High	High	3	0.1667	0	1	1	1	832.053
FALSE	High	Unambiguous	AEGTAVYYCAR	[R].AEGTAVYYCAR.[Y]	1xCarbamidomethyl [C9]	1xCarbamidomethyl [C9]			0.00102371	0	0.958	1	1	1	A0A0C4DH36	Probable non-functional immunoglobulin heavy variable 3-38 OS=Homo sapiens OX=9606 GN=IGHV3-38 PE=5 SV=1	A0A0C4DH36	A0A0C4DH36 [105-115]	0	1260.57	11	0									NoQuanValues	High	Not Found	High	Not Found	Not Found	Not Found	High	Not Found	High	Not Found	High	2	1	0	1	1	1	630.787
FALSE	High	Unambiguous	AEIEYLEK	[K].AEIEYLEK.[T]					0.0134863	0.000879575	0.506	1	1	2	P14151	L-selectin OS=Homo sapiens OX=9606 GN=SELL PE=1 SV=2	P14151	P14151 [71-78]	0	994.509	8	0		200		2.40485e+06		2.0654e+06		1		High	High	High	Not Found	High	Not Found	High	High	High	High	High	2	0.6389	0	1	1	1	497.759
FALSE	High	Unambiguous	AELQCPQPAAR	[R].AELQCPQPAAR.[R]	1xCarbamidomethyl [C5]	1xCarbamidomethyl [C5]			1.8766e-05	0	1.636	1	1	2	P01024	Complement C3 OS=Homo sapiens OX=9606 GN=C3 PE=1 SV=2	P01024	P01024 [658-668]	0	1240.61	11	0	110.5	89.5	959099	776185	959099	666624	1	1		High	High	High	Not Found	High	Not Found	High	High	High	High	High	2	1	0	1	1	1	620.81
FALSE	High	Unambiguous	AEMADQAAAWLTR	[K].AEMADQAAAWLTR.[Q]					1.60952e-07	0	2.436	1	1	4	P0C0L5	Complement C4-B OS=Homo sapiens OX=9606 GN=C4B PE=1 SV=2	P0C0L5	P0C0L5 [1279-1291]	0	1433.68	13	0	83.1	116.9	5.03465e+07	7.08753e+07	5.03465e+07	6.0871e+07	3	3		High	High	High	Peak Found	High	High	High	High	High	High	High	2	0.9896	0	1	1	1	717.346
FALSE	High	Unambiguous	AEMADQAAAWLTR	[K].AEMADQAAAWLTR.[Q]	1xOxidation [M3]	1xOxidation [M3]			4.58371e-06	0	1.873	1	1	4	P0C0L5	Complement C4-B OS=Homo sapiens OX=9606 GN=C4B PE=1 SV=2	P0C0L5	P0C0L5 [1279-1291]	0	1449.68	13	0	80.7	119.3	2.17964e+06	3.22497e+06	2.17964e+06	2.76976e+06	3	2		High	High	High	High	High	High	High	High	High	High	High	2	0.9153	0	1	1	1	725.344
FALSE	High	Unambiguous	AEMADQASAWLTR	[K].AEMADQASAWLTR.[Q]	1xOxidation [M3]	1xOxidation [M3]			0.0879226	0.0049357	0.212	1	1	1	P0C0L4	Complement C4-A OS=Homo sapiens OX=9606 GN=C4A PE=1 SV=2	P0C0L4	P0C0L4 [1279-1291]	0	1465.67	13	0		200		1.15219e+06		989551		1		Not Found	High	Not Found	Not Found	High	Not Found	Not Found	High	Not Found	High	High	2	1	0	1	1	1	733.34
FALSE	High	Unambiguous	AENFFILR	[R].AENFFILR.[R]					0.00245628	0.000280126	0.803	1	1	2	P59998	Actin-related protein 2/3 complex subunit 4 OS=Homo sapiens OX=9606 GN=ARPC4 PE=1 SV=3	P59998	P59998 [98-105]	0	1009.55	8	0	116.7	83.3	175336	125060	175336	107407	1	1		High	High	Not Found	High	Not Found	High	High	High	High	High	High	2	1	0	1	1	1	505.277
FALSE	High	Unambiguous	AEPLAFTFSHDYK	[K].AEPLAFTFSHDYK.[G]					2.38348e-07	0	2.37	1	1	4	P04114	Apolipoprotein B-100 OS=Homo sapiens OX=9606 GN=APOB PE=1 SV=2	P04114	P04114 [1935-1947]	0	1525.73	13	0	123.2	76.8	5.06472e+06	3.15711e+06	5.06472e+06	2.71147e+06	2	2		High	High	High	Not Found	High	Not Found	High	High	High	High	High	2	0.9467	0	1	1	1	763.37
FALSE	High	Unambiguous	AEQCCEETASSISLHGK	[K].AEQCCEETASSISLHGK.[G]	2xCarbamidomethyl [C4; C5]	2xCarbamidomethyl [C4; C5]			6.9179e-09	0	2.965	1	1	3	P02748	Complement component C9 OS=Homo sapiens OX=9606 GN=C9 PE=1 SV=2	P02748	P02748 [251-267]	0	1906.83	17	0	120.9	79.1	1.73871e+06	1.13764e+06	1.73871e+06	977058	1	1		High	High	High	Not Found	High	High	High	High	High	High	High	2	1	0	1	1	1	953.917
FALSE	High	Unambiguous	AEQCCEETASSISLHGK	[K].AEQCCEETASSISLHGK.[G]	2xCarbamidomethyl [C4; C5]; 1xDeamidated [Q3]	2xCarbamidomethyl [C4; C5]; 1xDeamidated [Q3]			1.04254e-07	0	2.509	1	1	1	P02748	Complement component C9 OS=Homo sapiens OX=9606 GN=C9 PE=1 SV=2	P02748	P02748 [251-267]	0	1907.81	17	0									NoneMonoisotopic	High	Not Found	High	Not Found	Not Found	Not Found	High	Not Found	High	Not Found	High	2	1	0	1	1	1	954.418
FALSE	High	Unambiguous	AESPEVCFNEESPK	[K].AESPEVCFNEESPK.[I]	1xCarbamidomethyl [C7]	1xCarbamidomethyl [C7]			8.02445e-08	0	2.553	1	1	3	P43652	Afamin OS=Homo sapiens OX=9606 GN=AFM PE=1 SV=1	P43652	P43652 [583-596]	0	1622.7	14	0	70.9	129.1	17333690	3.15861e+07	17333690	2.71276e+07	1	2		High	High	High	Not Found	High	High	High	High	High	High	High	2	1	0	1	1	1	811.853
FALSE	High	Unambiguous	AETECQNTEYQQLLDIK	[R].AETECQNTEYQQLLDIK.[I]	1xCarbamidomethyl [C5]	1xCarbamidomethyl [C5]			4.42797e-09	0	3.04	1	1	6	P13645	Keratin, type I cytoskeletal 10 OS=Homo sapiens OX=9606 GN=KRT10 PE=1 SV=6	P13645	P13645 [423-439]	0	2082.96	17	0	125.2	74.8	9.34729e+06	5.58586e+06	9.34729e+06	4.7974e+06	3	2		High	High	High	High	High	High	High	High	High	High	High	2	0.9895	0	1	1	1	1041.99
FALSE	High	Unambiguous	AETECQNTEYQQLLDIK	[R].AETECQNTEYQQLLDIK.[I]	1xCarbamidomethyl [C5]; 1xDeamidated [Q6]	1xCarbamidomethyl [C5]; 1xDeamidated [Q6; N7; Q11; Q12]			0.000132406	0	1.307	1	1	1	P13645	Keratin, type I cytoskeletal 10 OS=Homo sapiens OX=9606 GN=KRT10 PE=1 SV=6	P13645	P13645 [423-439]	0	2083.95	17	0									NoneMonoisotopic	Not Found	High	Not Found	Not Found	Not Found	High	Not Found	High	Not Found	High	High	2	0.2712	0	1	1	1	1042.49
FALSE	High	Unambiguous	AETGDKVYVHLK	[K].AETGDKVYVHLK.[N]					2.68463e-07	0	2.35	1	1	7	P00450	Ceruloplasmin OS=Homo sapiens OX=9606 GN=CP PE=1 SV=1	P00450	P00450 [99-110]	1	1359.73	12	0	125.7	74.3	1.61838e+08	9.56306e+07	1.61838e+08	8.21321e+07	4	3		High	High	High	High	High	High	High	High	High	High	High	2	0.9492	0	1	1	1	680.367
FALSE	High	Unambiguous	AEVSADQVATVMWDYFSQLSNNAK	[R].AEVSADQVATVMWDYFSQLSNNAK.[E]					4.92675e-08	0	2.635	1	1	1	P06727	Apolipoprotein A-IV OS=Homo sapiens OX=9606 GN=APOA4 PE=1 SV=3	P06727	P06727 [20-43]	0	2674.25	24	0									NoQuanValues	Not Found	High	Not Found	Not Found	High	Not Found	Not Found	High	Not Found	High	High	3	1	0	1	1	1	892.086
FALSE	High	Unambiguous	AFDICPLVK	[K].AFDICPLVK.[I]	1xCarbamidomethyl [C5]	1xCarbamidomethyl [C5]			0.00194097	0.000280126	0.845	1	1	2	P01031	Complement C5 OS=Homo sapiens OX=9606 GN=C5 PE=1 SV=4	P01031	P01031 [1155-1163]	0	1062.57	9	0	91.3	108.7	1.78379e+06	2.12569e+06	1.78379e+06	1.82564e+06	1	1		High	High	High	Not Found	High	Not Found	High	High	High	High	High	2	0.9762	0	1	1	1	531.787
FALSE	High	Unambiguous	AFGYYGPLR	[R].AFGYYGPLR.[S]					0.0123258	0.000766932	0.521	1	1	1	P84103	Serine/arginine-rich splicing factor 3 OS=Homo sapiens OX=9606 GN=SRSF3 PE=1 SV=1	P84103	P84103 [29-37]	0	1043.53	9	0	110.9	89.1	230770	185250	230770	159101	1	1		High	Peak Found	Not Found	High	Not Found	Peak Found	High	Peak Found	High	Peak Found	High	2	1	0	1	1	1	522.269
FALSE	High	Unambiguous	AFLEVNEEGSEAAASTAVVIAGR	[K].AFLEVNEEGSEAAASTAVVIAGR.[S]					5.10927e-10	0	3.403	1	1	34	P01008	Antithrombin-III OS=Homo sapiens OX=9606 GN=SERPINC1 PE=1 SV=1	P01008	P01008 [403-425]	0	2291.15	23	0	87.8	112.2	2.40051e+07	3.06704e+07	2.40051e+07	2.63412e+07	9	8		High	High	High	High	High	High	High	High	High	High	High	3	0.9506	0	1	1	1	764.389
FALSE	High	Unambiguous	AFLEVNEEGSEAAASTAVVIAGR	[K].AFLEVNEEGSEAAASTAVVIAGR.[S]	1xDeamidated [N6]	1xDeamidated [N6]			3.15349e-08	0	2.71	1	1	10	P01008	Antithrombin-III OS=Homo sapiens OX=9606 GN=SERPINC1 PE=1 SV=1	P01008	P01008 [403-425]	0	2292.14	23	0	112.9	87.1	906923	699849	906923	601063	2	2		High	High	High	Not Found	High	High	High	High	High	High	High	2	1	0	1	1	1	1146.58
FALSE	High	Unambiguous	AFLLTPR	[K].AFLLTPR.[N]					0.0271288	0.00215478	0.392	1	1	2	O95445	Apolipoprotein M OS=Homo sapiens OX=9606 GN=APOM PE=1 SV=2	O95445	O95445 [172-178]	0	817.493	7	0	74.1	125.9	19454904	3.3076e+07	19454904	28407178	1	1		High	High	Not Found	High	Not Found	High	High	High	High	High	High	2	0.9574	0	1	1	1	409.251
FALSE	High	Unambiguous	AFIQLWAFDAVK	[R].AFIQLWAFDAVK.[G]					1.13985e-07	0	2.494	1	1	5	P02760	Protein AMBP OS=Homo sapiens OX=9606 GN=AMBP PE=1 SV=1	P02760	P02760 [298-309]	0	1408.76	12	0	100.6	99.4	7.03401e+07	6.94982e+07	7.03401e+07	5.96883e+07	2	3		High	High	High	High	High	High	High	High	High	High	High	2	0.9241	0	1	1	1	704.885
FALSE	High	Unambiguous	AFPALTSLDLSDNPGLGER	[R].AFPALTSLDLSDNPGLGER.[G]					3.00692e-08	0	2.718	1	1	4	P08571	Monocyte differentiation antigen CD14 OS=Homo sapiens OX=9606 GN=CD14 PE=1 SV=2	P08571	P08571 [192-210]	0	1973	19	0	104.1	95.9	3357141	3.09082e+06	3357141	2.65454e+06	2	2		High	High	High	Not Found	High	Not Found	High	High	High	High	High	3	1	0	1	1	1	658.337
FALSE	High	Unambiguous	AFQPFFVELTMPYSVIR	[R].AFQPFFVELTMPYSVIR.[G]					2.80071e-09	0	3.117	2	2	9	P01023; P20742	Alpha-2-macroglobulin OS=Homo sapiens OX=9606 GN=A2M PE=1 SV=3;Pregnancy zone protein OS=Homo sapiens OX=9606 GN=PZP PE=1 SV=4	P01023; P20742	P01023 [788-804]; P20742 [794-810]	0	2045.06	17	0	77.1	122.9	1.05546e+08	1.68218e+08	1.05546e+08	1.44474e+08	3	5	NotUnique	High	High	High	High	High	High	High	High	High	High	High	3	1	0	1	1	1	682.357
FALSE	High	Unambiguous	AFQPFFVELTMPYSVIR	[R].AFQPFFVELTMPYSVIR.[G]	1xDeamidated [Q3]	1xDeamidated [Q3]			0.000134781	0	1.304	2	2	1	P01023; P20742	Alpha-2-macroglobulin OS=Homo sapiens OX=9606 GN=A2M PE=1 SV=3;Pregnancy zone protein OS=Homo sapiens OX=9606 GN=PZP PE=1 SV=4	P01023; P20742	P01023 [788-804]; P20742 [794-810]	0	2046.04	17	0	48.2	151.8	80613.3	253640	80613.3	217838	1	1	NotUnique	Peak Found	High	Peak Found	Not Found	High	Not Found	Peak Found	High	Peak Found	High	High	2	1	0	1	1	1	1023.53
FALSE	High	Unambiguous	AFQPFFVELTMPYSVIR	[R].AFQPFFVELTMPYSVIR.[G]	1xOxidation [M11]	1xOxidation [M11]			1.30743e-08	0	2.858	2	2	8	P01023; P20742	Alpha-2-macroglobulin OS=Homo sapiens OX=9606 GN=A2M PE=1 SV=3;Pregnancy zone protein OS=Homo sapiens OX=9606 GN=PZP PE=1 SV=4	P01023; P20742	P01023 [788-804]; P20742 [794-810]	0	2061.05	17	0	74.7	125.3	7.07643e+06	1.18802e+07	7.07643e+06	1.02033e+07	2	3	NotUnique	High	High	High	Not Found	High	High	High	High	High	High	High	3	1	0	1	1	1	687.689
FALSE	High	Unambiguous	AFQPFFVELTMPYSVIRGEAFTLK	[R].AFQPFFVELTMPYSVIRGEAFTLK.[A]					9.8233e-08	0	2.519	1	1	1	P01023	Alpha-2-macroglobulin OS=Homo sapiens OX=9606 GN=A2M PE=1 SV=3	P01023	P01023 [788-811]	1	2791.45	24	0									NoQuanValues	Not Found	High	Not Found	Not Found	High	Not Found	Not Found	High	Not Found	High	High	3	1	0	1	1	1	931.156
FALSE	High	Unambiguous	AFQPFFVELTMPYSVIRGEAFTLKATVLNYLPK	[R].AFQPFFVELTMPYSVIRGEAFTLKATVLNYLPK.[C]					0.00100049	0	0.962	1	1	1	P01023	Alpha-2-macroglobulin OS=Homo sapiens OX=9606 GN=A2M PE=1 SV=3	P01023	P01023 [788-820]	2	3791.03	33	0	200		976480		976480		1			High	Not Found	High	Not Found	Not Found	Not Found	High	Not Found	High	Not Found	High	4	1	0	1	1	1	948.513
FALSE	High	Unambiguous	AFQTVVLDPEGDAQIDPNWVVLNQGR	[R].AFQTVVLDPEGDAQIDPNWVVLNQGR.[E]					0.0336179	0.00226008	0.358	1	1	1	P49747	Cartilage oligomeric matrix protein OS=Homo sapiens OX=9606 GN=COMP PE=1 SV=2	P49747	P49747 [533-558]	0	2881.45	26	0									NoQuanValues	Not Found	High	Not Found	Not Found	High	Not Found	Not Found	High	Not Found	High	High	3		0	1	1	1	961.153
FALSE	High	Unambiguous	AFSDRNTLIIYLDKVSHSEDDCLAFK	[K].AFSDRNTLIIYLDKVSHSEDDCLAFK.[V]	1xCarbamidomethyl [C22]	1xCarbamidomethyl [C22]			1.60052e-08	0	2.824	1	1	1	P01024	Complement C3 OS=Homo sapiens OX=9606 GN=C3 PE=1 SV=2	P01024	P01024 [1437-1462]	2	3057.5	26	0	122.7	77.3	884474	557210	884474	478558	1	1		High	Peak Found	High	Not Found	Peak Found	Not Found	High	Peak Found	High	Peak Found	High	4	1	0	1	1	1	765.13
FALSE	High	Unambiguous	AFSSYQK	[K].AFSSYQK.[H]					0.0708311	0.00397641	0.244	1	1	1	P43652	Afamin OS=Homo sapiens OX=9606 GN=AFM PE=1 SV=1	P43652	P43652 [215-221]	0	830.404	7	0									NoQuanValues	High	Not Found	High	Not Found	Not Found	Not Found	High	Not Found	High	Not Found	High	2	1	0	1	1	1	415.706
FALSE	High	Unambiguous	AFTECCVVASQLR	[K].AFTECCVVASQLR.[A]	2xCarbamidomethyl [C5; C6]	2xCarbamidomethyl [C5; C6]			3.15112e-06	0	1.936	1	1	3	P01031	Complement C5 OS=Homo sapiens OX=9606 GN=C5 PE=1 SV=4	P01031	P01031 [727-739]	0	1540.72	13	0	64.3	135.7	3949977	8.3448e+06	3949977	7.16691e+06	1	1		High	High	High	Not Found	High	Not Found	High	High	High	High	High	2	1	0	1	1	1	770.866
FALSE	High	Unambiguous	AFVFPK	[K].AFVFPK.[E]					0.165355	0.00905048	0.118	1	1	2	P02741	C-reactive protein OS=Homo sapiens OX=9606 GN=CRP PE=1 SV=1	P02741	P02741 [26-31]	0	708.408	6	0	189.8	10.2	78652536	4.22217e+06	78652536	3.62619e+06	1	1		High	High	Not Found	High	Not Found	High	High	High	High	High	High	2	0.7714	0	1	1	1	354.708
FALSE	High	Unambiguous	AFVNCDENSR	[K].AFVNCDENSR.[L]	1xCarbamidomethyl [C5]	1xCarbamidomethyl [C5]			0.00659699	0.000663045	0.628	1	1	2	P01833	Polymeric immunoglobulin receptor OS=Homo sapiens OX=9606 GN=PIGR PE=1 SV=4	P01833	P01833 [516-525]	0	1211.51	10	0	65.6	134.4	639389	1.31141e+06	639389	1.1263e+06	1	1		High	High	High	Not Found	High	Not Found	High	High	High	High	High	2	1	0	1	1	1	606.259
FALSE	High	Unambiguous	AGAAPYVQAFDSLLAGPVAEYLK	[K].AGAAPYVQAFDSLLAGPVAEYLK.[I]					0.0128535	0.000879575	0.514	1	1	1	Q01518	Adenylyl cyclase-associated protein 1 OS=Homo sapiens OX=9606 GN=CAP1 PE=1 SV=5	Q01518	Q01518 [38-60]	0	2351.23	23	0	200		149540		149540		1			High	Not Found	High	Not Found	Not Found	Not Found	High	Not Found	High	Not Found	High	3	1	0	1	1	1	784.413
FALSE	High	Unambiguous	AGAFCLSEDAGLGISSTASLR	[K].AGAFCLSEDAGLGISSTASLR.[A]	1xCarbamidomethyl [C5]	1xCarbamidomethyl [C5]			1.55574e-12	0	4.377	2	2	50	P01023; P20742	Alpha-2-macroglobulin OS=Homo sapiens OX=9606 GN=A2M PE=1 SV=3;Pregnancy zone protein OS=Homo sapiens OX=9606 GN=PZP PE=1 SV=4	P01023; P20742	P01023 [767-787]; P20742 [773-793]	0	2083.01	21	0	61.1	138.9	1.32631e+07	3.01569e+07	1.32631e+07	2.59001e+07	17	22	NotUnique	High	High	High	High	High	High	High	High	High	High	High	2	1	0	1	1	1	1042.01
FALSE	High	Unambiguous	AGALNSNDAFVLK	[K].AGALNSNDAFVLK.[T]					7.08206e-08	0	2.574	1	1	3	P06396	Gelsolin OS=Homo sapiens OX=9606 GN=GSN PE=1 SV=1	P06396	P06396 [585-597]	0	1319.7	13	0	55.5	144.5	2.19016e+07	5.70689e+07	2.19016e+07	4.90134e+07	2	2		High	High	High	Peak Found	High	High	High	High	High	High	High	2	1	0	1	1	1	660.351
FALSE	High	Unambiguous	AGALNSNDAFVLK	[K].AGALNSNDAFVLK.[T]	1xDeamidated [N]	1xDeamidated [N5; N7]			0.000663811	0	1.033	1	1	2	P06396	Gelsolin OS=Homo sapiens OX=9606 GN=GSN PE=1 SV=1	P06396	P06396 [585-597]	0	1320.68	13	0									NoQuanValues	High	High	High	Not Found	High	Not Found	High	High	High	High	High	2	0.5769	0	1	1	1	660.843
FALSE	High	Unambiguous	AGDFLEANYMNLQR	[K].AGDFLEANYMNLQR.[S]					1.08725e-08	0	2.889	1	1	5	P01024	Complement C3 OS=Homo sapiens OX=9606 GN=C3 PE=1 SV=2	P01024	P01024 [1172-1185]	0	1641.77	14	0	106.5	93.5	1.68508e+08	1.47864e+08	1.68508e+08	1.26993e+08	3	3		High	High	High	High	High	Peak Found	High	High	High	High	High	2	0.9362	0	1	1	1	821.389
FALSE	High	Unambiguous	AGDFLEANYMNLQR	[K].AGDFLEANYMNLQR.[S]	1xDeamidated [N11]	1xDeamidated [N11]			2.72921e-05	0	1.573	1	1	2	P01024	Complement C3 OS=Homo sapiens OX=9606 GN=C3 PE=1 SV=2	P01024	P01024 [1172-1185]	0	1642.75	14	0	76.6	123.4	826847	1.331e+06	826847	1.14313e+06	1	1		High	High	High	Not Found	High	Not Found	High	High	High	High	High	2	0.2656	0	1	1	1	821.882
FALSE	High	Unambiguous	AGDFLEANYMNLQR	[K].AGDFLEANYMNLQR.[S]	1xOxidation [M10]	1xOxidation [M10]			1.13944e-06	0	2.107	1	1	12	P01024	Complement C3 OS=Homo sapiens OX=9606 GN=C3 PE=1 SV=2	P01024	P01024 [1172-1185]	0	1657.76	14	0	73.5	126.5	9.13596e+06	1.57241e+07	9.13596e+06	1.35046e+07	4	6		High	High	High	High	High	High	High	High	High	High	High	2	0.9672	0	1	1	1	829.386
FALSE	High	Unambiguous	AGDFLEANYMNLQRSYTVAIAGYALAQMGR	[K].AGDFLEANYMNLQRSYTVAIAGYALAQMGR.[L]					1.7523e-12	0	4.357	1	1	2	P01024	Complement C3 OS=Homo sapiens OX=9606 GN=C3 PE=1 SV=2	P01024	P01024 [1172-1201]	1	3294.6	30	0	118.1	81.9	1.96955e+06	1.3659e+06	1.96955e+06	1.1731e+06	1	1		High	High	High	Not Found	High	Not Found	High	High	High	High	High	3	1	0	1	1	1	1098.87
FALSE	High	Unambiguous	AGDFLEANYMNLQRSYTVAIAGYALAQMGRLK	[K].AGDFLEANYMNLQRSYTVAIAGYALAQMGRLK.[G]					5.41874e-08	0	2.619	1	1	4	P01024	Complement C3 OS=Homo sapiens OX=9606 GN=C3 PE=1 SV=2	P01024	P01024 [1172-1203]	2	3535.78	32	0									NoQuanValues	High	High	High	Not Found	High	Not Found	High	High	High	High	High	4	1	0	1	1	1	884.701
FALSE	High	Unambiguous	AGDFLEANYMNLQRSYTVAIAGYALAQMGRLK	[K].AGDFLEANYMNLQRSYTVAIAGYALAQMGRLK.[G]	2xDeamidated [N11; Q13]	2xDeamidated [N11; Q13]			3.1712e-07	0	2.322	1	1	1	P01024	Complement C3 OS=Homo sapiens OX=9606 GN=C3 PE=1 SV=2	P01024	P01024 [1172-1203]	2	3537.75	32	0									NoQuanValues	High	Not Found	High	Not Found	Not Found	Not Found	High	Not Found	High	Not Found	High	3	0.0588	0	1	1	1	1179.93
FALSE	High	Unambiguous	AGDTAVYYCAR	[R].AGDTAVYYCAR.[-]	1xCarbamidomethyl [C9]	1xCarbamidomethyl [C9]			1.55144e-05	0	1.668	1	1	3	P01766	Immunoglobulin heavy variable 3-13 OS=Homo sapiens OX=9606 GN=IGHV3-13 PE=1 SV=2	P01766	P01766 [106-116]	0	1246.55	11	0	76.4	123.6	2.77475e+06	4.49118e+06	2.77475e+06	3.85723e+06	2	2		High	High	High	Peak Found	High	High	High	High	High	High	High	2	1	0	1	1	1	623.779
FALSE	High	Unambiguous	AGDTAVYYCAR	[R].AGDTAVYYCAR.[-]	1xAcetyl [N-Term]; 1xCarbamidomethyl [C9]	1xAcetyl [N-Term]; 1xCarbamidomethyl [C9]	P01766 1xAcetyl [N-Term]	P01766 1xAcetyl [N-Term]	0.0043593	0.000544294	0.701	1	1	1	P01766	Immunoglobulin heavy variable 3-13 OS=Homo sapiens OX=9606 GN=IGHV3-13 PE=1 SV=2	P01766	P01766 [106-116]	0	1288.56	11	0	142.8	57.2	1.42305e+06	570527	1.42305e+06	489995	1	1		Peak Found	High	Peak Found	Not Found	High	Not Found	Peak Found	High	Peak Found	High	High	2	1	0	1	1	1	644.785
FALSE	High	Unambiguous	AGELEVFNGYFVHFFAPDNLDPIPK	[K].AGELEVFNGYFVHFFAPDNLDPIPK.[N]					1.61912e-07	0	2.435	1	1	6	P19823	Inter-alpha-trypsin inhibitor heavy chain H2 OS=Homo sapiens OX=9606 GN=ITIH2 PE=1 SV=2	P19823	P19823 [285-309]	0	2836.4	25	0	97.1	102.9	1.92487e+07	2.03996e+07	1.92487e+07	1.75201e+07	2	2		High	High	High	High	High	High	High	High	High	High	High	2	1	0	1	1	1	1418.7
FALSE	High	Unambiguous	AGELEVFNGYFVHFFAPDNLDPIPK	[K].AGELEVFNGYFVHFFAPDNLDPIPK.[N]	1xDeamidated [N8]	1xDeamidated [N8; N19]			4.50459e-07	0	2.263	1	1	3	P19823	Inter-alpha-trypsin inhibitor heavy chain H2 OS=Homo sapiens OX=9606 GN=ITIH2 PE=1 SV=2	P19823	P19823 [285-309]	0	2837.38	25	0	114.5	85.5	646851	483305	646851	415085	1	1		High	High	High	Not Found	High	Not Found	High	High	High	High	High	3	0.7222	0	1	1	1	946.465
FALSE	High	Unambiguous	AGELEVFNGYFVHFFAPDNLDPIPK	[K].AGELEVFNGYFVHFFAPDNLDPIPK.[N]	2xDeamidated [N8; N19]	2xDeamidated [N8; N19]			0.000308239	0	1.164	1	1	1	P19823	Inter-alpha-trypsin inhibitor heavy chain H2 OS=Homo sapiens OX=9606 GN=ITIH2 PE=1 SV=2	P19823	P19823 [285-309]	0	2838.37	25	0									NoneMonoisotopic	Not Found	High	Not Found	Not Found	High	Not Found	Not Found	High	Not Found	High	High	3	1	0	1	1	1	946.802
FALSE	High	Unambiguous	AGELTEDEVER	[R].AGELTEDEVER.[V]					0.000294051	0	1.172	1	1	2	P62269	40S ribosomal protein S18 OS=Homo sapiens OX=9606 GN=RPS18 PE=1 SV=3	P62269	P62269 [56-66]	0	1247.58	11	0	125.1	74.9	499989	299194	499989	256962	1	1		High	High	Not Found	High	Not Found	High	High	High	High	High	High	2	0.8462	0	1	1	1	624.291
FALSE	High	Unambiguous	AGEQVTYTCATYYK	[K].AGEQVTYTCATYYK.[M]	1xCarbamidomethyl [C9]	1xCarbamidomethyl [C9]			2.16708e-07	0	2.386	1	1	2	P08603	Complement factor H OS=Homo sapiens OX=9606 GN=CFH PE=1 SV=4	P08603	P08603 [1010-1023]	0	1654.74	14	0	55.7	144.3	5.32689e+06	1.37864e+07	5.32689e+06	11840379	1	1		High	High	High	Not Found	High	Not Found	High	High	High	High	High	2	0.8571	0	1	1	1	827.875
FALSE	High	Unambiguous	AGEVQEPELR	[R].AGEVQEPELR.[G]					7.76454e-05	0	1.397	1	1	2	P25311	Zinc-alpha-2-glycoprotein OS=Homo sapiens OX=9606 GN=AZGP1 PE=1 SV=2	P25311	P25311 [242-251]	0	1127.57	10	0									NoneMonoisotopic	High	High	High	Not Found	High	Not Found	High	High	High	High	High	2	1	0	1	1	1	564.288
FALSE	High	Unambiguous	AGFAGDDAPR	[K].AGFAGDDAPR.[A]					0.000415989	0	1.113	3	10	1	P60709; P68032; P63261	Actin, cytoplasmic 1 OS=Homo sapiens OX=9606 GN=ACTB PE=1 SV=1;Actin, alpha cardiac muscle 1 OS=Homo sapiens OX=9606 GN=ACTC1 PE=1 SV=1;Actin, cytoplasmic 2 OS=Homo sapiens OX=9606 GN=ACTG1 PE=1 SV=1	A5A3E0; P63267; P0CG39; P60709; Q6S8J3; P62736; P68133; P0CG38; P68032; P63261	P60709 [19-28]; P68032 [21-30]; P63261 [19-28]	0	976.448	10	0	30.9	169.1	900596	4.92138e+06	900596	4226713	1	1	NotUnique	High	Peak Found	Not Found	High	Not Found	Peak Found	High	Peak Found	High	Peak Found	High	2	0.9259	0	1	1	1	488.728
FALSE	High	Unambiguous	AGFGNQESEFWLGNENLHQLTLQGNWELR	[R].AGFGNQESEFWLGNENLHQLTLQGNWELR.[V]					4.84126e-09	0	3.025	1	1	2	O75636	Ficolin-3 OS=Homo sapiens OX=9606 GN=FCN3 PE=1 SV=2	O75636	O75636 [152-180]	0	3387.61	29	0		200		1.06576e+06		915325		1		Not Found	High	Not Found	Not Found	High	Not Found	Not Found	High	Not Found	High	High	3	1	0	1	1	1	1129.88
FALSE	High	Unambiguous	AGFGNQESEFWLGNENLHQLTLQGNWELR	[R].AGFGNQESEFWLGNENLHQLTLQGNWELR.[V]	1xDeamidated [N/Q]	1xDeamidated [N5; Q6; N14; N16]			0.000127782	0	1.313	1	1	4	O75636	Ficolin-3 OS=Homo sapiens OX=9606 GN=FCN3 PE=1 SV=2	O75636	O75636 [152-180]	0	3388.6	29	0									NoQuanValues	Not Found	High	Not Found	Not Found	High	Not Found	Not Found	High	Not Found	High	High	3	0.5	0	1	1	1	1130.21
FALSE	High	Unambiguous	AGFSWIEVTFK	[K].AGFSWIEVTFK.[N]					1.64649e-05	0	1.658	1	1	4	Q14624	Inter-alpha-trypsin inhibitor heavy chain H4 OS=Homo sapiens OX=9606 GN=ITIH4 PE=1 SV=4	Q14624	Q14624 [778-788]	0	1284.66	11	0	67.3	132.7	7.08122e+06	1.39624e+07	7.08122e+06	1.19915e+07	2	2		High	High	High	High	High	High	High	High	High	High	High	2	1	0	1	1	1	642.835
FALSE	High	Unambiguous	AGFSWIEVTFKNPLVWVHASPEHVVVTR	[K].AGFSWIEVTFKNPLVWVHASPEHVVVTR.[N]					3.8025e-16	0	5.775	1	1	5	Q14624	Inter-alpha-trypsin inhibitor heavy chain H4 OS=Homo sapiens OX=9606 GN=ITIH4 PE=1 SV=4	Q14624	Q14624 [778-805]	1	3205.69	28	0	123.7	76.3	32136035	1.98148e+07	32136035	1.70179e+07	2	3		High	High	High	Not Found	High	Not Found	High	High	High	High	High	3	1	0	1	1	1	1069.24
FALSE	High	Unambiguous	AGFSWIEVTFKNPLVWVHASPEHVVVTR	[K].AGFSWIEVTFKNPLVWVHASPEHVVVTR.[N]	1xDeamidated [N12]	1xDeamidated [N12]			1.04468e-13	0	4.831	1	1	1	Q14624	Inter-alpha-trypsin inhibitor heavy chain H4 OS=Homo sapiens OX=9606 GN=ITIH4 PE=1 SV=4	Q14624	Q14624 [778-805]	1	3206.68	28	0	200		4.39302e+06		4.39302e+06		1			High	Not Found	High	Not Found	Not Found	Not Found	High	Not Found	High	Not Found	High	3	1	0	1	1	1	1069.57
FALSE	High	Unambiguous	AGGSWDLAVQER	[K].AGGSWDLAVQER.[A]					6.71286e-08	0	2.583	1	1	2	P22792	Carboxypeptidase N subunit 2 OS=Homo sapiens OX=9606 GN=CPN2 PE=1 SV=3	P22792	P22792 [464-475]	0	1288.63	12	0	78.6	121.4	8229849	1.27146e+07	8229849	10919857	1	1		High	High	High	Not Found	High	Not Found	High	High	High	High	High	2	0.9481	0	1	1	1	644.818
FALSE	High	Unambiguous	AGKEPGLQIWR	[K].AGKEPGLQIWR.[V]					3.07375e-05	0	1.553	1	1	5	P06396	Gelsolin OS=Homo sapiens OX=9606 GN=GSN PE=1 SV=1	P06396	P06396 [62-72]	1	1254.7	11	0	48.8	151.2	9.63564e+06	2.98239e+07	9.63564e+06	2.56142e+07	3	3		High	High	High	High	High	High	High	High	High	High	High	3	0.8714	0	1	1	1	418.903
FALSE	High	Unambiguous	AGLAASLAGPHSIVGR	[R].AGLAASLAGPHSIVGR.[A]					2.50052e-08	0	2.749	1	1	2	P08294	Extracellular superoxide dismutase [Cu-Zn] OS=Homo sapiens OX=9606 GN=SOD3 PE=1 SV=2	P08294	P08294 [161-176]	0	1476.83	16	0	200		1.05368e+06		1.05368e+06		2			High	Not Found	Not Found	High	Not Found	Not Found	High	Not Found	High	Not Found	High	2	0.8974	0	1	1	1	738.918
FALSE	High	Unambiguous	AGLLRPDYALLGHR	[R].AGLLRPDYALLGHR.[Q]					7.52387e-11	0	3.725	1	1	7	Q96PD5	N-acetylmuramoyl-L-alanine amidase OS=Homo sapiens OX=9606 GN=PGLYRP2 PE=1 SV=1	Q96PD5	Q96PD5 [510-523]	0	1551.88	14	0	56.1	143.9	1.43277e+07	3.67492e+07	1.43277e+07	31561970	4	4		High	High	High	High	High	High	High	High	High	High	High	2	0.9868	0	1	1	1	776.442
FALSE	High	Unambiguous	AGLNSLEAVK	[M].AGLNSLEAVK.[R]	1xAcetyl [N-Term]	1xAcetyl [N-Term]	P67936 1xAcetyl [N-Term]	P67936 1xAcetyl [N-Term]	0.0202701	0.00146166	0.439	1	1	1	P67936	Tropomyosin alpha-4 chain OS=Homo sapiens OX=9606 GN=TPM4 PE=1 SV=3	P67936	P67936 [2-11]	0	1043.57	10	0	200		118386		118386		1			High	Not Found	Not Found	High	Not Found	Not Found	High	Not Found	High	Not Found	High	2	0.9286	0	1	1	1	522.29
FALSE	High	Unambiguous	AGLQAFFQVQECNK	[K].AGLQAFFQVQECNK.[S]	1xCarbamidomethyl [C12]	1xCarbamidomethyl [C12]			5.35036e-06	0	1.847	1	1	2	P00450	Ceruloplasmin OS=Homo sapiens OX=9606 GN=CP PE=1 SV=1	P00450	P00450 [346-359]	0	1639.79	14	0	102.8	97.2	22457172	2.12476e+07	22457172	18248436	1	1		Peak Found	High	Peak Found	Not Found	High	Not Found	Peak Found	High	Peak Found	High	High	2	1	0	1	1	1	820.399
FALSE	High	Unambiguous	AGLQAFFQVQECNK	[K].AGLQAFFQVQECNK.[S]	1xCarbamidomethyl [C12]; 1xDeamidated [Q4]	1xCarbamidomethyl [C12]; 1xDeamidated [Q4]			0.0021958	0.000280126	0.823	1	1	1	P00450	Ceruloplasmin OS=Homo sapiens OX=9606 GN=CP PE=1 SV=1	P00450	P00450 [346-359]	0	1640.77	14	0									NoneMonoisotopic	High	Not Found	High	Not Found	Not Found	Not Found	High	Not Found	High	Not Found	High	2	0.6957	0	1	1	1	820.899
FALSE	High	Unambiguous	AGLQAFFQVQECNKSSSK	[K].AGLQAFFQVQECNKSSSK.[D]	1xCarbamidomethyl [C12]; 1xDeamidated [N13]	1xCarbamidomethyl [C12]; 1xDeamidated [N13]			1.19426e-05	0	1.712	1	1	2	P00450	Ceruloplasmin OS=Homo sapiens OX=9606 GN=CP PE=1 SV=1	P00450	P00450 [346-363]	1	2029.96	18	0		200		384114		329895		1		High	High	High	Not Found	High	Not Found	High	High	High	High	High	3	0.7143	0	1	1	1	677.327
FALSE	High	Unambiguous	AGLQAFFQVQECNKSSSK	[K].AGLQAFFQVQECNKSSSK.[D]	1xCarbamidomethyl [C12]; 2xDeamidated [Q4; N13]	1xCarbamidomethyl [C12]; 2xDeamidated [Q4; N13]			4.06959e-06	0	1.893	1	1	1	P00450	Ceruloplasmin OS=Homo sapiens OX=9606 GN=CP PE=1 SV=1	P00450	P00450 [346-363]	1	2030.95	18	0									NoneMonoisotopic	Not Found	High	Not Found	Not Found	High	Not Found	Not Found	High	Not Found	High	High	3	0.2174	0	1	1	1	677.66
FALSE	High	Unambiguous	AGLQFPVGR	[R].AGLQFPVGR.[VI]					0.000110839	0	1.337	3	15	4	P04908; P0C0S5; P0C0S8	Histone H2A type 1-B/E OS=Homo sapiens OX=9606 GN=H2AC4 PE=1 SV=2;Histone H2A.Z OS=Homo sapiens OX=9606 GN=H2AZ1 PE=1 SV=2;Histone H2A type 1 OS=Homo sapiens OX=9606 GN=H2AC11 PE=1 SV=2	Q16777; Q7L7L0; Q71UI9; Q96QV6; Q8IUE6; P04908; P0C0S5; Q93077; Q99878; Q96KK5; Q9BTM1; P16104; P20671; P0C0S8; Q6FI13	P04908 [22-30]; P0C0S5 [24-32]; P0C0S8 [22-30]	0	944.531	9	0	127.8	72.2	2.4947e+07	1.40876e+07	2.4947e+07	1.20991e+07	2	2	NotUnique	High	High	High	High	High	High	High	High	High	High	High	2	0.871	0	1	1	1	472.77
FALSE	High	Unambiguous	AGNLGGGVVTIER	[K].AGNLGGGVVTIER.[S]					0.00161245	0.000280126	0.878	1	1	1	P35268	60S ribosomal protein L22 OS=Homo sapiens OX=9606 GN=RPL22 PE=1 SV=2	P35268	P35268 [53-65]	0	1242.68	13	0	200		450017		450017		1			High	Not Found	Not Found	High	Not Found	Not Found	High	Not Found	High	Not Found	High	2	0.6667	0	1	1	1	621.844
FALSE	High	Unambiguous	AGPHCPTAQLIATLK	[K].AGPHCPTAQLIATLK.[N]	1xCarbamidomethyl [C5]	1xCarbamidomethyl [C5]			0.000325011	0	1.155	1	2	2	P10720	Platelet factor 4 variant OS=Homo sapiens OX=9606 GN=PF4V1 PE=1 SV=1	P10720; P02776	P10720 [66-80]	0	1577.85	15	0	200		560460		560460		2			High	Not Found	Not Found	High	Not Found	Not Found	High	Not Found	High	Not Found	High	2	0.9722	0	1	1	1	789.427
FALSE	High	Unambiguous	AGSQLGPGYQHHAQPK	[R].AGSQLGPGYQHHAQPK.[R]	1xAcetyl [N-Term]; 2xDeamidated [Q4; Q14]	1xAcetyl [N-Term]; 2xDeamidated [Q4; Q14]	Q02241 1xAcetyl [N-Term]	Q02241 1xAcetyl [N-Term]	0.143864	0.00804172	0.139	1	1	1	Q02241	Kinesin-like protein KIF23 OS=Homo sapiens OX=9606 GN=KIF23 PE=1 SV=3	Q02241	Q02241 [941-956]	0	1719.81	16	0									NoneMonoisotopic	Not Found	High	Not Found	Not Found	High	Not Found	Not Found	High	Not Found	High	High	3	1	0	1	1	1	573.94
FALSE	High	Unambiguous	AGTLDLSLTVQGK	[K].AGTLDLSLTVQGK.[Q]					1.29794e-05	0	1.698	1	1	1	P07996	Thrombospondin-1 OS=Homo sapiens OX=9606 GN=THBS1 PE=1 SV=2	P07996	P07996 [125-137]	0	1302.73	13	0		200		1.09252e+06		938306		1		Not Found	High	Not Found	Not Found	High	Not Found	Not Found	High	Not Found	High	High	2	1	0	1	1	1	651.867
FALSE	High	Unambiguous	AGVETTKPSK	[K].AGVETTKPSK.[Q]					1.24502e-05	0	1.705	1	3	2	P0DOX8	Immunoglobulin lambda-1 light chain OS=Homo sapiens OX=9606 PE=1 SV=1	B9A064; P0CG04; P0DOX8	P0DOX8 [161-170]	0	1017.56	10	0	115.8	84.2	11610355	8.44928e+06	11610355	7.25664e+06	1	1		High	High	Not Found	High	Not Found	High	High	High	High	High	High	2	0.7544	0	1	1	1	509.282
FALSE	High	Unambiguous	AGVETTTPSK	[K].AGVETTTPSK.[Q]					0.00142421	0.000280126	0.9	1	2	3	P0DOY2	Immunoglobulin lambda constant 2 OS=Homo sapiens OX=9606 GN=IGLC2 PE=1 SV=1	P0DOY2; P0DOY3	P0DOY2 [51-60]	0	990.51	10	0	99.5	100.5	627029504	6.32733e+08	627029504	543420480	1	1		High	High	Not Found	High	Not Found	High	High	High	High	High	High	2	0.9296	0	1	1	1	495.759
FALSE	High	Unambiguous	AHGQESAIFNEVAPGYFSR	[R].AHGQESAIFNEVAPGYFSR.[D]					0.0423404	0.0030298	0.322	1	1	1	Q8WVN6	Secreted and transmembrane protein 1 OS=Homo sapiens OX=9606 GN=SECTM1 PE=1 SV=2	Q8WVN6	Q8WVN6 [70-88]	0	2079.99	19	0	200		63117.1		63117.1		1			High	Not Found	Not Found	High	Not Found	Not Found	High	Not Found	High	Not Found	High	3	1	0	1	1	1	694.002
FALSE	High	Unambiguous	AHLDIAGSLEGHLR	[K].AHLDIAGSLEGHLR.[F]					2.41449e-10	0	3.529	1	1	3	P04114	Apolipoprotein B-100 OS=Homo sapiens OX=9606 GN=APOB PE=1 SV=2	P04114	P04114 [3657-3670]	0	1488.79	14	0	151.7	48.3	2735786	872211	2735786	749096	1	1		High	High	High	Not Found	High	Not Found	High	High	High	High	High	3	0.913	0	1	1	1	496.935
FALSE	High	Unambiguous	AHTSFQISLSVSYTGSR	[K].AHTSFQISLSVSYTGSR.[S]					6.83608e-09	0	2.967	1	1	32	P01023	Alpha-2-macroglobulin OS=Homo sapiens OX=9606 GN=A2M PE=1 SV=3	P01023	P01023 [1357-1373]	0	1840.92	17	1	78.2	121.8	2.97808e+06	4.64189e+06	2.97808e+06	3.98667e+06	6	7		High	High	High	Not Found	High	Not Found	High	High	High	High	High	2	1	0	1	1	1	920.964
FALSE	High	Unambiguous	AHTSFQISLSVSYTGSR	[K].AHTSFQISLSVSYTGSR.[S]	1xDeamidated [Q6]	1xDeamidated [Q6]			0.000950087	0	0.971	1	1	4	P01023	Alpha-2-macroglobulin OS=Homo sapiens OX=9606 GN=A2M PE=1 SV=3	P01023	P01023 [1357-1373]	0	1841.9	17	0		200		63475.7		54515.9		1		High	High	High	Not Found	High	Not Found	High	High	High	High	High	3	1	0	1	1	1	614.645
FALSE	High	Unambiguous	AHVSFKPTVAQQR	[K].AHVSFKPTVAQQR.[I]					2.04192e-07	0	2.396	1	1	7	P19823	Inter-alpha-trypsin inhibitor heavy chain H2 OS=Homo sapiens OX=9606 GN=ITIH2 PE=1 SV=2	P19823	P19823 [247-259]	0	1468.8	13	0	93.6	106.4	103192717	1.17302e+08	103192717	1.00745e+08	3	3		High	High	High	Not Found	High	High	High	High	High	High	High	3	1	0	1	1	1	490.272
FALSE	High	Unambiguous	AHYDLRHTFMGVVSLGSPSGEVSHPR	[R].AHYDLRHTFMGVVSLGSPSGEVSHPR.[K]					1.24012e-10	0	3.641	1	1	5	P02765	Alpha-2-HS-glycoprotein OS=Homo sapiens OX=9606 GN=AHSG PE=1 SV=2	P02765	P02765 [312-337]	1	2836.39	26	0	83.2	116.8	1.25859e+06	1.76798e+06	1.25859e+06	1.51842e+06	2	2		High	High	High	Not Found	High	Not Found	High	High	High	High	High	5	1	0	1	1	1	568.084
FALSE	High	Unambiguous	AHYGGFTVQNEANK	[K].AHYGGFTVQNEANK.[Y]					5.32835e-11	0	3.783	1	1	9	P02675	Fibrinogen beta chain OS=Homo sapiens OX=9606 GN=FGB PE=1 SV=2	P02675	P02675 [354-367]	0	1535.72	14	0	138.2	61.8	912472337	4.07997e+08	912472337	350406832	4	4		High	High	High	High	High	High	High	High	High	High	High	2	1	0	1	1	1	768.364
FALSE	High	Unambiguous	AHYGGFTVQNEANK	[K].AHYGGFTVQNEANK.[Y]	1xDeamidated [N10]	1xDeamidated [N10]			0.000671572	0	1.031	1	1	2	P02675	Fibrinogen beta chain OS=Homo sapiens OX=9606 GN=FGB PE=1 SV=2	P02675	P02675 [354-367]	0	1536.71	14	0	94.3	105.7	2534011	2.8407e+06	2534011	2.43972e+06	1	2		High	High	High	Not Found	Peak Found	High	High	High	High	High	High	3	0.2692	0	1	1	1	512.907
FALSE	High	Unambiguous	AHYGGFTVQNEANKYQISVNK	[K].AHYGGFTVQNEANKYQISVNK.[Y]					8.28368e-14	0	4.87	1	1	11	P02675	Fibrinogen beta chain OS=Homo sapiens OX=9606 GN=FGB PE=1 SV=2	P02675	P02675 [354-374]	1	2368.17	21	0	170.5	29.5	2.23886e+08	3.87116e+07	2.23886e+08	3.32474e+07	5	5		High	High	High	High	High	High	High	High	High	High	High	2	1	0	1	1	1	1184.59
FALSE	High	Unambiguous	AHYGGFTVQNEANKYQISVNK	[K].AHYGGFTVQNEANKYQISVNK.[Y]	1xDeamidated [N]	1xDeamidated [N10; N13]			3.79342e-09	0	3.066	1	1	3	P02675	Fibrinogen beta chain OS=Homo sapiens OX=9606 GN=FGB PE=1 SV=2	P02675	P02675 [354-374]	1	2369.15	21	0	184.4	15.6	1.57776e+07	1.33499e+06	1.57776e+07	1.14655e+06	3	1		High	High	High	Not Found	High	Not Found	High	High	High	High	High	4	0.1094	0	1	1	1	593.044
FALSE	High	Unambiguous	AHYGGFTVQNEANKYQISVNK	[K].AHYGGFTVQNEANKYQISVNK.[Y]	2xDeamidated [N10; N/Q]	2xDeamidated [Q9; N10; N13]			6.49788e-05	0	1.427	1	1	2	P02675	Fibrinogen beta chain OS=Homo sapiens OX=9606 GN=FGB PE=1 SV=2	P02675	P02675 [354-374]	1	2370.14	21	0									NoneMonoisotopic	High	Not Found	High	Not Found	Not Found	Not Found	High	Not Found	High	Not Found	High	3	0.0312	0	1	1	1	790.721
FALSE	High	Unambiguous	AHYGGFTVQNEANKYQISVNK	[K].AHYGGFTVQNEANKYQISVNK.[Y]	1xAcetyl [N-Term]; 1xDeamidated [N/Q]	1xAcetyl [N-Term]; 1xDeamidated [Q9; N10]	P02675 1xAcetyl [N-Term]	P02675 1xAcetyl [N-Term]	0.00191931	0.000280126	0.847	1	1	4	P02675	Fibrinogen beta chain OS=Homo sapiens OX=9606 GN=FGB PE=1 SV=2	P02675	P02675 [354-374]	1	2411.16	21	0	183.8	16.2	10065045	888885	10065045	763416	1	1		High	Peak Found	High	Not Found	Peak Found	Not Found	High	Peak Found	High	Peak Found	High	3	0.4375	0	1	1	1	804.395
FALSE	High	Unambiguous	AHYGGFTVQNEANKYQISVNKYR	[K].AHYGGFTVQNEANKYQISVNKYR.[G]					3.59689e-10	0	3.462	1	1	1	P02675	Fibrinogen beta chain OS=Homo sapiens OX=9606 GN=FGB PE=1 SV=2	P02675	P02675 [354-376]	2	2687.33	23	0	200		1719270		1719270		1			High	Not Found	High	Not Found	Not Found	Not Found	High	Not Found	High	Not Found	High	4	1	0	1	1	1	672.588
FALSE	High	Unambiguous	AHYGGFTVQNEANKYQISVNKYR	[K].AHYGGFTVQNEANKYQISVNKYR.[G]	1xDeamidated [Q/N]	1xDeamidated [Q9; N10]			9.38809e-05	0	1.365	1	1	2	P02675	Fibrinogen beta chain OS=Homo sapiens OX=9606 GN=FGB PE=1 SV=2	P02675	P02675 [354-376]	2	2688.32	23	0									NoQuanValues	High	Not Found	High	Not Found	Not Found	Not Found	High	Not Found	High	Not Found	High	3	0.2571	0	1	1	1	896.785
FALSE	High	Unambiguous	AKDLHLSDVFLK	[K].AKDLHLSDVFLK.[A]					1.08585e-05	0	1.728	1	1	2	P13671	Complement component C6 OS=Homo sapiens OX=9606 GN=C6 PE=1 SV=3	P13671	P13671 [329-340]	1	1385.78	12	0	111.3	88.7	3.33473e+06	2.65886e+06	3.33473e+06	2.28355e+06	1	1		High	High	High	Not Found	High	Not Found	High	High	High	High	High	3	1	0	1	1	1	462.598
FALSE	High	Unambiguous	AKDQLTCNKFDLK	[K].AKDQLTCNKFDLK.[V]	1xCarbamidomethyl [C7]	1xCarbamidomethyl [C7]			8.61516e-07	0	2.154	1	1	9	P01024	Complement C3 OS=Homo sapiens OX=9606 GN=C3 PE=1 SV=2	P01024	P01024 [1352-1364]	2	1580.81	13	0	115.9	84.1	9.85542e+07	7.14745e+07	9.85542e+07	6.13857e+07	5	5		High	High	High	High	High	High	High	High	High	High	High	2	1	0	1	1	1	790.909
FALSE	High	Unambiguous	AKDQLTCNKFDLK	[K].AKDQLTCNKFDLK.[V]	1xCarbamidomethyl [C7]; 1xDeamidated [N8]	1xCarbamidomethyl [C7]; 1xDeamidated [N8]			0.0248587	0.0017004	0.406	1	1	1	P01024	Complement C3 OS=Homo sapiens OX=9606 GN=C3 PE=1 SV=2	P01024	P01024 [1352-1364]	2	1581.79	13	0									NoQuanValues	Not Found	High	Not Found	Not Found	High	Not Found	Not Found	High	Not Found	High	High	2	0.5714	0	1	1	1	791.401
FALSE	High	Unambiguous	AKDQLTCNKFDLK	[K].AKDQLTCNKFDLK.[V]	1xAcetyl [N-Term]; 1xCarbamidomethyl [C7]; 1xDeamidated [Q4]	1xAcetyl [N-Term]; 1xCarbamidomethyl [C7]; 1xDeamidated [Q4]	P01024 1xAcetyl [N-Term]	P01024 1xAcetyl [N-Term]	0.0143243	0.000879575	0.496	1	1	1	P01024	Complement C3 OS=Homo sapiens OX=9606 GN=C3 PE=1 SV=2	P01024	P01024 [1352-1364]	2	1623.8	13	0									NoQuanValues	High	Not Found	High	Not Found	Not Found	Not Found	High	Not Found	High	Not Found	High	3	1	0	1	1	1	541.943
FALSE	High	Unambiguous	AKEQYAVVGHSAHIVTLK	[K].AKEQYAVVGHSAHIVTLK.[N]					0.0127003	0.000879575	0.516	1	1	1	O75882	Attractin OS=Homo sapiens OX=9606 GN=ATRN PE=1 SV=2	O75882	O75882 [438-455]	1	1951.08	18	0									NoQuanValues	High	Not Found	High	Not Found	Not Found	Not Found	High	Not Found	High	Not Found	High	5	1	0	1	1	1	391.021
FALSE	High	Unambiguous	AKFEELNMDLFR	[R].AKFEELNMDLFR.[S]					0.0138986	0.000879575	0.501	1	1	1	P11021	Endoplasmic reticulum chaperone BiP OS=Homo sapiens OX=9606 GN=HSPA5 PE=1 SV=2	P11021	P11021 [325-336]	1	1512.75	12	0									NoQuanValues	High	Not Found	High	Not Found	Not Found	Not Found	High	Not Found	High	Not Found	High	3	1	0	1	1	1	504.922
FALSE	High	Unambiguous	AKIDQNVEELK	[K].AKIDQNVEELK.[G]					0.00030463	0	1.166	1	1	1	P06727	Apolipoprotein A-IV OS=Homo sapiens OX=9606 GN=APOA4 PE=1 SV=3	P06727	P06727 [188-198]	1	1286.7	11	1	42.8	157.2	899807	3.30521e+06	899807	2.83867e+06	1	1		Peak Found	High	Peak Found	Not Found	High	Not Found	Peak Found	High	Peak Found	High	High	2	0.6296	0	1	1	1	643.856
FALSE	High	Unambiguous	AKIDQNVEELKGR	[K].AKIDQNVEELKGR.[L]					4.32384e-09	0	3.044	1	1	11	P06727	Apolipoprotein A-IV OS=Homo sapiens OX=9606 GN=APOA4 PE=1 SV=3	P06727	P06727 [188-200]	2	1499.82	13	0	64.6	135.4	6.2942e+06	1.31954e+07	6.2942e+06	1.13328e+07	5	5		High	High	High	High	High	High	High	High	High	High	High	3	1	0	1	1	1	500.61
FALSE	High	Unambiguous	AKIDQNVEELKGR	[K].AKIDQNVEELKGR.[L]	1xAcetyl [N-Term]; 1xDeamidated [Q5]	1xAcetyl [N-Term]; 1xDeamidated [Q5]	P06727 1xAcetyl [N-Term]	P06727 1xAcetyl [N-Term]	0.0212931	0.00146166	0.431	1	1	1	P06727	Apolipoprotein A-IV OS=Homo sapiens OX=9606 GN=APOA4 PE=1 SV=3	P06727	P06727 [188-200]	2	1542.81	13	0									NoQuanValues	Not Found	High	Not Found	Not Found	High	Not Found	Not Found	High	Not Found	High	High	3	0.6	0	1	1	1	514.946
FALSE	High	Unambiguous	AKLEEQAQQIR	[R].AKLEEQAQQIR.[L]					8.81796e-06	0	1.763	1	1	8	P02649	Apolipoprotein E OS=Homo sapiens OX=9606 GN=APOE PE=1 SV=1	P02649	P02649 [259-269]	1	1313.72	11	0	43.5	156.5	1.09947e+07	3.95855e+07	1.09947e+07	3.39978e+07	2	4		High	High	High	High	High	High	High	High	High	High	High	2	0.7857	0	1	1	1	657.363
FALSE	High	Unambiguous	AKLIALTLLGMGLALFR	[M].AKLIALTLLGMGLALFR.[N]					4.07551e-10	0	3.441	1	1	1	P27169	Serum paraoxonase/arylesterase 1 OS=Homo sapiens OX=9606 GN=PON1 PE=1 SV=3	P27169	P27169 [2-18]	1	1801.11	17	0									NoQuanValues	High	Not Found	High	Not Found	Not Found	Not Found	High	Not Found	High	Not Found	High	2	1	0	1	1	1	901.06
FALSE	High	Unambiguous	AKLIALTLLGMGLALFRNHQSSYQTR	[M].AKLIALTLLGMGLALFRNHQSSYQTR.[L]					0.000652333	0	1.036	1	1	1	P27169	Serum paraoxonase/arylesterase 1 OS=Homo sapiens OX=9606 GN=PON1 PE=1 SV=3	P27169	P27169 [2-27]	2	2902.61	26	0									NoQuanValues	High	Not Found	High	Not Found	Not Found	Not Found	High	Not Found	High	Not Found	High	5	1	0	1	1	1	581.327
FALSE	High	Unambiguous	AKLPDATPTELAK	[K].AKLPDATPTELAK.[L]					0.00293926	0.000280126	0.771	1	1	4	P02774	Vitamin D-binding protein OS=Homo sapiens OX=9606 GN=GC PE=1 SV=2	P02774	P02774 [428-440]	1	1354.76	13	0	182.2	17.8	3.88652e+07	3.7953e+06	3.88652e+07	3.25958e+06	3	3		High	High	High	Peak Found	High	High	High	High	High	High	High	3	1	0	1	1	1	452.257
FALSE	High	Unambiguous	AKPALEDLR	[K].AKPALEDLR.[Q]					0.0747505	0.00418713	0.236	1	1	4	P02647	Apolipoprotein A-I OS=Homo sapiens OX=9606 GN=APOA1 PE=1 SV=1	P02647	P02647 [231-239]	0	1012.58	9	0	72	128	3.08138e+08	5.47673e+08	3.08138e+08	4.70367e+08	3	3		High	High	Peak Found	High	High	High	High	High	High	High	High	2	0.9231	0	1	1	1	506.793
FALSE	High	Unambiguous	AKSPPTMVDSLLAVTLAGNLGLTFLR	[K].AKSPPTMVDSLLAVTLAGNLGLTFLR.[G]					0.000161937	0	1.273	1	1	2	Q96PD5	N-acetylmuramoyl-L-alanine amidase OS=Homo sapiens OX=9606 GN=PGLYRP2 PE=1 SV=1	Q96PD5	Q96PD5 [208-233]	1	2685.5	26	0	200		127685		127685		1			High	Not Found	High	Not Found	Not Found	Not Found	High	Not Found	High	Not Found	High	3	1	0	1	1	1	895.838
FALSE	High	Unambiguous	AKVQPYLDDFQK	[K].AKVQPYLDDFQK.[K]					4.44306e-05	0	1.491	1	1	4	P02647	Apolipoprotein A-I OS=Homo sapiens OX=9606 GN=APOA1 PE=1 SV=1	P02647	P02647 [119-130]	1	1451.75	12	0	101.4	98.6	2.97807e+06	2.8957e+06	2.97807e+06	2.48696e+06	2	2		High	High	Not Found	High	Not Found	High	High	High	High	High	High	2	1	0	1	1	1	726.38
FALSE	High	Unambiguous	AKVQPYLDDFQK	[K].AKVQPYLDDFQK.[K]	1xAcetyl [N-Term]; 1xDeamidated [Q4]	1xAcetyl [N-Term]; 1xDeamidated [Q4]	P02647 1xAcetyl [N-Term]	P02647 1xAcetyl [N-Term]	0.0165673	0.0012451	0.472	1	1	2	P02647	Apolipoprotein A-I OS=Homo sapiens OX=9606 GN=APOA1 PE=1 SV=1	P02647	P02647 [119-130]	1	1494.75	12	0	80.9	119.1	1.58612e+06	2.33729e+06	1.58612e+06	2.00738e+06	1	1		High	High	Not Found	High	Not Found	High	High	High	High	High	High	2	1	0	1	1	1	747.883
FALSE	High	Unambiguous	AKVQPYLDDFQKK	[K].AKVQPYLDDFQKK.[W]					6.02626e-06	0	1.827	1	1	4	P02647	Apolipoprotein A-I OS=Homo sapiens OX=9606 GN=APOA1 PE=1 SV=1	P02647	P02647 [119-131]	2	1579.85	13	0	122.5	77.5	4377282	2.77216e+06	4377282	2.38086e+06	2	2		High	High	Not Found	High	Not Found	High	High	High	High	High	High	2	0.95	0	1	1	1	790.427
FALSE	High	Unambiguous	AKVQPYLDDFQKK	[K].AKVQPYLDDFQKK.[W]	1xAcetyl [N-Term]; 1xDeamidated [Q4]	1xAcetyl [N-Term]; 1xDeamidated [Q4]	P02647 1xAcetyl [N-Term]	P02647 1xAcetyl [N-Term]	0.000418437	0	1.112	1	1	2	P02647	Apolipoprotein A-I OS=Homo sapiens OX=9606 GN=APOA1 PE=1 SV=1	P02647	P02647 [119-131]	2	1622.84	13	0	93.4	106.6	3.83507e+06	4.37976e+06	3.83507e+06	3.76154e+06	2	2		High	Peak Found	Not Found	High	Not Found	Peak Found	High	Peak Found	High	Peak Found	High	3	1	0	1	1	1	541.623
FALSE	High	Unambiguous	AKWEMPFDPQDTHQSR	[K].AKWEMPFDPQDTHQSR.[F]					7.00309e-10	0	3.35	1	1	8	P01011	Alpha-1-antichymotrypsin OS=Homo sapiens OX=9606 GN=SERPINA3 PE=1 SV=2	P01011	P01011 [215-230]	1	1972.9	16	0	112.9	87.1	221477356	1.70898e+08	221477356	1.46775e+08	3	4		High	High	High	Not Found	High	High	High	High	High	High	High	2	1	0	1	1	1	986.951
FALSE	High	Unambiguous	AKWEMPFDPQDTHQSR	[K].AKWEMPFDPQDTHQSR.[F]	1xDeamidated [Q10]	1xDeamidated [Q10]			0.0448819	0.0030298	0.313	1	1	1	P01011	Alpha-1-antichymotrypsin OS=Homo sapiens OX=9606 GN=SERPINA3 PE=1 SV=2	P01011	P01011 [215-230]	1	1973.88	16	0									NoneMonoisotopic	High	Not Found	High	Not Found	Not Found	Not Found	High	Not Found	High	Not Found	High	2	1	0	1	1	1	987.452
FALSE	High	Unambiguous	AKWEMPFDPQDTHQSR	[K].AKWEMPFDPQDTHQSR.[F]	1xOxidation [M5]	1xOxidation [M5]			1.85653e-07	0	2.412	1	1	18	P01011	Alpha-1-antichymotrypsin OS=Homo sapiens OX=9606 GN=SERPINA3 PE=1 SV=2	P01011	P01011 [215-230]	1	1988.89	16	0	95	105	2.10167e+07	2.32344e+07	2.10167e+07	1.99548e+07	3	7		High	High	High	High	High	High	High	High	High	High	High	2	1	0	1	1	1	994.951
FALSE	High	Unambiguous	AKWEMPFDPQDTHQSR	[K].AKWEMPFDPQDTHQSR.[F]	1xDeamidated [Q10]; 1xOxidation [M5]	1xDeamidated [Q10]; 1xOxidation [M5]			0.0175007	0.00136142	0.463	1	1	1	P01011	Alpha-1-antichymotrypsin OS=Homo sapiens OX=9606 GN=SERPINA3 PE=1 SV=2	P01011	P01011 [215-230]	1	1989.88	16	0									NoneMonoisotopic	High	Not Found	High	Not Found	Not Found	Not Found	High	Not Found	High	Not Found	High	3	1	0	1	1	1	663.969
FALSE	High	Unambiguous	AKWEMPFDPQDTHQSR	[K].AKWEMPFDPQDTHQSR.[F]	1xAcetyl [N-Term]; 1xOxidation [M5]	1xAcetyl [N-Term]; 1xOxidation [M5]	P01011 1xAcetyl [N-Term]	P01011 1xAcetyl [N-Term]	0.00578607	0.000663045	0.651	1	1	1	P01011	Alpha-1-antichymotrypsin OS=Homo sapiens OX=9606 GN=SERPINA3 PE=1 SV=2	P01011	P01011 [215-230]	1	2030.9	16	0									NoneMonoisotopic	High	Not Found	High	Not Found	Not Found	Not Found	High	Not Found	High	Not Found	High	3	1	0	1	1	1	677.645
FALSE	High	Unambiguous	ALAAAGYDVEK	[K].ALAAAGYDVEK.[N]					2.22974e-05	0	1.607	1	5	1	P16402	Histone H1.3 OS=Homo sapiens OX=9606 GN=H1-3 PE=1 SV=2	P16402; P10412; P16403; Q02539; P22492	P16402 [66-76]	0	1107.57	11	0	127.8	72.2	1443610	816141	1443610	700940	1	1		Peak Found	High	Peak Found	Not Found	High	Not Found	Peak Found	High	Peak Found	High	High	2	0.9516	0	1	1	1	554.288
FALSE	High	Unambiguous	ALAAGGVGSIVR	[K].ALAAGGVGSIVR.[V]					0.0542607	0.00346144	0.284	1	1	1	O15511	Actin-related protein 2/3 complex subunit 5 OS=Homo sapiens OX=9606 GN=ARPC5 PE=1 SV=3	O15511	O15511 [132-143]	0	1070.63	12	0									NoQuanValues	High	Not Found	Not Found	High	Not Found	Not Found	High	Not Found	High	Not Found	High	2	1	0	1	1	1	535.819
FALSE	High	Unambiguous	AIAANEADAVTLDAGLVYDAYLAPNNLKPVVAEFYGSK	[R].AIAANEADAVTLDAGLVYDAYLAPNNLKPVVAEFYGSK.[E]					8.09165e-15	0	5.261	1	1	37	P02787	Serotransferrin OS=Homo sapiens OX=9606 GN=TF PE=1 SV=3	P02787	P02787 [70-107]	0	3954.02	38	0	77.1	122.9	3.33222e+08	5.31086e+08	3.33222e+08	4.56121e+08	22	22		High	High	High	High	High	High	High	High	High	High	High	4	1	0	1	1	1	989.26
FALSE	High	Unambiguous	AIAANEADAVTLDAGLVYDAYLAPNNLKPVVAEFYGSK	[R].AIAANEADAVTLDAGLVYDAYLAPNNLKPVVAEFYGSK.[E]	1xDeamidated [N]	1xDeamidated [N5; N25; N26]			4.04857e-08	0	2.668	1	1	18	P02787	Serotransferrin OS=Homo sapiens OX=9606 GN=TF PE=1 SV=3	P02787	P02787 [70-107]	0	3955	38	0	100.4	99.6	1.03091e+06	1.02213e+06	1.03091e+06	877853	3	2		High	High	High	High	High	High	High	High	High	High	High	3	0.0222	0	1	1	1	1319.01
FALSE	High	Unambiguous	AIAANEADAVTLDAGLVYDAYLAPNNLKPVVAEFYGSK	[R].AIAANEADAVTLDAGLVYDAYLAPNNLKPVVAEFYGSK.[E]	2xDeamidated [N]	2xDeamidated [N5; N25; N26]			3.3804e-05	0	1.537	1	1	5	P02787	Serotransferrin OS=Homo sapiens OX=9606 GN=TF PE=1 SV=3	P02787	P02787 [70-107]	0	3955.99	38	0									NoneMonoisotopic	High	Not Found	High	Not Found	Not Found	Not Found	High	Not Found	High	Not Found	High	3	0.24	0	1	1	1	1319.34
FALSE	High	Unambiguous	AIAANEADAVTLDAGLVYDAYLAPNNLKPVVAEFYGSK	[R].AIAANEADAVTLDAGLVYDAYLAPNNLKPVVAEFYGSK.[E]	1xAcetyl [N-Term]; 1xDeamidated [N5]	1xAcetyl [N-Term]; 1xDeamidated [N5; N25; N26]	P02787 1xAcetyl [N-Term]	P02787 1xAcetyl [N-Term]	0.000256764	0	1.195	1	1	1	P02787	Serotransferrin OS=Homo sapiens OX=9606 GN=TF PE=1 SV=3	P02787	P02787 [70-107]	0	3997.01	38	0									NoQuanValues	High	Not Found	High	Not Found	Not Found	Not Found	High	Not Found	High	Not Found	High	4	0.625	0	1	1	1	1000.01
FALSE	High	Unambiguous	AIAANEADAVTLDAGLVYDAYLAPNNLKPVVAEFYGSK	[R].AIAANEADAVTLDAGLVYDAYLAPNNLKPVVAEFYGSK.[E]	1xAcetyl [N-Term]; 3xDeamidated [N5; N25; N26]	1xAcetyl [N-Term]; 3xDeamidated [N5; N25; N26]	P02787 1xAcetyl [N-Term]	P02787 1xAcetyl [N-Term]	0.00197391	0.000280126	0.842	1	1	2	P02787	Serotransferrin OS=Homo sapiens OX=9606 GN=TF PE=1 SV=3	P02787	P02787 [70-107]	0	3998.98	38	0	33.3	166.7	318743	1.59814e+06	318743	1.37256e+06	1	2		Peak Found	High	Peak Found	Not Found	High	Not Found	Peak Found	High	Peak Found	High	High	3	1	0	1	1	1	1333.67
FALSE	High	Unambiguous	ALALPPLGLAPLLNLWAKPQGR	[K].ALALPPLGLAPLLNLWAKPQGR.[L]					3.23163e-10	0	3.48	1	1	2	P04278	Sex hormone-binding globulin OS=Homo sapiens OX=9606 GN=SHBG PE=1 SV=2	P04278	P04278 [325-346]	0	2309.39	22	0	124.6	75.4	1.27509e+06	771451	1.27509e+06	662558	1	1		High	High	High	Not Found	High	Not Found	High	High	High	High	High	3	1	0	1	1	1	770.467
FALSE	High	Unambiguous	ALANSLACQGK	[R].ALANSLACQGK.[Y]	1xCarbamidomethyl [C8]	1xCarbamidomethyl [C8]			0.0317526	0.00226008	0.367	1	1	1	P04075	Fructose-bisphosphate aldolase A OS=Homo sapiens OX=9606 GN=ALDOA PE=1 SV=2	P04075	P04075 [332-342]	0	1132.58	11	0	200		144659		144659		1			High	Not Found	Not Found	High	Not Found	Not Found	High	Not Found	High	Not Found	High	2	0.7727	0	1	1	1	566.793
FALSE	High	Unambiguous	ALASAAPSQSIFFSPVSISMSLAMLSLGAGSSTK	[R].ALASAAPSQSIFFSPVSISMSLAMLSLGAGSSTK.[M]	1xDeamidated [Q9]	1xDeamidated [Q9]			0.00895867	0.000766932	0.575	1	1	1	P05154	Plasma serine protease inhibitor OS=Homo sapiens OX=9606 GN=SERPINA5 PE=1 SV=3	P05154	P05154 [55-88]	0	3315.69	34	0									NoQuanValues	High	Not Found	High	Not Found	Not Found	Not Found	High	Not Found	High	Not Found	High	3	0.9062	0	1	1	1	1105.91
FALSE	High	Unambiguous	AIDEDCSQYEPIPGSQK	[R].AIDEDCSQYEPIPGSQK.[A]	1xCarbamidomethyl [C6]	1xCarbamidomethyl [C6]			2.41284e-08	0	2.755	1	1	3	P07357	Complement component C8 alpha chain OS=Homo sapiens OX=9606 GN=C8A PE=1 SV=2	P07357	P07357 [135-151]	0	1936.86	17	0	76.9	123.1	10007532	1.6011e+07	10007532	1.3751e+07	1	2		High	High	High	Not Found	High	High	High	High	High	High	High	2	1	0	1	1	1	968.933
FALSE	High	Unambiguous	ALDFAVGEYNK	[R].ALDFAVGEYNK.[A]					4.36457e-05	0	1.494	1	1	1	P01034	Cystatin-C OS=Homo sapiens OX=9606 GN=CST3 PE=1 SV=1	P01034	P01034 [52-62]	0	1226.61	11	0	103.2	96.8	2.0037e+06	1.87761e+06	2.0037e+06	1.61258e+06	1	1		Peak Found	High	Not Found	Peak Found	Not Found	High	Peak Found	High	Peak Found	High	High	2	0.807	0	1	1	1	613.806
FALSE	High	Unambiguous	ALDLINK	[K].ALDLINK.[R]					0.0209032	0.00146166	0.434	1	1	2	P04196	Histidine-rich glycoprotein OS=Homo sapiens OX=9606 GN=HRG PE=1 SV=1	P04196	P04196 [34-40]	0	786.472	7	0	90.7	109.3	3.93844e+06	4.74304e+06	3.93844e+06	4.07354e+06	1	1		High	High	High	Not Found	High	Not Found	High	High	High	High	High	2	0.383	0	1	1	1	393.74
FALSE	High	Unambiguous	ALDLINKR	[K].ALDLINKR.[R]					0.00504951	0.000544294	0.675	1	1	3	P04196	Histidine-rich glycoprotein OS=Homo sapiens OX=9606 GN=HRG PE=1 SV=1	P04196	P04196 [34-41]	1	942.573	8	0	85.4	114.6	18533708	2.48683e+07	18533708	2.13581e+07	1	2		High	High	High	Not Found	High	High	High	High	High	High	High	2	0.6731	0	1	1	1	471.79
FALSE	High	Unambiguous	ALDLSLK	[R].ALDLSLK.[Y]					0.0396971	0.00293829	0.332	1	1	2	Q06033	Inter-alpha-trypsin inhibitor heavy chain H3 OS=Homo sapiens OX=9606 GN=ITIH3 PE=1 SV=2	Q06033	Q06033 [585-591]	0	759.461	7	0	125.1	74.9	18412532	1.10153e+07	18412532	9460424	1	1		High	High	High	Not Found	High	Not Found	High	High	High	High	High	2	0.1026	0	1	1	1	380.234
FALSE	High	Unambiguous	ALDQYLMEFNACR	[R].ALDQYLMEFNACR.[C]	1xCarbamidomethyl [C12]	1xCarbamidomethyl [C12]			1.34595e-06	0	2.079	1	1	4	P07357	Complement component C8 alpha chain OS=Homo sapiens OX=9606 GN=C8A PE=1 SV=2	P07357	P07357 [486-498]	0	1630.74	13	0	82.7	117.3	5.0213e+06	7.12147e+06	5.0213e+06	6.11625e+06	2	2		High	High	High	Not Found	High	Not Found	High	High	High	High	High	2	1	0	1	1	1	815.872
FALSE	High	Unambiguous	ALDQYLMEFNACR	[R].ALDQYLMEFNACR.[C]	1xCarbamidomethyl [C12]; 1xOxidation [M7]	1xCarbamidomethyl [C12]; 1xOxidation [M7]			2.23165e-06	0	1.994	1	1	3	P07357	Complement component C8 alpha chain OS=Homo sapiens OX=9606 GN=C8A PE=1 SV=2	P07357	P07357 [486-498]	0	1646.73	13	0	57	143	450801	1.13143e+06	450801	971722	1	2		High	High	High	Not Found	High	High	High	High	High	High	High	2	1	0	1	1	1	823.868
FALSE	High	Unambiguous	ALDVGSGSGILTACFAR	[K].ALDVGSGSGILTACFAR.[M]	1xCarbamidomethyl [C14]	1xCarbamidomethyl [C14]			0.117653	0.00682494	0.169	1	1	1	P22061	Protein-L-isoaspartate(D-aspartate) O-methyltransferase OS=Homo sapiens OX=9606 GN=PCMT1 PE=1 SV=4	P22061	P22061 [82-98]	0	1694.85	17	0									NoQuanValues	Not Found	High	Not Found	Not Found	Not Found	High	Not Found	High	Not Found	High	High	2	1	0	1	1	1	847.93
FALSE	High	Unambiguous	AIEDYINEFSVR	[R].AIEDYINEFSVR.[K]					6.59179e-07	0	2.199	1	1	7	P02748	Complement component C9 OS=Homo sapiens OX=9606 GN=C9 PE=1 SV=2	P02748	P02748 [497-508]	0	1455.71	12	0	120.7	79.3	4.60216e+07	3.02658e+07	4.60216e+07	2.59937e+07	3	2		High	High	High	High	High	High	High	High	High	High	High	2	0.9726	0	1	1	1	728.359
FALSE	High	Unambiguous	AIEDYINEFSVR	[R].AIEDYINEFSVR.[K]	1xDeamidated [N7]	1xDeamidated [N7]			1.15239e-05	0	1.718	1	1	4	P02748	Complement component C9 OS=Homo sapiens OX=9606 GN=C9 PE=1 SV=2	P02748	P02748 [497-508]	0	1456.7	12	0	200		896574		896574		1			High	High	High	Not Found	High	Not Found	High	High	High	High	High	2	0.8214	0	1	1	1	728.852
FALSE	High	Unambiguous	AIEDYINEFSVRK	[R].AIEDYINEFSVRK.[C]					1.2826e-05	0	1.7	1	1	1	P02748	Complement component C9 OS=Homo sapiens OX=9606 GN=C9 PE=1 SV=2	P02748	P02748 [497-509]	1	1583.81	13	0									NoQuanValues	High	Not Found	High	Not Found	Not Found	Not Found	High	Not Found	High	Not Found	High	3	1	0	1	1	1	528.607
FALSE	High	Unambiguous	ALEEANADLEVK	[R].ALEEANADLEVK.[I]					1.35312e-05	0	1.691	3	4	3	P02533; P13646; P08779	Keratin, type I cytoskeletal 14 OS=Homo sapiens OX=9606 GN=KRT14 PE=1 SV=4;Keratin, type I cytoskeletal 13 OS=Homo sapiens OX=9606 GN=KRT13 PE=1 SV=4;Keratin, type I cytoskeletal 16 OS=Homo sapiens OX=9606 GN=KRT16 PE=1 SV=4	P02533; P19012; P13646; P08779	P02533 [135-146]; P13646 [124-135]; P08779 [137-148]	0	1301.66	12	0	125	75	4.02548e+06	2.41335e+06	4.02548e+06	2.0727e+06	2	1	NotUnique	High	High	High	High	High	Not Found	High	High	High	High	High	2	1	0	1	1	1	651.333
FALSE	High	Unambiguous	ALEEANTELEVK	[R].ALEEANTELEVK.[I]					6.45941e-05	0	1.428	1	1	2	Q04695	Keratin, type I cytoskeletal 17 OS=Homo sapiens OX=9606 GN=KRT17 PE=1 SV=2	Q04695	Q04695 [104-115]	0	1345.68	12	1	86.8	113.2	144429	188254	144429	161681	1	1		High	Peak Found	High	High	Not Found	Peak Found	High	Peak Found	High	Peak Found	High	2	0.8269	0	1	1	1	673.346
FALSE	High	Unambiguous	ALEESNYELEGK	[R].ALEESNYELEGK.[I]					1.94476e-05	0	1.63	1	1	4	P13645	Keratin, type I cytoskeletal 10 OS=Homo sapiens OX=9606 GN=KRT10 PE=1 SV=6	P13645	P13645 [166-177]	0	1381.65	12	0	124.2	75.8	48129073	2.93502e+07	48129073	25207357	2	2		High	High	High	High	High	High	High	High	High	High	High	2	1	0	1	1	1	691.328
FALSE	High	Unambiguous	ALEFLQLHNGR	[R].ALEFLQLHNGR.[V]					0.000216362	0	1.224	1	1	1	P80108	Phosphatidylinositol-glycan-specific phospholipase D OS=Homo sapiens OX=9606 GN=GPLD1 PE=1 SV=3	P80108	P80108 [36-46]	0	1297.7	11	0	102.4	97.6	2.01071e+06	1.91813e+06	2.01071e+06	1.64738e+06	1	1		Peak Found	High	Peak Found	Not Found	High	Not Found	Peak Found	High	Peak Found	High	High	3	1	0	1	1	1	433.239
FALSE	High	Unambiguous	ALEFLQLHNGR	[R].ALEFLQLHNGR.[V]	1xDeamidated [N9]	1xDeamidated [N9]			7.37693e-06	0	1.793	1	1	3	P80108	Phosphatidylinositol-glycan-specific phospholipase D OS=Homo sapiens OX=9606 GN=GPLD1 PE=1 SV=3	P80108	P80108 [36-46]	0	1298.69	11	0									NoQuanValues	High	High	High	Not Found	High	Not Found	High	High	High	High	High	3	0.6849	0	1	1	1	433.567
FALSE	High	Selected	ALELFR	[K].ALELFR.[K]					0.165355	0.00905048	0.118	1	1	1	P02144	Myoglobin OS=Homo sapiens OX=9606 GN=MB PE=1 SV=2	P02144	P02144 [135-140]	0	748.435	6	1	8.1	191.9	144079	3.42305e+06	144079	2.93988e+06	1	1		High	Peak Found	Not Found	High	Not Found	Peak Found	High	Peak Found	High	Peak Found	High	2	0	0	1	1	1	374.722
FALSE	High	Unambiguous	ALEILQEEDLIDEDDIPVR	[R].ALEILQEEDLIDEDDIPVR.[S]					2.16857e-09	0	3.16	2	2	2	P0C0L4; P0C0L5	Complement C4-A OS=Homo sapiens OX=9606 GN=C4A PE=1 SV=2;Complement C4-B OS=Homo sapiens OX=9606 GN=C4B PE=1 SV=2	P0C0L4; P0C0L5	P0C0L4 [757-775]; P0C0L5 [757-775]	0	2225.12	19	0		200		452542		388664		1	NotUnique	Peak Found	High	Not Found	Peak Found	Not Found	High	Peak Found	High	Peak Found	High	High	2	1	0	1	1	1	1113.06
FALSE	High	Unambiguous	ALEILQEEDLIDEDDIPVR	[R].ALEILQEEDLIDEDDIPVR.[S]	1xDeamidated [Q6]	1xDeamidated [Q6]			1.15389e-08	0	2.879	2	2	3	P0C0L4; P0C0L5	Complement C4-A OS=Homo sapiens OX=9606 GN=C4A PE=1 SV=2;Complement C4-B OS=Homo sapiens OX=9606 GN=C4B PE=1 SV=2	P0C0L4; P0C0L5	P0C0L4 [757-775]; P0C0L5 [757-775]	0	2226.1	19	0									NoneMonoisotopic	Not Found	High	Not Found	Not Found	High	High	Not Found	High	Not Found	High	High	2	1	0	1	1	1	1113.56
FALSE	High	Unambiguous	ALEQALEK	[R].ALEQALEK.[T]					0.0409959	0.0030298	0.327	1	1	1	P15144	Aminopeptidase N OS=Homo sapiens OX=9606 GN=ANPEP PE=1 SV=4	P15144	P15144 [936-943]	0	901.499	8	0									NoQuanValues	Not Found	High	Not Found	Not Found	High	Not Found	Not Found	High	Not Found	High	High	2	0.6667	0	1	1	1	451.253
FALSE	High	Unambiguous	ALEQDLPVNIK	[R].ALEQDLPVNIK.[F]					0.000401598	0	1.119	1	1	3	Q96KN2	Beta-Ala-His dipeptidase OS=Homo sapiens OX=9606 GN=CNDP1 PE=1 SV=4	Q96KN2	Q96KN2 [182-192]	0	1239.69	11	0	85.3	114.7	2.94747e+06	3.95944e+06	2.94747e+06	3.40055e+06	1	2		High	High	High	Not Found	High	High	High	High	High	High	High	2	1	0	1	1	1	620.351
FALSE	High	Unambiguous	ALEWLAHIFSNDEK	[K].ALEWLAHIFSNDEK.[S]					1.09373e-08	0	2.888	1	1	4	A0A0B4J1V2	Immunoglobulin heavy variable 2-26 OS=Homo sapiens OX=9606 GN=IGHV2-26 PE=3 SV=1	A0A0B4J1V2	A0A0B4J1V2 [65-78]	0	1672.83	14	0	131.1	68.9	1.27569e+06	669861	1.27569e+06	575308	1	2		High	High	High	Not Found	High	High	High	High	High	High	High	2	1	0	1	1	1	836.921
FALSE	High	Unambiguous	ALEWLALIYWDDDKR	[K].ALEWLALIYWDDDKR.[Y]					2.23328e-08	0	2.768	1	1	3	P01817	Immunoglobulin heavy variable 2-5 OS=Homo sapiens OX=9606 GN=IGHV2-5 PE=1 SV=2	P01817	P01817 [65-79]	1	1906.97	15	0		200		917909		788343		1		High	High	High	Not Found	High	Not Found	High	High	High	High	High	2	1	0	1	1	1	953.99
FALSE	High	Unambiguous	ALEWLAR	[K].ALEWLAR.[I]					0.0469724	0.00313953	0.306	2	2	2	P0DOX6; A0A0C4DH43	Immunoglobulin mu heavy chain OS=Homo sapiens OX=9606 PE=1 SV=2;Immunoglobulin heavy variable 2-70D OS=Homo sapiens OX=9606 GN=IGHV2-70D PE=3 SV=1	P0DOX6; A0A0C4DH43	P0DOX6 [46-52]; A0A0C4DH43 [65-71]	0	858.483	7	0	87.4	112.6	1.57083e+07	2.02183e+07	1.57083e+07	17364398	2	2	NotUnique	Peak Found	High	Peak Found	Peak Found	High	High	Peak Found	High	Peak Found	High	High	2	0.8621	0	1	1	1	429.746
FALSE	High	Unambiguous	ALFQDIK	[R].ALFQDIK.[K]					0.018717	0.00146166	0.452	1	1	2	P02792	Ferritin light chain OS=Homo sapiens OX=9606 GN=FTL PE=1 SV=2	P02792	P02792 [77-83]	0	834.472	7	0	101	99	984050	965482	984050	829201	1	1		High	High	Not Found	High	Not Found	High	High	High	High	High	High	2	0.4762	0	1	1	1	417.74
FALSE	High	Unambiguous	ALFVSEEEK	[K].ALFVSEEEK.[K]					0.00160339	0.000280126	0.879	1	1	2	P00751	Complement factor B OS=Homo sapiens OX=9606 GN=CFB PE=1 SV=2	P00751	P00751 [630-638]	0	1051.53	9	0	97.7	102.3	8123381	8.50171e+06	8123381	7.30167e+06	1	1		High	High	High	Not Found	High	Not Found	High	High	High	High	High	2	0.9167	0	1	1	1	526.269
FALSE	High	Unambiguous	ALFVSEEEKK	[K].ALFVSEEEKK.[L]					0.000687361	0	1.027	1	1	7	P00751	Complement factor B OS=Homo sapiens OX=9606 GN=CFB PE=1 SV=2	P00751	P00751 [630-639]	1	1179.63	10	0	102	98	1.09334e+08	1.04974e+08	1.09334e+08	9.01563e+07	4	4		High	High	High	High	High	High	High	High	High	High	High	2	0.8983	0	1	1	1	590.317
FALSE	High	Unambiguous	AIFYMNNPSR	[K].AIFYMNNPSR.[V]					0.0309594	0.00215478	0.371	1	1	1	Q9UGM5	Fetuin-B OS=Homo sapiens OX=9606 GN=FETUB PE=1 SV=2	Q9UGM5	Q9UGM5 [119-128]	0	1212.58	10	0	60.9	139.1	2.28096e+06	5.20612e+06	2.28096e+06	4.47126e+06	1	1		High	Peak Found	High	Not Found	Peak Found	Not Found	High	Peak Found	High	Peak Found	High	2	0.8889	0	1	1	1	606.795
FALSE	High	Unambiguous	AIFYMNNPSR	[K].AIFYMNNPSR.[V]	1xOxidation [M5]	1xOxidation [M5]			0.00502101	0.000544294	0.676	1	1	2	Q9UGM5	Fetuin-B OS=Homo sapiens OX=9606 GN=FETUB PE=1 SV=2	Q9UGM5	Q9UGM5 [119-128]	0	1228.58	10	0		200		705392		605824		1		Not Found	High	Not Found	Not Found	High	High	Not Found	High	Not Found	High	High	2	1	0	1	1	1	614.792
FALSE	High	Unambiguous	AIGEMDNQVSQLTSELK	[K].AIGEMDNQVSQLTSELK.[F]	1xOxidation [M5]	1xOxidation [M5]			0.000794542	0	1.002	1	1	2	Q9BWP8	Collectin-11 OS=Homo sapiens OX=9606 GN=COLEC11 PE=1 SV=1	Q9BWP8	Q9BWP8 [121-137]	0	1878.91	17	0	200		295661		295661		1			High	High	Not Found	High	Not Found	High	High	High	High	High	High	2	0.9825	0	1	1	1	939.958
FALSE	High	Unambiguous	AIGGGLSSVGGGSSTIK	[R].AIGGGLSSVGGGSSTIK.[Y]					2.71863e-09	0	3.122	1	2	2	P48668	Keratin, type II cytoskeletal 6C OS=Homo sapiens OX=9606 GN=KRT6C PE=1 SV=3	P02538; P48668	P48668 [534-550]	0	1447.78	17	0	200		1.73663e+06		1.73663e+06		1			High	Not Found	High	High	Not Found	Not Found	High	Not Found	High	Not Found	High	2	1	0	1	1	1	724.391
FALSE	High	Unambiguous	ALGISPFHEHAEVVFTANDSGPR	[K].ALGISPFHEHAEVVFTANDSGPR.[R]					4.53925e-12	0	4.197	1	1	6	P02766	Transthyretin OS=Homo sapiens OX=9606 GN=TTR PE=1 SV=1	P02766	P02766 [101-123]	0	2451.21	23	0	0.8	199.2	329591	8.69711e+07	329591	7.46949e+07	1	3		Peak Found	High	Not Found	Peak Found	High	High	Peak Found	High	Peak Found	High	High	3	0.9904	0	1	1	1	817.741
FALSE	High	Unambiguous	ALGISPFHEHAEVVFTANDSGPRR	[K].ALGISPFHEHAEVVFTANDSGPRR.[Y]					1.23764e-05	0	1.706	1	1	2	P02766	Transthyretin OS=Homo sapiens OX=9606 GN=TTR PE=1 SV=1	P02766	P02766 [101-124]	1	2607.31	24	0									NoQuanValues	Not Found	High	Not Found	Not Found	Not Found	High	Not Found	High	Not Found	High	High	4	1	0	1	1	1	652.583
FALSE	High	Unambiguous	ALGISPFHEHAEVVFTANDSGPRR	[K].ALGISPFHEHAEVVFTANDSGPRR.[Y]	1xDeamidated [N18]	1xDeamidated [N18]			0.0321573	0.00226008	0.365	1	1	1	P02766	Transthyretin OS=Homo sapiens OX=9606 GN=TTR PE=1 SV=1	P02766	P02766 [101-124]	1	2608.29	24	0									NoQuanValues	Not Found	High	Not Found	Not Found	Not Found	High	Not Found	High	Not Found	High	High	3	0.8571	0	1	1	1	870.107
FALSE	High	Unambiguous	AIGSASEGAQSSLQEVYHK	[R].AIGSASEGAQSSLQEVYHK.[S]					3.07703e-06	0	1.94	1	1	2	P28066	Proteasome subunit alpha type-5 OS=Homo sapiens OX=9606 GN=PSMA5 PE=1 SV=3	P28066	P28066 [169-187]	0	1961.96	19	0									NoQuanValues	High	High	Not Found	High	Not Found	High	High	High	High	High	High	3	1	0	1	1	1	654.657
FALSE	High	Unambiguous	AIGYATAADCGR	[K].AIGYATAADCGR.[T]	1xCarbamidomethyl [C10]	1xCarbamidomethyl [C10]			0.0114743	0.000766932	0.533	1	1	1	Q9Y6R7	IgGFc-binding protein OS=Homo sapiens OX=9606 GN=FCGBP PE=1 SV=3	Q9Y6R7	Q9Y6R7 [423-434]	0	1225.56	12	0									NoQuanValues	High	Not Found	High	Not Found	Not Found	Not Found	High	Not Found	High	Not Found	High	2	1	0	1	1	1	613.286
FALSE	High	Unambiguous	AIGYLNTGYQR	[K].AIGYLNTGYQR.[Q]					0.000102009	0	1.351	1	1	4	P01023	Alpha-2-macroglobulin OS=Homo sapiens OX=9606 GN=A2M PE=1 SV=3	P01023	P01023 [1004-1014]	0	1255.64	11	0	74.2	125.8	4.45732e+08	7.55174e+08	4.45732e+08	648578494	2	2		High	High	High	High	High	High	High	High	High	High	High	2	1	0	1	1	1	628.325
FALSE	High	Unambiguous	AIGYLNTGYQR	[K].AIGYLNTGYQR.[Q]	1xDeamidated [N6]	1xDeamidated [N6]			9.05981e-05	0	1.371	1	1	2	P01023	Alpha-2-macroglobulin OS=Homo sapiens OX=9606 GN=A2M PE=1 SV=3	P01023	P01023 [1004-1014]	0	1256.63	11	0	64.9	135.1	8755005	1.82215e+07	8755005	15649497	1	1		High	High	High	Not Found	High	Not Found	High	High	High	High	High	2	0.541	0	1	1	1	628.817
FALSE	High	Unambiguous	AIGYLNTGYQRQLNYKHYDGSYSTFGER	[K].AIGYLNTGYQRQLNYKHYDGSYSTFGER.[Y]					5.88729e-07	0	2.218	1	1	4	P01023	Alpha-2-macroglobulin OS=Homo sapiens OX=9606 GN=A2M PE=1 SV=3	P01023	P01023 [1004-1031]	2	3301.57	28	0		200		1.70188e+06		1.46166e+06		1		High	High	High	Not Found	High	Not Found	High	High	High	High	High	4	1	0	1	1	1	826.147
FALSE	High	Unambiguous	AIGYLNTGYQRQLNYKHYDGSYSTFGER	[K].AIGYLNTGYQRQLNYKHYDGSYSTFGER.[Y]	1xDeamidated [N/Q]	1xDeamidated [N6; Q10; Q12; N14]			3.61313e-06	0	1.913	1	1	12	P01023	Alpha-2-macroglobulin OS=Homo sapiens OX=9606 GN=A2M PE=1 SV=3	P01023	P01023 [1004-1031]	2	3302.55	28	0	100.9	99.1	2627635	2.58225e+06	2627635	2.21776e+06	2	2		High	High	High	Not Found	High	Not Found	High	High	High	High	High	3	0.04	0	1	1	1	1101.53
FALSE	High	Unambiguous	AIHCPRPHDFENGEYWPR	[R].AIHCPRPHDFENGEYWPR.[S]	1xCarbamidomethyl [C4]	1xCarbamidomethyl [C4]			1.73893e-07	0	2.423	1	1	8	P00751	Complement factor B OS=Homo sapiens OX=9606 GN=CFB PE=1 SV=2	P00751	P00751 [100-117]	0	2281.04	18	0	121.6	78.4	4.09875e+07	2.64232e+07	4.09875e+07	2.26935e+07	3	3		High	High	High	Not Found	High	Not Found	High	High	High	High	High	3	1	0	1	1	1	761.016
FALSE	High	Unambiguous	AIHCPRPHDFENGEYWPR	[R].AIHCPRPHDFENGEYWPR.[S]	1xCarbamidomethyl [C4]; 1xDeamidated [N12]	1xCarbamidomethyl [C4]; 1xDeamidated [N12]			1.46338e-07	0	2.452	1	1	5	P00751	Complement factor B OS=Homo sapiens OX=9606 GN=CFB PE=1 SV=2	P00751	P00751 [100-117]	0	2282.02	18	0	99.3	100.7	4632077	4.69535e+06	4632077	4032589	1	1		High	High	High	Not Found	High	Not Found	High	High	High	High	High	4	1	0	1	1	1	571.261
FALSE	High	Unambiguous	AIHLDLEEYR	[K].AIHLDLEEYR.[N]					0.000116222	0	1.329	1	1	2	Q96KN2	Beta-Ala-His dipeptidase OS=Homo sapiens OX=9606 GN=CNDP1 PE=1 SV=4	Q96KN2	Q96KN2 [312-321]	0	1258.64	10	0	84.1	115.9	1.06484e+06	1.46884e+06	1.06484e+06	1.26151e+06	1	1		High	High	High	Not Found	High	Not Found	High	High	High	High	High	3	0.8	0	1	1	1	420.219
FALSE	High	Unambiguous	ALHQVFEHMLDVSK	[K].ALHQVFEHMLDVSK.[L]					3.77092e-09	0	3.067	1	1	6	P06681	Complement C2 OS=Homo sapiens OX=9606 GN=C2 PE=1 SV=2	P06681	P06681 [444-457]	0	1653.84	14	0	101.3	98.7	7553837	7.35854e+06	7553837	6.31985e+06	3	3		High	High	High	Not Found	High	Not Found	High	High	High	High	High	2	1	0	1	1	1	827.425
FALSE	High	Unambiguous	ALIAAQYSGAQVR	[K].ALIAAQYSGAQVR.[V]					0.00149007	0.000280126	0.892	1	1	1	P26641	Elongation factor 1-gamma OS=Homo sapiens OX=9606 GN=EEF1G PE=1 SV=3	P26641	P26641 [18-30]	0	1347.74	13	0									NoQuanValues	High	Not Found	Not Found	High	Not Found	Not Found	High	Not Found	High	Not Found	High	2	1	0	1	1	1	674.374
FALSE	High	Unambiguous	ALLAFQESK	[K].ALLAFQESK.[N]					0.00264201	0.000280126	0.79	1	1	2	P20851	C4b-binding protein beta chain OS=Homo sapiens OX=9606 GN=C4BPB PE=1 SV=1	P20851	P20851 [205-213]	0	1006.56	9	0	74.3	125.7	2.37767e+06	4.02247e+06	2.37767e+06	3.45469e+06	1	1		High	High	High	Not Found	High	Not Found	High	High	High	High	High	2	1	0	1	1	1	503.782
FALSE	High	Unambiguous	ALLAYAFALAGNQDK	[K].ALLAYAFALAGNQDK.[R]					5.26173e-09	0	3.011	1	1	8	P01023	Alpha-2-macroglobulin OS=Homo sapiens OX=9606 GN=A2M PE=1 SV=3	P01023	P01023 [1148-1162]	0	1565.83	15	0	70.2	129.8	1.40305e+08	2.59597e+08	1.40305e+08	2.22954e+08	3	4		High	High	High	High	High	High	High	High	High	High	High	2	1	0	1	1	1	783.42
FALSE	High	Unambiguous	ALLAYAFALAGNQDK	[K].ALLAYAFALAGNQDK.[R]	1xDeamidated [N/Q]	1xDeamidated [N12; Q13]			2.16857e-09	0	3.16	1	1	3	P01023	Alpha-2-macroglobulin OS=Homo sapiens OX=9606 GN=A2M PE=1 SV=3	P01023	P01023 [1148-1162]	0	1566.82	15	0									NoQuanValues	High	High	High	Not Found	High	Not Found	High	High	High	High	High	2	1	0	1	1	1	783.912
FALSE	High	Unambiguous	ALLAYAFALAGNQDKR	[K].ALLAYAFALAGNQDKR.[K]					5.52009e-10	0	3.39	1	1	5	P01023	Alpha-2-macroglobulin OS=Homo sapiens OX=9606 GN=A2M PE=1 SV=3	P01023	P01023 [1148-1163]	1	1721.93	16	0	85.7	114.3	36330430	4.84252e+07	36330430	4.15898e+07	2	3		High	High	High	Not Found	High	High	High	High	High	High	High	2	1	0	1	1	1	861.47
FALSE	High	Unambiguous	ALLAYAFALAGNQDKR	[K].ALLAYAFALAGNQDKR.[K]	1xDeamidated [N12]	1xDeamidated [N12]			9.36339e-07	0	2.14	1	1	1	P01023	Alpha-2-macroglobulin OS=Homo sapiens OX=9606 GN=A2M PE=1 SV=3	P01023	P01023 [1148-1163]	1	1722.92	16	0									NoQuanValues	Not Found	High	Not Found	Not Found	High	Not Found	Not Found	High	Not Found	High	High	3	0.2364	0	1	1	1	574.978
FALSE	High	Unambiguous	ALLAYAFALAGNQDKRK	[K].ALLAYAFALAGNQDKRK.[E]					0.00917043	0.000766932	0.571	1	1	1	P01023	Alpha-2-macroglobulin OS=Homo sapiens OX=9606 GN=A2M PE=1 SV=3	P01023	P01023 [1148-1164]	2	1850.03	17	0									NoQuanValues	High	Not Found	High	Not Found	Not Found	Not Found	High	Not Found	High	Not Found	High	3	1	0	1	1	1	617.347
FALSE	High	Unambiguous	ALLAYAFSLLGK	[K].ALLAYAFSLLGK.[Q]					3.46172e-05	0	1.533	1	1	1	P20742	Pregnancy zone protein OS=Homo sapiens OX=9606 GN=PZP PE=1 SV=4	P20742	P20742 [1154-1165]	0	1266.75	12	0									NoQuanValues	High	Not Found	High	Not Found	Not Found	Not Found	High	Not Found	High	Not Found	High	2	0.9853	0	1	1	1	633.876
FALSE	High	Unambiguous	ALLFIPR	[R].ALLFIPR.[R]					0.024248	0.0017004	0.41	1	1	1	P08238	Heat shock protein HSP 90-beta OS=Homo sapiens OX=9606 GN=HSP90AB1 PE=1 SV=4	P08238	P08238 [331-337]	0	829.529	7	0	92.3	107.7	501083	585171	501083	502572	1	1		Peak Found	High	Peak Found	Not Found	High	Not Found	Peak Found	High	Peak Found	High	High	2	0.3333	0	1	1	3	415.269
FALSE	High	Unambiguous	AILFVPR	[KR].AILFVPR.[R]					0.0799715	0.00473173	0.226	1	2	4	P07900	Heat shock protein HSP 90-alpha OS=Homo sapiens OX=9606 GN=HSP90AA1 PE=1 SV=5	Q9NQH7; P07900	P07900 [339-345]	0	815.514	7	0	200		127271		127271		1			High	High	Not Found	High	High	Not Found	High	High	High	High	High	2	0	0	1	1	1	408.26
FALSE	High	Unambiguous	ALILGELEK	[R].ALILGELEK.[G]					0.0757655	0.00418713	0.234	1	1	1	Q86UD1	Out at first protein homolog OS=Homo sapiens OX=9606 GN=OAF PE=2 SV=1	Q86UD1	Q86UD1 [84-92]	0	985.593	9	0	200		205672		205672		1			High	Not Found	Not Found	High	Not Found	Not Found	High	Not Found	High	Not Found	High	2	0.9615	0	1	1	1	493.3
FALSE	High	Unambiguous	AILQSGSFNAPWAVTSLYEAR	[R].AILQSGSFNAPWAVTSLYEAR.[N]					2.26232e-11	0	3.927	1	1	4	P06276	Cholinesterase OS=Homo sapiens OX=9606 GN=BCHE PE=1 SV=1	P06276	P06276 [248-268]	0	2281.16	21	0	122.8	77.2	3.0622e+06	1.9255e+06	3.0622e+06	1.65371e+06	2	1		High	High	High	Not Found	High	Not Found	High	High	High	High	High	2	1	0	1	1	1	1141.08
FALSE	High	Unambiguous	ALLVGEHLNIIVTPK	[K].ALLVGEHLNIIVTPK.[S]					0.0180429	0.00136142	0.458	1	1	2	P01031	Complement C5 OS=Homo sapiens OX=9606 GN=C5 PE=1 SV=4	P01031	P01031 [475-489]	0	1616.97	15	0	115.7	84.3	1.35382e+06	985604	1.35382e+06	846483	1	1		High	High	High	Not Found	High	Not Found	High	High	High	High	High	2	1	0	1	1	1	808.991
FALSE	High	Unambiguous	ALIYSTSNK	[R].ALIYSTSNK.[H]					0.00674977	0.000663045	0.624	1	1	2	P04211	Immunoglobulin lambda variable 7-43 OS=Homo sapiens OX=9606 GN=IGLV7-43 PE=3 SV=2	P04211	P04211 [67-75]	0	996.536	9	0	140.9	59.1	1.58952e+06	666361	1.58952e+06	572302	1	1		High	High	Not Found	High	Not Found	High	High	High	High	High	High	2	0.6341	0	1	1	1	498.772
FALSE	High	Unambiguous	ALMDETMK	[R].ALMDETMK.[E]					0.00194097	0.000280126	0.845	1	1	3	P02649	Apolipoprotein E OS=Homo sapiens OX=9606 GN=APOE PE=1 SV=1	P02649	P02649 [80-87]	0	938.432	8	0	20.4	179.6	535039	4.69901e+06	535039	4.03573e+06	1	2		High	High	Not Found	High	High	High	High	High	High	High	High	2	0.9667	0	1	1	1	469.72
FALSE	High	Unambiguous	ALMDETMK	[R].ALMDETMK.[E]	1xOxidation [M]	1xOxidation [M3; M7]			0.00368073	0.000280126	0.731	1	1	3	P02649	Apolipoprotein E OS=Homo sapiens OX=9606 GN=APOE PE=1 SV=1	P02649	P02649 [80-87]	0	954.427	8	0	50.1	149.9	256563	768090	256563	659672	1	1		High	High	Not Found	High	High	High	High	High	High	High	High	2	0.8269	0	1	1	1	477.717
FALSE	High	Unambiguous	ALMDETMK	[R].ALMDETMK.[E]	2xOxidation [M3; M7]	2xOxidation [M3; M7]			0.00966688	0.000766932	0.562	1	1	3	P02649	Apolipoprotein E OS=Homo sapiens OX=9606 GN=APOE PE=1 SV=1	P02649	P02649 [80-87]	0	970.422	8	0	23.4	176.6	42747.5	323274	42747.5	277643	1	2		High	High	Not Found	High	High	High	High	High	High	High	High	2	1	0	1	1	1	485.715
FALSE	High	Unambiguous	ALMLQGVDLLADAVAVTMGPK	[R].ALMLQGVDLLADAVAVTMGPK.[G]					9.20422e-09	0	2.917	1	1	2	P10809	60 kDa heat shock protein, mitochondrial OS=Homo sapiens OX=9606 GN=HSPD1 PE=1 SV=2	P10809	P10809 [38-58]	0	2113.14	21	0		200		326482		280398		1		High	High	High	Not Found	High	Not Found	High	High	High	High	High	3	1	0	1	1	1	705.051
FALSE	High	Unambiguous	AIMTYVSSFYHAFSGAQK	[K].AIMTYVSSFYHAFSGAQK.[A]					0.000608327	0	1.048	1	2	1	P12814	Alpha-actinin-1 OS=Homo sapiens OX=9606 GN=ACTN1 PE=1 SV=2	P12814; O43707	P12814 [237-254]	0	2007.96	18	0		200		277618		238431		1		Not Found	High	Not Found	Not Found	High	Not Found	Not Found	High	Not Found	High	High	3	1	0	1	1	1	669.992
FALSE	High	Unambiguous	ALNHLPLEYNSALYSR	[K].ALNHLPLEYNSALYSR.[I]					5.75481e-10	0	3.383	1	1	4	P13671	Complement component C6 OS=Homo sapiens OX=9606 GN=C6 PE=1 SV=3	P13671	P13671 [341-356]	0	1860.96	16	0	100.7	99.3	9.11631e+06	8.99765e+06	9.11631e+06	7.7276e+06	2	2		High	High	High	Not Found	High	Not Found	High	High	High	High	High	3	0.9647	0	1	1	1	620.992
FALSE	High	Unambiguous	AINQGGLTSVAVR	[K].AINQGGLTSVAVR.[G]					2.931e-05	0	1.561	1	1	2	P60900	Proteasome subunit alpha type-6 OS=Homo sapiens OX=9606 GN=PSMA6 PE=1 SV=1	P60900	P60900 [31-43]	0	1285.72	13	0									NoQuanValues	High	High	Not Found	High	Not Found	High	High	High	High	High	High	2	1	0	1	1	1	643.365
FALSE	High	Unambiguous	ALNSIIDVYHK	[K].ALNSIIDVYHK.[Y]					0.000130847	0	1.309	1	1	3	P05109	Protein S100-A8 OS=Homo sapiens OX=9606 GN=S100A8 PE=1 SV=1	P05109	P05109 [8-18]	0	1272.69	11	0	88.8	111.2	1.23884e+06	1.55256e+06	1.23884e+06	1.33341e+06	2	2		High	High	Not Found	High	Not Found	High	High	High	High	High	High	3	0.9455	0	1	1	1	424.903
FALSE	High	Unambiguous	ALNSMGQDLERPLELR	[R].ALNSMGQDLERPLELR.[V]	1xOxidation [M5]	1xOxidation [M5]			0.00319768	0.000280126	0.756	1	1	2	Q02413	Desmoglein-1 OS=Homo sapiens OX=9606 GN=DSG1 PE=1 SV=2	Q02413	Q02413 [129-144]	0	1857.95	16	0	84.9	115.1	125545	170166	125545	146147	1	1		High	Peak Found	High	High	Not Found	Peak Found	High	Peak Found	High	Peak Found	High	3	1	0	1	1	1	619.988
FALSE	High	Unambiguous	ALPAPIEK	[K].ALPAPIEK.[T]					0.102768	0.00544663	0.189	2	3	2	P0DOX5; P01860	Immunoglobulin gamma-1 heavy chain OS=Homo sapiens OX=9606 PE=1 SV=2;Immunoglobulin heavy constant gamma 3 OS=Homo sapiens OX=9606 GN=IGHG3 PE=1 SV=2	P01857; P0DOX5; P01860	P0DOX5 [329-336]; P01860 [257-264]	0	838.503	8	0	22.5	177.5	2.15929e+06	1.706e+07	2.15929e+06	14651918	1	1	NotUnique	High	High	Not Found	High	Not Found	High	High	High	High	High	High	2	0.95	0	1	1	1	419.755
FALSE	High	Unambiguous	AIPDLTAPVAAVQAAVSNLVR	[K].AIPDLTAPVAAVQAAVSNLVR.[V]					4.26793e-06	0	1.885	1	1	3	P18206	Vinculin OS=Homo sapiens OX=9606 GN=VCL PE=1 SV=4	P18206	P18206 [36-56]	0	2076.18	21	0	102.5	97.5	472960	449868	472960	386368	2	2		High	High	High	Not Found	High	Not Found	High	High	High	High	High	3	1	0	1	1	1	692.732
FALSE	High	Unambiguous	ALPFWNEEIVPQIK	[R].ALPFWNEEIVPQIK.[EA]					0.000326929	0	1.154	1	3	2	P18669	Phosphoglycerate mutase 1 OS=Homo sapiens OX=9606 GN=PGAM1 PE=1 SV=2	Q8N0Y7; P18669; P15259	P18669 [163-176]	0	1683.91	14	0	38.4	161.6	77921.6	327702	77921.6	281446	1	1		High	High	Not Found	High	Not Found	High	High	High	High	High	High	2	1	0	1	1	1	842.459
FALSE	High	Unambiguous	ALPGEQQPLHALTR	[R].ALPGEQQPLHALTR.[G]					0.0038073	0.000280126	0.725	1	1	2	P08833	Insulin-like growth factor-binding protein 1 OS=Homo sapiens OX=9606 GN=IGFBP1 PE=1 SV=1	P08833	P08833 [86-99]	0	1530.84	14	0	200		375011		375011		1			High	Not Found	Not Found	High	Not Found	Not Found	High	Not Found	High	Not Found	High	3	1	0	1	1	1	510.951
FALSE	High	Unambiguous	ALPGQLKPFETLLSQNQGGK	[K].ALPGQLKPFETLLSQNQGGK.[T]					1.51656e-07	0	2.446	1	1	3	P09211	Glutathione S-transferase P OS=Homo sapiens OX=9606 GN=GSTP1 PE=1 SV=2	P09211	P09211 [122-141]	0	2126.16	20	0									NoQuanValues	High	High	Not Found	High	Not Found	High	High	High	High	High	High	3	1	0	1	1	1	709.39
FALSE	High	Unambiguous	ALPQPQNVTSLLGCTH	[K].ALPQPQNVTSLLGCTH.[-]	1xCarbamidomethyl [C14]	1xCarbamidomethyl [C14]			1.71772e-06	0	2.038	1	1	5	P02790	Hemopexin OS=Homo sapiens OX=9606 GN=HPX PE=1 SV=2	P02790	P02790 [447-462]	0	1735.88	16	0	87.2	112.8	3.14937e+06	4.07262e+06	3.14937e+06	3.49776e+06	3	3		High	High	High	Peak Found	High	High	High	High	High	High	High	2	0.9872	0	1	1	1	868.444
FALSE	High	Unambiguous	ALPQPQNVTSLLGCTH	[K].ALPQPQNVTSLLGCTH.[-]	1xCarbamidomethyl [C14]; 1xDeamidated [Q4]	1xCarbamidomethyl [C14]; 1xDeamidated [Q4]			2.20339e-05	0	1.609	1	1	1	P02790	Hemopexin OS=Homo sapiens OX=9606 GN=HPX PE=1 SV=2	P02790	P02790 [447-462]	0	1736.86	16	0									NoneMonoisotopic	Not Found	High	Not Found	Not Found	High	Not Found	Not Found	High	Not Found	High	High	2	0.2619	0	1	1	1	868.944
FALSE	High	Unambiguous	ALPTTYEK	[K].ALPTTYEK.[G]					0.0934567	0.0051287	0.203	1	1	1	P02748	Complement component C9 OS=Homo sapiens OX=9606 GN=C9 PE=1 SV=2	P02748	P02748 [325-332]	0	922.488	8	0	10.5	189.5	178725	3.221e+06	178725	2.76634e+06	1	1		High	Peak Found	Not Found	High	Not Found	Peak Found	High	Peak Found	High	Peak Found	High	2	1	0	1	1	1	461.748
FALSE	High	Unambiguous	ALPTTYEKGEYFAFLETYGTHYSSSGSLGGLYELIYVLDK	[K].ALPTTYEKGEYFAFLETYGTHYSSSGSLGGLYELIYVLDK.[A]					0.000199183	0	1.238	1	1	1	P02748	Complement component C9 OS=Homo sapiens OX=9606 GN=C9 PE=1 SV=2	P02748	P02748 [325-364]	1	4483.19	40	0									NoQuanValues	High	Not Found	High	Not Found	Not Found	Not Found	High	Not Found	High	Not Found	High	4	1	0	1	1	1	1121.56
FALSE	High	Unambiguous	ALPVFCDMDTEGGGWLVFQR	[R].ALPVFCDMDTEGGGWLVFQR.[R]	1xCarbamidomethyl [C6]	1xCarbamidomethyl [C6]			9.10157e-11	0	3.693	1	1	3	O75636	Ficolin-3 OS=Homo sapiens OX=9606 GN=FCN3 PE=1 SV=2	O75636	O75636 [116-135]	0	2298.07	20	0	63.5	136.5	2828320	6.08151e+06	2828320	5.22309e+06	2	2		High	High	High	Not Found	High	Not Found	High	High	High	High	High	2	1	0	1	1	1	1149.54
FALSE	High	Unambiguous	ALPVFCDMDTEGGGWLVFQR	[R].ALPVFCDMDTEGGGWLVFQR.[R]	1xCarbamidomethyl [C6]; 1xOxidation [M8]	1xCarbamidomethyl [C6]; 1xOxidation [M8]			9.08413e-06	0	1.758	1	1	3	O75636	Ficolin-3 OS=Homo sapiens OX=9606 GN=FCN3 PE=1 SV=2	O75636	O75636 [116-135]	0	2314.06	20	0		200		306448		263192		2		Not Found	High	Not Found	Not Found	Not Found	High	Not Found	High	Not Found	High	High	3	1	0	1	1	1	772.027
FALSE	High	Unambiguous	ALQASALAAWGGK	[R].ALQASALAAWGGK.[A]					0.00485339	0.000544294	0.682	1	1	1	P05062	Fructose-bisphosphate aldolase B OS=Homo sapiens OX=9606 GN=ALDOB PE=1 SV=2	P05062	P05062 [305-317]	0	1243.68	13	0									NoQuanValues	Not Found	High	Not Found	Not Found	Not Found	High	Not Found	High	Not Found	High	High	2	0.9643	0	1	1	1	622.343
FALSE	High	Unambiguous	ALQDQLVLVAAK	[K].ALQDQLVLVAAK.[L]					1.17426e-07	0	2.489	1	1	5	P01019	Angiotensinogen OS=Homo sapiens OX=9606 GN=AGT PE=1 SV=1	P01019	P01019 [83-94]	0	1268.76	12	0	88.4	111.6	9.59555e+07	1.21162e+08	9.59555e+07	104059858	2	2		High	High	High	High	High	High	High	High	High	High	High	2	0.931	0	1	1	1	634.882
FALSE	High	Rejected	ALQLFR	[KR].ALQLFR.[SH]	1xDeamidated [Q3]	1xDeamidated [Q3]			0.165355	0.00905048	0.118	0	2	1			Q9NYA1; Q9NU22		0	748.435	6	0									NoQuanValues	High	Peak Found	Not Found	High	Not Found	Peak Found	High	Peak Found	High	Peak Found	High	2		0	2	2	2	374.722
FALSE	High	Unambiguous	AIQLTYNPDESSKPNMIDAATLK	[K].AIQLTYNPDESSKPNMIDAATLK.[S]					1.66038e-11	0	3.979	1	1	9	P02679	Fibrinogen gamma chain OS=Homo sapiens OX=9606 GN=FGG PE=1 SV=3	P02679	P02679 [89-111]	0	2520.27	23	0	159	41	73116667	1.88543e+07	73116667	1.61929e+07	5	3		High	High	High	High	High	High	High	High	High	High	High	2	1	0	1	1	1	1260.64
FALSE	High	Unambiguous	AIQLTYNPDESSKPNMIDAATLK	[K].AIQLTYNPDESSKPNMIDAATLK.[S]	1xDeamidated [N/Q]	1xDeamidated [Q3; N7; N15]			4.93012e-10	0	3.409	1	1	10	P02679	Fibrinogen gamma chain OS=Homo sapiens OX=9606 GN=FGG PE=1 SV=3	P02679	P02679 [89-111]	0	2521.25	23	0	200		454045		454045		1			High	High	High	Not Found	High	Not Found	High	High	High	High	High	3	0.0299	0	1	1	1	841.094
FALSE	High	Unambiguous	AIQLTYNPDESSKPNMIDAATLK	[K].AIQLTYNPDESSKPNMIDAATLK.[S]	2xDeamidated [N15; Q/N]	2xDeamidated [Q3; N7; N15]			0.00103551	0	0.956	1	1	2	P02679	Fibrinogen gamma chain OS=Homo sapiens OX=9606 GN=FGG PE=1 SV=3	P02679	P02679 [89-111]	0	2522.23	23	0									NoneMonoisotopic	Not Found	High	Not Found	Not Found	High	Not Found	Not Found	High	Not Found	High	High	3	1	0	1	1	1	841.422
FALSE	High	Unambiguous	AIQLTYNPDESSKPNMIDAATLK	[K].AIQLTYNPDESSKPNMIDAATLK.[S]	1xOxidation [M16]	1xOxidation [M16]			1.23927e-08	0	2.867	1	1	11	P02679	Fibrinogen gamma chain OS=Homo sapiens OX=9606 GN=FGG PE=1 SV=3	P02679	P02679 [89-111]	0	2536.26	23	0	142.3	57.7	1.14598e+08	4.64633e+07	1.14598e+08	3.99048e+07	8	6		High	High	High	High	High	High	High	High	High	High	High	2	1	0	1	1	1	1268.63
FALSE	High	Unambiguous	AIQLTYNPDESSKPNMIDAATLK	[K].AIQLTYNPDESSKPNMIDAATLK.[S]	1xDeamidated [N/Q]; 1xOxidation [M16]	1xDeamidated [Q3; N7; N15]; 1xOxidation [M16]			1.42098e-08	0	2.844	1	1	11	P02679	Fibrinogen gamma chain OS=Homo sapiens OX=9606 GN=FGG PE=1 SV=3	P02679	P02679 [89-111]	0	2537.24	23	0									NoQuanValues	High	High	High	Not Found	High	High	High	High	High	High	High	3	0.4783	0	1	1	1	846.426
FALSE	High	Unambiguous	AIQLTYNPDESSKPNMIDAATLK	[K].AIQLTYNPDESSKPNMIDAATLK.[S]	1xAcetyl [N-Term]; 1xDeamidated [N/Q]	1xAcetyl [N-Term]; 1xDeamidated [Q3; N7]	P02679 1xAcetyl [N-Term]	P02679 1xAcetyl [N-Term]	7.78651e-07	0	2.171	1	1	4	P02679	Fibrinogen gamma chain OS=Homo sapiens OX=9606 GN=FGG PE=1 SV=3	P02679	P02679 [89-111]	0	2563.26	23	0	200		4.61756e+06		4.61756e+06		1			High	Not Found	High	Not Found	Not Found	Not Found	High	Not Found	High	Not Found	High	2	0.84	0	1	1	1	1282.14
FALSE	High	Unambiguous	AIQLTYNPDESSKPNMIDAATLK	[K].AIQLTYNPDESSKPNMIDAATLK.[S]	1xAcetyl [N-Term]; 1xDeamidated [N/Q]; 1xOxidation [M16]	1xAcetyl [N-Term]; 1xDeamidated [Q3; N7; N15]; 1xOxidation [M16]	P02679 1xAcetyl [N-Term]	P02679 1xAcetyl [N-Term]	0.000114173	0	1.332	1	1	3	P02679	Fibrinogen gamma chain OS=Homo sapiens OX=9606 GN=FGG PE=1 SV=3	P02679	P02679 [89-111]	0	2579.25	23	0	200		453980		453980		1			High	Not Found	High	Not Found	Not Found	Not Found	High	Not Found	High	Not Found	High	3	1	0	1	1	1	860.427
FALSE	High	Unambiguous	AIQLTYNPDESSKPNMIDAATLKSR	[K].AIQLTYNPDESSKPNMIDAATLKSR.[K]	1xAcetyl [N-Term]; 1xDeamidated [N7]	1xAcetyl [N-Term]; 1xDeamidated [N7]	P02679 1xAcetyl [N-Term]	P02679 1xAcetyl [N-Term]	3.524e-05	0	1.53	1	1	1	P02679	Fibrinogen gamma chain OS=Homo sapiens OX=9606 GN=FGG PE=1 SV=3	P02679	P02679 [89-113]	1	2806.39	25	0	200		6661400		6661400		1			High	Not Found	High	Not Found	Not Found	Not Found	High	Not Found	High	Not Found	High	3	0.2857	0	1	1	1	936.139
FALSE	High	Unambiguous	ALQTEMAR	[K].ALQTEMAR.[I]					0.00251198	0.000280126	0.799	1	1	1	P11226	Mannose-binding protein C OS=Homo sapiens OX=9606 GN=MBL2 PE=1 SV=2	P11226	P11226 [114-121]	0	919.467	8	0	200		173484		173484		1			High	Not Found	Not Found	High	Not Found	Not Found	High	Not Found	High	Not Found	High	2	0.7925	0	1	1	1	460.237
FALSE	High	Unambiguous	AISGGSIQIENGYFVHYFAPEGLTTMPK	[R].AISGGSIQIENGYFVHYFAPEGLTTMPK.[N]					5.10753e-09	0	3.016	1	1	7	Q14624	Inter-alpha-trypsin inhibitor heavy chain H4 OS=Homo sapiens OX=9606 GN=ITIH4 PE=1 SV=4	Q14624	Q14624 [246-273]	0	3027.49	28	0	110.1	89.9	47468856	3.8787e+07	47468856	33312046	1	1		High	High	High	High	High	Not Found	High	High	High	High	High	3	1	0	1	1	1	1009.84
FALSE	High	Unambiguous	AISGGSIQIENGYFVHYFAPEGLTTMPK	[R].AISGGSIQIENGYFVHYFAPEGLTTMPK.[N]	1xDeamidated [N/Q]	1xDeamidated [Q8; N11]			4.6438e-09	0	3.032	1	1	4	Q14624	Inter-alpha-trypsin inhibitor heavy chain H4 OS=Homo sapiens OX=9606 GN=ITIH4 PE=1 SV=4	Q14624	Q14624 [246-273]	0	3028.48	28	0	115.2	84.8	26014134	1.91496e+07	26014134	16446572	1	1		High	High	High	Not Found	High	Not Found	High	High	High	High	High	3	1	0	1	1	1	1010.16
FALSE	High	Unambiguous	AISGGSIQIENGYFVHYFAPEGLTTMPK	[R].AISGGSIQIENGYFVHYFAPEGLTTMPK.[N]	1xOxidation [M26]	1xOxidation [M26]			6.82802e-06	0	1.806	1	1	3	Q14624	Inter-alpha-trypsin inhibitor heavy chain H4 OS=Homo sapiens OX=9606 GN=ITIH4 PE=1 SV=4	Q14624	Q14624 [246-273]	0	3043.49	28	0	136.8	63.2	3.88817e+06	1.79613e+06	3.88817e+06	1.5426e+06	2	2		High	High	High	Not Found	High	Not Found	High	High	High	High	High	3	1	0	1	1	1	1015.17
FALSE	High	Unambiguous	AISGGSIQIENGYFVHYFAPEGLTTMPK	[R].AISGGSIQIENGYFVHYFAPEGLTTMPK.[N]	1xDeamidated [N/Q]; 1xOxidation [M26]	1xDeamidated [Q8; N11]; 1xOxidation [M26]			0.0158774	0.00112458	0.479	1	1	2	Q14624	Inter-alpha-trypsin inhibitor heavy chain H4 OS=Homo sapiens OX=9606 GN=ITIH4 PE=1 SV=4	Q14624	Q14624 [246-273]	0	3044.47	28	0									NoQuanValues	Not Found	High	Not Found	Not Found	High	Not Found	Not Found	High	Not Found	High	High	3	1	0	1	1	1	1015.5
FALSE	High	Unambiguous	AISGGSIQIENGYFVHYFAPEGLTTMPK	[R].AISGGSIQIENGYFVHYFAPEGLTTMPK.[N]	2xDeamidated [Q8; N11]; 1xOxidation [M26]	2xDeamidated [Q8; N11]; 1xOxidation [M26]			0.000199183	0	1.238	1	1	1	Q14624	Inter-alpha-trypsin inhibitor heavy chain H4 OS=Homo sapiens OX=9606 GN=ITIH4 PE=1 SV=4	Q14624	Q14624 [246-273]	0	3045.46	28	0									NoQuanValues	Not Found	High	Not Found	Not Found	High	Not Found	Not Found	High	Not Found	High	High	3	1	0	1	1	1	1015.83
FALSE	High	Unambiguous	ALSIGFETCR	[K].ALSIGFETCR.[Y]	1xCarbamidomethyl [C9]	1xCarbamidomethyl [C9]			0.00453509	0.000544294	0.694	1	1	2	P16070	CD44 antigen OS=Homo sapiens OX=9606 GN=CD44 PE=1 SV=3	P16070	P16070 [69-78]	0	1153.57	10	0	121.6	78.4	1.3107e+06	844725	1.3107e+06	725489	1	1		High	High	High	Not Found	High	Not Found	High	High	High	High	High	2	1	0	1	1	1	577.287
FALSE	High	Unambiguous	ALSVVWDR	[K].ALSVVWDR.[H]					0.0897293	0.00503389	0.209	1	1	1	P04275	von Willebrand factor OS=Homo sapiens OX=9606 GN=VWF PE=1 SV=4	P04275	P04275 [969-976]	0	945.515	8	0									NoQuanValues	Not Found	High	Not Found	Not Found	High	Not Found	Not Found	High	Not Found	High	High	2	1	0	1	1	1	473.261
FALSE	High	Unambiguous	ALTDMPQMR	[K].ALTDMPQMR.[M]					0.00949825	0.000766932	0.565	1	1	1	P02671	Fibrinogen alpha chain OS=Homo sapiens OX=9606 GN=FGA PE=1 SV=2	P02671	P02671 [250-258]	0	1062.51	9	0	126.7	73.3	10162191	5.88187e+06	10162191	5.05163e+06	1	1		High	Peak Found	Not Found	High	Not Found	Peak Found	High	Peak Found	High	Peak Found	High	2	1	0	1	1	1	531.757
FALSE	High	Unambiguous	ALTDMPQMR	[K].ALTDMPQMR.[M]	1xOxidation [M]	1xOxidation [M5; M8]			0.00274782	0.000280126	0.783	1	1	7	P02671	Fibrinogen alpha chain OS=Homo sapiens OX=9606 GN=FGA PE=1 SV=2	P02671	P02671 [250-258]	0	1078.5	9	0	171.4	28.6	9.23374e+07	1.54211e+07	9.23374e+07	13244364	5	3		High	High	High	High	High	Not Found	High	High	High	High	High	2	0.4419	0	1	1	1	539.754
FALSE	High	Unambiguous	ALTDMPQMR	[K].ALTDMPQMR.[M]	2xOxidation [M5; M8]	2xOxidation [M5; M8]			0.0114743	0.000766932	0.533	1	1	6	P02671	Fibrinogen alpha chain OS=Homo sapiens OX=9606 GN=FGA PE=1 SV=2	P02671	P02671 [250-258]	0	1094.5	9	0	184.7	15.3	8.60297e+07	7.10351e+06	8.60297e+07	6.10082e+06	4	3		High	High	High	High	Peak Found	High	High	High	High	High	High	2	1	0	1	1	1	547.752
FALSE	High	Unambiguous	AITGASLADIMAK	[R].AITGASLADIMAK.[R]	1xOxidation [M11]	1xOxidation [M11]			5.50248e-05	0	1.455	1	1	1	P83731	60S ribosomal protein L24 OS=Homo sapiens OX=9606 GN=RPL24 PE=1 SV=1	P83731	P83731 [81-93]	0	1277.68	13	0	200		156220		156220		1			High	Not Found	Not Found	High	Not Found	Not Found	High	Not Found	High	Not Found	High	2	1	0	1	1	1	639.344
FALSE	High	Unambiguous	AITPPHPASQANIIFDITEGNLR	[R].AITPPHPASQANIIFDITEGNLR.[D]					3.13478e-08	0	2.711	1	1	2	P23142	Fibulin-1 OS=Homo sapiens OX=9606 GN=FBLN1 PE=1 SV=4	P23142	P23142 [620-642]	0	2475.3	23	0	111.6	88.4	6416750	5.07784e+06	6416750	4361088	1	1		High	High	High	Not Found	High	Not Found	High	High	High	High	High	3	1	0	1	1	1	825.772
FALSE	High	Unambiguous	ALTVPELTQQVFDAK	[R].ALTVPELTQQVFDAK.[N]					0.000871467	0	0.986	1	1	1	P07437	Tubulin beta chain OS=Homo sapiens OX=9606 GN=TUBB PE=1 SV=2	P07437	P07437 [283-297]	0	1659.9	15	0									NoQuanValues	Not Found	High	Not Found	Not Found	High	Not Found	Not Found	High	Not Found	High	High	2	1	0	1	1	1	830.451
FALSE	High	Unambiguous	ALVAYYQK	[K].ALVAYYQK.[Y]					0.0245513	0.0017004	0.408	1	1	1	P62249	40S ribosomal protein S16 OS=Homo sapiens OX=9606 GN=RPS16 PE=1 SV=2	P62249	P62249 [91-98]	0	955.525	8	0	115.5	84.5	332874	243348	332874	208998	1	1		High	Peak Found	Not Found	High	Not Found	Peak Found	High	Peak Found	High	Peak Found	High	2	1	0	1	1	1	478.266
FALSE	High	Unambiguous	ALVDTLK	[R].ALVDTLK.[F]					0.028346	0.00215478	0.385	1	1	2	P04114	Apolipoprotein B-100 OS=Homo sapiens OX=9606 GN=APOB PE=1 SV=2	P04114	P04114 [1028-1034]	0	759.461	7	0	142.1	57.9	5607981	2.28593e+06	5607981	1.96326e+06	1	1		High	High	High	Not Found	High	Not Found	High	High	High	High	High	2	0.5686	0	1	1	1	380.234
FALSE	High	Unambiguous	ALVEGVDQLFTDYQIK	[K].ALVEGVDQLFTDYQIK.[D]					0.00191931	0.000280126	0.847	1	1	1	P01031	Complement C5 OS=Homo sapiens OX=9606 GN=C5 PE=1 SV=4	P01031	P01031 [1441-1456]	0	1838.95	16	0									NoQuanValues	Not Found	High	Not Found	Not Found	High	Not Found	Not Found	High	Not Found	High	High	3	1	0	1	1	1	613.656
FALSE	High	Unambiguous	ALVEQGFTVPEIK	[K].ALVEQGFTVPEIK.[T]					2.49869e-06	0	1.975	1	1	2	P04114	Apolipoprotein B-100 OS=Homo sapiens OX=9606 GN=APOB PE=1 SV=2	P04114	P04114 [2579-2591]	0	1430.79	13	0	141.5	58.5	3.8396e+06	1.58766e+06	3.8396e+06	1.36355e+06	1	1		High	High	High	Not Found	High	Not Found	High	High	High	High	High	2	1	0	1	1	1	715.898
FALSE	High	Unambiguous	ALVLELAK	[R].ALVLELAK.[Q]					0.0722749	0.00397641	0.241	1	1	1	P58166	Inhibin beta E chain OS=Homo sapiens OX=9606 GN=INHBE PE=1 SV=1	P58166	P58166 [41-48]	0	856.55	8	0	200		112302		112302		1			High	Not Found	Not Found	High	Not Found	Not Found	High	Not Found	High	Not Found	High	2	1	0	1	1	1	428.779
FALSE	High	Unambiguous	ALVLIAFAQYLQQCPFEDHVK	[K].ALVLIAFAQYLQQCPFEDHVK.[L]	1xCarbamidomethyl [C14]	1xCarbamidomethyl [C14]			4.73065e-11	0	3.803	1	1	25	P02768	Serum albumin OS=Homo sapiens OX=9606 GN=ALB PE=1 SV=2	P02768	P02768 [45-65]	0	2490.28	21	0	132.2	67.8	2.51742e+09	1.28999e+09	2.51742e+09	1.10791e+09	10	11		High	High	High	High	High	Peak Found	High	High	High	High	High	3	0.9681	0	1	1	1	830.767
FALSE	High	Unambiguous	ALVLIAFAQYLQQCPFEDHVK	[K].ALVLIAFAQYLQQCPFEDHVK.[L]	1xCarbamidomethyl [C14]; 1xDeamidated [Q]	1xCarbamidomethyl [C14]; 1xDeamidated [Q9; Q12; Q13]			4.45287e-08	0	2.652	1	1	8	P02768	Serum albumin OS=Homo sapiens OX=9606 GN=ALB PE=1 SV=2	P02768	P02768 [45-65]	0	2491.27	21	0	200		214964		214964		1			High	High	High	High	High	Not Found	High	High	High	High	High	3	0.1538	0	1	1	1	831.1
FALSE	High	Unambiguous	ALVLIAFAQYLQQCPFEDHVKLVNEVTEFAK	[K].ALVLIAFAQYLQQCPFEDHVKLVNEVTEFAK.[T]	1xCarbamidomethyl [C14]	1xCarbamidomethyl [C14]			5.88729e-07	0	2.218	1	1	2	P02768	Serum albumin OS=Homo sapiens OX=9606 GN=ALB PE=1 SV=2	P02768	P02768 [45-75]	1	3620.88	31	0	200		3.32322e+06		3.32322e+06		1			High	Not Found	High	Not Found	Not Found	Not Found	High	Not Found	High	Not Found	High	3	1	0	1	1	1	1207.63
FALSE	High	Unambiguous	ALVLIAFAQYLQQCPFEDHVKLVNEVTEFAK	[K].ALVLIAFAQYLQQCPFEDHVKLVNEVTEFAK.[T]	1xAcetyl [N-Term]; 1xCarbamidomethyl [C14]	1xAcetyl [N-Term]; 1xCarbamidomethyl [C14]	P02768 1xAcetyl [N-Term]	P02768 1xAcetyl [N-Term]	9.36339e-07	0	2.14	1	1	1	P02768	Serum albumin OS=Homo sapiens OX=9606 GN=ALB PE=1 SV=2	P02768	P02768 [45-75]	1	3662.89	31	0									NoQuanValues	High	Not Found	High	Not Found	Not Found	Not Found	High	Not Found	High	Not Found	High	4	1	0	1	1	1	916.479
FALSE	High	Unambiguous	ALVLIAFAQYLQQCPFEDHVKLVNEVTEFAK	[K].ALVLIAFAQYLQQCPFEDHVKLVNEVTEFAK.[T]	1xAcetyl [N-Term]; 1xCarbamidomethyl [C14]; 1xDeamidated [Q]	1xAcetyl [N-Term]; 1xCarbamidomethyl [C14]; 1xDeamidated [Q12; Q13]	P02768 1xAcetyl [N-Term]	P02768 1xAcetyl [N-Term]	9.27737e-05	0	1.367	1	1	2	P02768	Serum albumin OS=Homo sapiens OX=9606 GN=ALB PE=1 SV=2	P02768	P02768 [45-75]	1	3663.88	31	0	200		1.62952e+06		1.62952e+06		2			High	Not Found	High	Not Found	Not Found	Not Found	High	Not Found	High	Not Found	High	4	0.0909	0	1	1	1	916.728
FALSE	High	Unambiguous	ALVILAK	[R].ALVILAK.[G]					0.0190639	0.00146166	0.449	1	1	2	Q99497	Protein/nucleic acid deglycase DJ-1 OS=Homo sapiens OX=9606 GN=PARK7 PE=1 SV=2	Q99497	Q99497 [6-12]	0	727.508	7	0	100	100	392840	393064	392840	337582	1	1		High	High	Not Found	High	Not Found	High	High	High	High	High	High	2	0.6591	0	1	1	1	364.258
FALSE	High	Unambiguous	ALVQQMEQLR	[K].ALVQQMEQLR.[Q]					0.000516631	0	1.076	1	1	4	P06727	Apolipoprotein A-IV OS=Homo sapiens OX=9606 GN=APOA4 PE=1 SV=3	P06727	P06727 [317-326]	0	1215.65	10	0	36.6	163.4	2.83937e+07	1.26855e+08	2.83937e+07	108949387	2	2		High	High	High	High	High	High	High	High	High	High	High	2	0.9455	0	1	1	1	608.329
FALSE	High	Unambiguous	ALVQQMEQLR	[K].ALVQQMEQLR.[Q]	1xOxidation [M6]	1xOxidation [M6]			0.000101406	0	1.352	1	1	5	P06727	Apolipoprotein A-IV OS=Homo sapiens OX=9606 GN=APOA4 PE=1 SV=3	P06727	P06727 [317-326]	0	1231.65	10	0	19.4	180.6	1.34655e+06	1.25249e+07	1.34655e+06	1.0757e+07	2	3		High	High	High	High	High	High	High	High	High	High	High	2	1	0	1	1	1	616.327
FALSE	High	Unambiguous	ALVQQMEQLR	[K].ALVQQMEQLR.[Q]	1xDeamidated [Q4]; 1xOxidation [M6]	1xDeamidated [Q4]; 1xOxidation [M6]			0.0903399	0.00503389	0.208	1	1	1	P06727	Apolipoprotein A-IV OS=Homo sapiens OX=9606 GN=APOA4 PE=1 SV=3	P06727	P06727 [317-326]	0	1232.63	10	0									NoQuanValues	Not Found	High	Not Found	Not Found	High	Not Found	Not Found	High	Not Found	High	High	2	0.2667	0	1	1	1	616.815
FALSE	High	Unambiguous	ALWEKPFISSR	[K].ALWEKPFISSR.[T]					0.000278861	0	1.181	1	1	4	P29622	Kallistatin OS=Homo sapiens OX=9606 GN=SERPINA4 PE=1 SV=3	P29622	P29622 [217-227]	0	1333.73	11	0	52.8	147.2	1.75014e+06	4.87671e+06	1.75014e+06	4.18835e+06	1	3		High	High	High	Not Found	High	High	High	High	High	High	High	2	0.8148	0	1	1	1	667.366
FALSE	High	Unambiguous	ALYLQYTDETFR	[K].ALYLQYTDETFR.[T]					3.63469e-06	0	1.912	1	1	4	P00450	Ceruloplasmin OS=Homo sapiens OX=9606 GN=CP PE=1 SV=1	P00450	P00450 [70-81]	0	1519.74	12	0	99.7	100.3	186340928	1.87338e+08	186340928	1.60894e+08	1	2		High	High	High	Not Found	High	High	High	High	High	High	High	2	1	0	1	1	1	760.375
FALSE	High	Unambiguous	ALYVHGGYK	[R].ALYVHGGYK.[A]					0.00663484	0.000663045	0.627	1	1	1	O75882	Attractin OS=Homo sapiens OX=9606 GN=ATRN PE=1 SV=2	O75882	O75882 [513-521]	0	1007.53	9	0	143.4	56.6	1.41256e+06	557328	1.41256e+06	478659	1	1		High	Peak Found	High	Not Found	Peak Found	Not Found	High	Peak Found	High	Peak Found	High	2	1	0	1	1	1	504.269
FALSE	High	Unambiguous	ALYWVNGQVPDGVSK	[K].ALYWVNGQVPDGVSK.[V]	1xDeamidated [N6]	1xDeamidated [N6]			5.88457e-06	0	1.831	1	1	2	P04114	Apolipoprotein B-100 OS=Homo sapiens OX=9606 GN=APOB PE=1 SV=2	P04114	P04114 [718-732]	0	1633.82	15	0	122.2	77.8	1.90146e+06	1.21158e+06	1.90146e+06	1.04056e+06	1	1		High	High	High	Not Found	High	Not Found	High	High	High	High	High	2	0.2549	0	1	1	1	817.414
FALSE	High	Unambiguous	ALYYDLISSPDIHGTYK	[R].ALYYDLISSPDIHGTYK.[E]					2.6687e-07	0	2.351	1	1	4	P36955	Pigment epithelium-derived factor OS=Homo sapiens OX=9606 GN=SERPINF1 PE=1 SV=4	P36955	P36955 [107-123]	0	1955.97	17	0		200		3.10759e+06		2.66894e+06		2		High	High	High	Not Found	High	High	High	High	High	High	High	3	1	0	1	1	1	652.663
FALSE	High	Unambiguous	AMAVEDIISR	[K].AMAVEDIISR.[V]	1xOxidation [M2]	1xOxidation [M2]			0.000354991	0	1.14	1	1	2	P07357	Complement component C8 alpha chain OS=Homo sapiens OX=9606 GN=C8A PE=1 SV=2	P07357	P07357 [413-422]	0	1120.57	10	0		200		1.22181e+06		1.04935e+06		1		Not Found	High	Not Found	Not Found	High	High	Not Found	High	Not Found	High	High	2	0.8	0	1	1	1	560.787
FALSE	High	Unambiguous	AMGIMNSFVNDIFER	[K].AMGIMNSFVNDIFER.[I]					1.09885e-05	0	1.726	2	14	1	O60814; P06899	Histone H2B type 1-K OS=Homo sapiens OX=9606 GN=H2BC12 PE=1 SV=3;Histone H2B type 1-J OS=Homo sapiens OX=9606 GN=H2BC11 PE=1 SV=3	Q16778; Q5QNW6; Q99879; P33778; P58876; Q93079; O60814; Q99880; P62807; P57053; Q8N257; P06899; P23527; Q99877	O60814 [59-73]; P06899 [59-73]	0	1743.82	15	0		200		108894		93523		1	NotUnique	Not Found	High	Not Found	Not Found	Not Found	High	Not Found	High	Not Found	High	High	2	1	0	1	1	1	872.414
FALSE	High	Unambiguous	AMGIMNSFVNDIFER	[K].AMGIMNSFVNDIFER.[I]	1xOxidation [M2]	1xOxidation [M2; M5]			1.55144e-05	0	1.668	2	14	1	O60814; P06899	Histone H2B type 1-K OS=Homo sapiens OX=9606 GN=H2BC12 PE=1 SV=3;Histone H2B type 1-J OS=Homo sapiens OX=9606 GN=H2BC11 PE=1 SV=3	Q16778; Q5QNW6; Q99879; P33778; P58876; Q93079; O60814; Q99880; P62807; P57053; Q8N257; P06899; P23527; Q99877	O60814 [59-73]; P06899 [59-73]	0	1759.81	15	0		200		174259		149662		1	NotUnique	Not Found	High	Not Found	Not Found	Not Found	High	Not Found	High	Not Found	High	High	2	0.5467	0	1	1	1	880.411
FALSE	High	Unambiguous	AMGIMNSFVNDIFER	[K].AMGIMNSFVNDIFER.[I]	2xOxidation [M2; M5]	2xOxidation [M2; M5]			1.39537e-07	0	2.46	2	14	3	O60814; P06899	Histone H2B type 1-K OS=Homo sapiens OX=9606 GN=H2BC12 PE=1 SV=3;Histone H2B type 1-J OS=Homo sapiens OX=9606 GN=H2BC11 PE=1 SV=3	Q16778; Q5QNW6; Q99879; P33778; P58876; Q93079; O60814; Q99880; P62807; P57053; Q8N257; P06899; P23527; Q99877	O60814 [59-73]; P06899 [59-73]	0	1775.81	15	0	101.7	98.3	809417	782173	809417	671767	1	1	NotUnique	High	High	Not Found	High	Not Found	High	High	High	High	High	High	2	0.8989	0	1	1	1	888.408
FALSE	High	Unambiguous	AMGIMNSFVNDIFER	[K].AMGIMNSFVNDIFER.[I]	1xDeamidated [N]; 2xOxidation [M2; M5]	1xDeamidated [N6; N10]; 2xOxidation [M2; M5]			0.00319768	0.000280126	0.756	2	14	3	O60814; P06899	Histone H2B type 1-K OS=Homo sapiens OX=9606 GN=H2BC12 PE=1 SV=3;Histone H2B type 1-J OS=Homo sapiens OX=9606 GN=H2BC11 PE=1 SV=3	Q16778; Q5QNW6; Q99879; P33778; P58876; Q93079; O60814; Q99880; P62807; P57053; Q8N257; P06899; P23527; Q99877	O60814 [59-73]; P06899 [59-73]	0	1776.79	15	0	200		48299.4		48299.4		1		NotUnique	High	High	Not Found	High	Not Found	High	High	High	High	High	High	2	1	0	1	1	1	888.908
FALSE	High	Unambiguous	ANAGKPKDPTFIPAPIQAK	[K].ANAGKPKDPTFIPAPIQAK.[T]					5.85238e-07	0	2.219	1	1	8	P01019	Angiotensinogen OS=Homo sapiens OX=9606 GN=AGT PE=1 SV=1	P01019	P01019 [57-75]	1	1964.1	19	0	133.9	66.1	1.31316e+07	6.48247e+06	1.31316e+07	5.56745e+06	2	4		High	High	High	Not Found	High	High	High	High	High	High	High	3	1	0	1	1	1	655.37
FALSE	High	Unambiguous	ANAGKPKDPTFIPAPIQAK	[K].ANAGKPKDPTFIPAPIQAK.[T]	1xDeamidated [N2]	1xDeamidated [N2]			0.0253275	0.00181884	0.403	1	1	1	P01019	Angiotensinogen OS=Homo sapiens OX=9606 GN=AGT PE=1 SV=1	P01019	P01019 [57-75]	1	1965.08	19	0									NoQuanValues	Not Found	High	Not Found	Not Found	Not Found	High	Not Found	High	Not Found	High	High	3	1	0	1	1	1	655.697
FALSE	High	Unambiguous	ANFTSVVDTPEIIHAQQVK	[K].ANFTSVVDTPEIIHAQQVK.[N]	1xDeamidated [Q]	1xDeamidated [Q16; Q17]			0.00040634	0	1.117	1	1	2	P20929	Nebulin OS=Homo sapiens OX=9606 GN=NEB PE=1 SV=5	P20929	P20929 [6058-6076]	0	2098.08	19	0	200		7.19955e+06		7.19955e+06		1			High	Not Found	High	Not Found	Not Found	Not Found	High	Not Found	High	Not Found	High	3	1	0	1	1	1	700.039
FALSE	High	Unambiguous	ANLQSVPHASASRPR	[R].ANLQSVPHASASRPR.[V]					1.93474e-06	0	2.018	1	1	7	O14791	Apolipoprotein L1 OS=Homo sapiens OX=9606 GN=APOL1 PE=1 SV=5	O14791	O14791 [291-305]	0	1590.85	15	0		200		1.52445e+07		13092666		1		High	High	High	High	High	High	High	High	High	High	High	3	0.9697	0	1	1	1	530.954
FALSE	High	Unambiguous	ANLSSQALQMSLDYGFVTPLTSMSIR	[R].ANLSSQALQMSLDYGFVTPLTSMSIR.[G]					0.072763	0.00408657	0.24	1	1	1	P19827	Inter-alpha-trypsin inhibitor heavy chain H1 OS=Homo sapiens OX=9606 GN=ITIH1 PE=1 SV=3	P19827	P19827 [587-612]	0	2830.41	26	0									NoQuanValues	High	Not Found	High	Not Found	Not Found	Not Found	High	Not Found	High	Not Found	High	3	1	0	1	1	1	944.143
FALSE	High	Unambiguous	ANPTVTLFPPSSEELQANK	[K].ANPTVTLFPPSSEELQANK.[A]					7.42726e-08	0	2.566	1	3	9	P0DOX8	Immunoglobulin lambda-1 light chain OS=Homo sapiens OX=9606 PE=1 SV=1	B9A064; P0CG04; P0DOX8	P0DOX8 [115-133]	0	2043.04	19	0	84.3	115.7	4.33286e+07	5.94706e+07	4.33286e+07	5.10761e+07	7	8		High	High	Not Found	High	High	High	High	High	High	High	High	3	1	0	1	1	1	681.684
FALSE	High	Unambiguous	ANPTVTLFPPSSEELQANK	[K].ANPTVTLFPPSSEELQANK.[A]	1xDeamidated [N2]	1xDeamidated [N2]			4.29339e-06	0	1.884	1	3	2	P0DOX8	Immunoglobulin lambda-1 light chain OS=Homo sapiens OX=9606 PE=1 SV=1	B9A064; P0CG04; P0DOX8	P0DOX8 [115-133]	0	2044.02	19	0									NoneMonoisotopic	Not Found	High	Not Found	Not Found	Not Found	High	Not Found	High	Not Found	High	High	3	1	0	1	1	1	682.018
FALSE	High	Unambiguous	ANQQFLVYCEIDGSGNGWTVFQK	[K].ANQQFLVYCEIDGSGNGWTVFQK.[R]	1xCarbamidomethyl [C9]	1xCarbamidomethyl [C9]			1.38075e-11	0	4.01	1	1	11	P02679	Fibrinogen gamma chain OS=Homo sapiens OX=9606 GN=FGG PE=1 SV=3	P02679	P02679 [200-222]	0	2661.24	23	0	153.8	46.2	1.69423e+08	5.09545e+07	1.69423e+08	4.37621e+07	6	5		High	High	High	High	High	High	High	High	High	High	High	2	1	0	1	1	1	1331.13
FALSE	High	Unambiguous	ANQQFLVYCEIDGSGNGWTVFQK	[K].ANQQFLVYCEIDGSGNGWTVFQK.[R]	1xCarbamidomethyl [C9]; 1xDeamidated [N16]	1xCarbamidomethyl [C9]; 1xDeamidated [N16]			6.25676e-11	0	3.756	1	1	6	P02679	Fibrinogen gamma chain OS=Homo sapiens OX=9606 GN=FGG PE=1 SV=3	P02679	P02679 [200-222]	0	2662.22	23	0	155.6	44.4	38208362	1.0908e+07	38208362	9.36834e+06	2	2		High	High	High	Not Found	High	Not Found	High	High	High	High	High	2	0.4235	0	1	1	1	1331.62
FALSE	High	Unambiguous	ANQQFLVYCEIDGSGNGWTVFQKR	[K].ANQQFLVYCEIDGSGNGWTVFQKR.[L]	1xCarbamidomethyl [C9]	1xCarbamidomethyl [C9]			3.2887e-09	0	3.09	1	1	1	P02679	Fibrinogen gamma chain OS=Homo sapiens OX=9606 GN=FGG PE=1 SV=3	P02679	P02679 [200-223]	1	2817.34	24	0									NoQuanValues	High	Not Found	High	Not Found	Not Found	Not Found	High	Not Found	High	Not Found	High	3	1	0	1	1	1	939.783
FALSE	High	Unambiguous	ANQQFLVYCEIDGSGNGWTVFQKR	[K].ANQQFLVYCEIDGSGNGWTVFQKR.[L]	1xCarbamidomethyl [C9]; 1xDeamidated [N16]	1xCarbamidomethyl [C9]; 1xDeamidated [N16]			0.000295789	0	1.171	1	1	1	P02679	Fibrinogen gamma chain OS=Homo sapiens OX=9606 GN=FGG PE=1 SV=3	P02679	P02679 [200-223]	1	2818.33	24	0									NoQuanValues	High	Not Found	High	Not Found	Not Found	Not Found	High	Not Found	High	Not Found	High	3	1	0	1	1	1	940.113
FALSE	High	Unambiguous	ANRPFLVFIR	[K].ANRPFLVFIR.[E]					1.29794e-05	0	1.698	1	1	8	P01008	Antithrombin-III OS=Homo sapiens OX=9606 GN=SERPINC1 PE=1 SV=1	P01008	P01008 [436-445]	0	1232.73	10	0	102.4	97.6	1.75967e+08	1.67653e+08	1.75967e+08	1.43988e+08	4	4		High	High	High	High	High	High	High	High	High	High	High	3	1	0	1	1	1	411.581
FALSE	High	Unambiguous	ANRPFLVFIREVPLNTIIFMGR	[K].ANRPFLVFIREVPLNTIIFMGR.[V]					0.00181454	0.000280126	0.857	1	1	1	P01008	Antithrombin-III OS=Homo sapiens OX=9606 GN=SERPINC1 PE=1 SV=1	P01008	P01008 [436-457]	1	2603.46	22	0									NoQuanValues	Not Found	High	Not Found	Not Found	High	Not Found	Not Found	High	Not Found	High	High	4	1	0	1	1	1	651.623
FALSE	High	Unambiguous	ANSFLGEK	[K].ANSFLGEK.[A]					0.00723093	0.000663045	0.612	1	1	1	P0C0L4	Complement C4-A OS=Homo sapiens OX=9606 GN=C4A PE=1 SV=2	P0C0L4	P0C0L4 [1175-1182]	0	865.441	8	0	119	81	28504520	1.93879e+07	28504520	16651196	1	1		Peak Found	High	Peak Found	Not Found	High	Not Found	Peak Found	High	Peak Found	High	High	2	0.7556	0	1	1	1	433.225
FALSE	High	Unambiguous	ANSFLGEK	[K].ANSFLGEK.[A]	1xDeamidated [N2]	1xDeamidated [N2]			0.0603275	0.00365615	0.268	1	1	1	P0C0L4	Complement C4-A OS=Homo sapiens OX=9606 GN=C4A PE=1 SV=2	P0C0L4	P0C0L4 [1175-1182]	0	866.425	8	0	109.8	90.2	1.29462e+06	1.06259e+06	1.29462e+06	912599	1	1		Peak Found	High	Peak Found	Not Found	High	Not Found	Peak Found	High	Peak Found	High	High	2	1	0	1	1	1	433.716
FALSE	High	Unambiguous	ANSYTTEYAASVK	[K].ANSYTTEYAASVK.[G]					5.74622e-06	0	1.835	1	1	2	A0A0B4J1Y9	Immunoglobulin heavy variable 3-72 OS=Homo sapiens OX=9606 GN=IGHV3-72 PE=3 SV=1	A0A0B4J1Y9	A0A0B4J1Y9 [74-86]	0	1404.66	13	0	101.2	98.8	1.02822e+06	1.00442e+06	1.02822e+06	862644	1	1		High	High	High	Not Found	High	Not Found	High	High	High	High	High	2	1	0	1	1	1	702.836
FALSE	High	Unambiguous	ANTVQEATFQMELPK	[R].ANTVQEATFQMELPK.[K]					5.22873e-08	0	2.625	1	1	7	Q14624	Inter-alpha-trypsin inhibitor heavy chain H4 OS=Homo sapiens OX=9606 GN=ITIH4 PE=1 SV=4	Q14624	Q14624 [61-75]	0	1706.84	15	0	113.7	86.3	88773344	6.73871e+07	88773344	57875152	2	2		High	High	High	Not Found	High	High	High	High	High	High	High	3	1	0	1	1	1	569.619
FALSE	High	Unambiguous	ANTVQEATFQMELPK	[R].ANTVQEATFQMELPK.[K]	1xDeamidated [Q/N]	1xDeamidated [N2; Q5]			0.000535064	0	1.07	1	1	2	Q14624	Inter-alpha-trypsin inhibitor heavy chain H4 OS=Homo sapiens OX=9606 GN=ITIH4 PE=1 SV=4	Q14624	Q14624 [61-75]	0	1707.83	15	0									NoQuanValues	High	High	High	Not Found	High	Not Found	High	High	High	High	High	2	0.2333	0	1	1	1	854.415
FALSE	High	Unambiguous	ANTVQEATFQMELPK	[R].ANTVQEATFQMELPK.[K]	1xOxidation [M11]	1xOxidation [M11]			2.26987e-05	0	1.604	1	1	5	Q14624	Inter-alpha-trypsin inhibitor heavy chain H4 OS=Homo sapiens OX=9606 GN=ITIH4 PE=1 SV=4	Q14624	Q14624 [61-75]	0	1722.84	15	0	116.2	83.8	4.54028e+06	3.27654e+06	4.54028e+06	2.81404e+06	2	2		High	High	High	Peak Found	High	High	High	High	High	High	High	3	1	0	1	1	1	574.95
FALSE	High	Unambiguous	ANTVQEATFQMELPKK	[R].ANTVQEATFQMELPKK.[A]					3.63745e-08	0	2.686	1	1	4	Q14624	Inter-alpha-trypsin inhibitor heavy chain H4 OS=Homo sapiens OX=9606 GN=ITIH4 PE=1 SV=4	Q14624	Q14624 [61-76]	1	1834.94	16	0	115.6	84.4	12555138	9.16767e+06	12555138	7.87362e+06	2	2		High	High	High	Not Found	High	Not Found	High	High	High	High	High	2	1	0	1	1	1	917.971
FALSE	High	Unambiguous	APDAGGCLHADPDLGVLCPTGCQLQEALLQQERPIR	[K].APDAGGCLHADPDLGVLCPTGCQLQEALLQQERPIR.[N]	3xCarbamidomethyl [C7; C18; C22]	3xCarbamidomethyl [C7; C18; C22]			1.23403e-13	0	4.803	1	1	5	P02675	Fibrinogen beta chain OS=Homo sapiens OX=9606 GN=FGB PE=1 SV=2	P02675	P02675 [89-124]	0	3955.92	36	0	170.5	29.5	6.89578e+07	1.19354e+07	6.89578e+07	10250662	3	2		High	High	High	Not Found	High	Not Found	High	High	High	High	High	4	1	0	1	1	1	989.736
FALSE	High	Unambiguous	APDLQDLPWQVK	[R].APDLQDLPWQVK.[L]					1.20138e-05	0	1.711	1	1	2	P22891	Vitamin K-dependent protein Z OS=Homo sapiens OX=9606 GN=PROZ PE=1 SV=2	P22891	P22891 [182-193]	0	1409.74	12	0	73.4	126.6	689671	1.19064e+06	689671	1.02258e+06	1	1		High	High	High	Not Found	High	Not Found	High	High	High	High	High	2	1	0	1	1	1	705.374
FALSE	High	Unambiguous	APDVFPIISGCR	[K].APDVFPIISGCR.[H]	1xCarbamidomethyl [C11]	1xCarbamidomethyl [C11]			7.59961e-06	0	1.788	1	2	2	P0DOX3	Immunoglobulin delta heavy chain OS=Homo sapiens OX=9606 PE=1 SV=1	P01880; P0DOX3	P0DOX3 [134-145]	0	1331.68	12	0	87.6	112.4	5.31253e+06	6.8213e+06	5.31253e+06	5858449	1	1		High	High	High	Not Found	High	Not Found	High	High	High	High	High	2	1	0	1	1	1	666.343
FALSE	High	Unambiguous	APEPHVEEDDDDELDSK	[K].APEPHVEEDDDDELDSK.[L]					0.0722749	0.00397641	0.241	1	1	2	P52566	Rho GDP-dissociation inhibitor 2 OS=Homo sapiens OX=9606 GN=ARHGDIB PE=1 SV=3	P52566	P52566 [5-21]	0	1939.8	17	0	200		84230.8		84230.8		1			High	High	Not Found	High	Not Found	High	High	High	High	High	High	3	0.5455	0	1	1	1	647.274
FALSE	High	Unambiguous	APEPISTQSHSVLILFHSDNSGENR	[K].APEPISTQSHSVLILFHSDNSGENR.[G]					6.88156e-11	0	3.74	1	1	3	P48740	Mannan-binding lectin serine protease 1 OS=Homo sapiens OX=9606 GN=MASP1 PE=1 SV=3	P48740	P48740 [264-288]	0	2735.34	25	0	87.7	112.3	1646641	2.10874e+06	1646641	1.81108e+06	1	1		High	High	High	Not Found	High	Not Found	High	High	High	High	High	4	1	0	1	1	1	684.59
FALSE	High	Unambiguous	APGELEHGLITFSTR	[R].APGELEHGLITFSTR.[N]					5.10927e-10	0	3.403	1	1	4	P48740	Mannan-binding lectin serine protease 1 OS=Homo sapiens OX=9606 GN=MASP1 PE=1 SV=3	P48740	P48740 [369-383]	0	1627.84	15	0	94.2	105.8	3.13175e+06	3.51548e+06	3.13175e+06	3.01926e+06	1	1		High	High	High	Not Found	High	Not Found	High	High	High	High	High	2	1	0	1	1	1	814.424
FALSE	High	Unambiguous	APLTKPLK	[K].APLTKPLK.[A]					0.0412611	0.0030298	0.326	1	1	2	P02741	C-reactive protein OS=Homo sapiens OX=9606 GN=CRP PE=1 SV=1	P02741	P02741 [42-49]	0	867.566	8	0	200		58640648		58640648		1			High	High	Not Found	High	Not Found	High	High	High	High	High	High	2	1	0	1	1	1	434.288
FALSE	High	Unambiguous	APNHAVVTR	[R].APNHAVVTR.[K]					3.40055e-05	0	1.536	1	1	3	P02787	Serotransferrin OS=Homo sapiens OX=9606 GN=TF PE=1 SV=3	P02787	P02787 [601-609]	0	964.532	9	0	58.3	141.7	19342476	4.70167e+07	19342476	40380120	1	2		High	High	High	Not Found	High	High	High	High	High	High	High	2	0.8852	0	1	1	1	482.77
FALSE	High	Unambiguous	APNVVVTR	[K].APNVVVTR.[L]					0.0012501	0.00015296	0.923	1	1	2	P52566	Rho GDP-dissociation inhibitor 2 OS=Homo sapiens OX=9606 GN=ARHGDIB PE=1 SV=3	P52566	P52566 [64-71]	0	855.505	8	0	131.3	68.7	661728	346170	661728	297307	1	1		High	High	Not Found	High	Not Found	High	High	High	High	High	High	2	0.7727	0	1	1	1	428.256
FALSE	High	Unambiguous	APSTWLTAYVVK	[R].APSTWLTAYVVK.[V]					4.69777e-08	0	2.643	1	1	6	P01024	Complement C3 OS=Homo sapiens OX=9606 GN=C3 PE=1 SV=2	P01024	P01024 [1073-1084]	0	1335.73	12	0	90.5	109.5	8.75709e+07	1.05889e+08	8.75709e+07	9.09427e+07	3	3		High	High	High	High	High	High	High	High	High	High	High	2	1	0	1	1	1	668.369
FALSE	High	Unambiguous	APSTYGGGLSVSSR	[R].APSTYGGGLSVSSR.[F]					1.25322e-06	0	2.091	1	1	3	P08779	Keratin, type I cytoskeletal 16 OS=Homo sapiens OX=9606 GN=KRT16 PE=1 SV=4	P08779	P08779 [42-55]	0	1338.66	14	0	156.5	43.5	2.65463e+06	737998	2.65463e+06	633827	2	1		High	High	High	High	High	Not Found	High	High	High	High	High	2	1	0	1	1	1	669.836
FALSE	High	Unambiguous	APSTYGGGLSVSSSR	[R].APSTYGGGLSVSSSR.[F]					1.84741e-10	0	3.574	1	1	5	P02533	Keratin, type I cytoskeletal 14 OS=Homo sapiens OX=9606 GN=KRT14 PE=1 SV=4	P02533	P02533 [42-56]	0	1425.7	15	0	122.6	77.4	5.43897e+06	3.43581e+06	5.43897e+06	2.95083e+06	2	2		High	High	High	High	High	High	High	High	High	High	High	2	1	0	1	1	1	713.352
FALSE	High	Unambiguous	APVGHFYEPQAPSAEVEMTSYVLLAYLTAQPAPTSEDLTSATNIVK	[K].APVGHFYEPQAPSAEVEMTSYVLLAYLTAQPAPTSEDLTSATNIVK.[W]					2.19902e-15	0	5.48	1	1	8	P01023	Alpha-2-macroglobulin OS=Homo sapiens OX=9606 GN=A2M PE=1 SV=3	P01023	P01023 [1191-1236]	0	4907.43	46	0	130.7	69.3	100727598	5.34038e+07	100727598	45865652	3	3		High	High	High	Not Found	High	Not Found	High	High	High	High	High	4	1	0	1	1	1	1227.61
FALSE	High	Unambiguous	APVGHFYEPQAPSAEVEMTSYVLLAYLTAQPAPTSEDLTSATNIVK	[K].APVGHFYEPQAPSAEVEMTSYVLLAYLTAQPAPTSEDLTSATNIVK.[W]	1xDeamidated [Q30]	1xDeamidated [Q30]			3.91329e-13	0	4.609	1	1	4	P01023	Alpha-2-macroglobulin OS=Homo sapiens OX=9606 GN=A2M PE=1 SV=3	P01023	P01023 [1191-1236]	0	4908.42	46	0	112.7	87.3	54548.2	42264.8	54548.2	36299	1	1		High	High	High	Peak Found	Not Found	High	High	High	High	High	High	3	0.2581	0	1	1	1	1636.82
FALSE	High	Unambiguous	APVGHFYEPQAPSAEVEMTSYVLLAYLTAQPAPTSEDLTSATNIVK	[K].APVGHFYEPQAPSAEVEMTSYVLLAYLTAQPAPTSEDLTSATNIVK.[W]	2xDeamidated [Q/N]	2xDeamidated [Q10; Q30; N43]			6.53658e-05	0	1.426	1	1	3	P01023	Alpha-2-macroglobulin OS=Homo sapiens OX=9606 GN=A2M PE=1 SV=3	P01023	P01023 [1191-1236]	0	4909.4	46	0									NoQuanValues	High	High	High	Not Found	High	Not Found	High	High	High	High	High	4	0.8182	0	1	1	1	1228.12
FALSE	High	Unambiguous	APVGHFYEPQAPSAEVEMTSYVLLAYLTAQPAPTSEDLTSATNIVK	[K].APVGHFYEPQAPSAEVEMTSYVLLAYLTAQPAPTSEDLTSATNIVK.[W]	1xOxidation [M18]	1xOxidation [M18]			2.27582e-11	0	3.926	1	1	3	P01023	Alpha-2-macroglobulin OS=Homo sapiens OX=9606 GN=A2M PE=1 SV=3	P01023	P01023 [1191-1236]	0	4923.43	46	0	127.1	72.9	4.57682e+06	2.62636e+06	4.57682e+06	2.25564e+06	2	2		High	High	High	Not Found	High	Not Found	High	High	High	High	High	4	1	0	1	1	1	1231.62
FALSE	High	Unambiguous	APVGHFYEPQAPSAEVEMTSYVLLAYLTAQPAPTSEDLTSATNIVK	[K].APVGHFYEPQAPSAEVEMTSYVLLAYLTAQPAPTSEDLTSATNIVK.[W]	1xDeamidated [Q]; 1xOxidation [M18]	1xDeamidated [Q10; Q30]; 1xOxidation [M18]			9.15587e-11	0	3.692	1	1	5	P01023	Alpha-2-macroglobulin OS=Homo sapiens OX=9606 GN=A2M PE=1 SV=3	P01023	P01023 [1191-1236]	0	4924.41	46	0	126.3	73.7	3.57048e+07	2.08247e+07	3.57048e+07	1.78852e+07	2	2		High	High	High	Not Found	High	Not Found	High	High	High	High	High	5	0.3469	0	1	1	1	985.693
FALSE	High	Unambiguous	APVGHFYEPQAPSAEVEMTSYVLLAYLTAQPAPTSEDLTSATNIVK	[K].APVGHFYEPQAPSAEVEMTSYVLLAYLTAQPAPTSEDLTSATNIVK.[W]	1xAcetyl [N-Term]; 1xOxidation [M18]	1xAcetyl [N-Term]; 1xOxidation [M18]	P01023 1xAcetyl [N-Term]	P01023 1xAcetyl [N-Term]	0.00453509	0.000544294	0.694	1	1	1	P01023	Alpha-2-macroglobulin OS=Homo sapiens OX=9606 GN=A2M PE=1 SV=3	P01023	P01023 [1191-1236]	0	4965.44	46	0									NoQuanValues	High	Not Found	High	Not Found	Not Found	Not Found	High	Not Found	High	Not Found	High	5	1	0	1	1	1	993.897
FALSE	High	Unambiguous	APWCHTTNSQVR	[R].APWCHTTNSQVR.[W]	1xCarbamidomethyl [C4]	1xCarbamidomethyl [C4]			9.47546e-07	0	2.138	1	1	4	P00747	Plasminogen OS=Homo sapiens OX=9606 GN=PLG PE=1 SV=2	P00747	P00747 [332-343]	0	1456.68	12	0	118.8	81.2	13139833	8.97428e+06	13139833	7.70753e+06	2	4		High	High	High	Not Found	High	Not Found	High	High	High	High	High	2	1	0	1	1	1	728.842
FALSE	High	Unambiguous	APWCHTTNSQVR	[R].APWCHTTNSQVR.[W]	1xCarbamidomethyl [C4]; 1xDeamidated [N8]	1xCarbamidomethyl [C4]; 1xDeamidated [N8]			0.000288899	0	1.175	1	1	1	P00747	Plasminogen OS=Homo sapiens OX=9606 GN=PLG PE=1 SV=2	P00747	P00747 [332-343]	0	1457.66	12	0									NoQuanValues	High	Not Found	High	Not Found	Not Found	Not Found	High	Not Found	High	Not Found	High	3	0.3571	0	1	1	1	486.558
FALSE	High	Unambiguous	AQGFTEDTIVFLPQTDK	[K].AQGFTEDTIVFLPQTDK.[C]	1xDeamidated [Q2]	1xDeamidated [Q2]			0.00385046	0.000280126	0.723	1	1	1	P41222	Prostaglandin-H2 D-isomerase OS=Homo sapiens OX=9606 GN=PTGDS PE=1 SV=1	P41222	P41222 [169-185]	0	1910.94	17	0									NoneMonoisotopic	High	Not Found	Not Found	High	Not Found	Not Found	High	Not Found	High	Not Found	High	2	0.5714	0	1	1	1	955.982
FALSE	High	Unambiguous	AQGYSGLSVK	[R].AQGYSGLSVK.[V]					0.002826	0.000280126	0.778	1	1	3	P07996	Thrombospondin-1 OS=Homo sapiens OX=9606 GN=THBS1 PE=1 SV=2	P07996	P07996 [1055-1064]	0	1009.53	10	0	48.1	151.9	1.3609e+06	4.2996e+06	1.3609e+06	3.6927e+06	2	2		High	High	Peak Found	High	High	High	High	High	High	High	High	2	1	0	1	1	1	505.269
FALSE	High	Unambiguous	AQLGDLPWQVAIK	[R].AQLGDLPWQVAIK.[D]					8.0216e-07	0	2.166	1	1	4	P05156	Complement factor I OS=Homo sapiens OX=9606 GN=CFI PE=1 SV=2	P05156	P05156 [346-358]	0	1438.81	13	0	94.7	105.3	2.31578e+07	2.57351e+07	2.31578e+07	22102535	2	2		High	High	High	High	High	High	High	High	High	High	High	2	1	0	1	1	1	719.906
FALSE	High	Unambiguous	AQLGDLPWQVAIK	[R].AQLGDLPWQVAIK.[D]	1xDeamidated [Q2]	1xDeamidated [Q2]			0.16105	0.00873424	0.122	1	1	1	P05156	Complement factor I OS=Homo sapiens OX=9606 GN=CFI PE=1 SV=2	P05156	P05156 [346-358]	0	1439.79	13	0									NoQuanValues	Not Found	High	Not Found	Not Found	High	Not Found	Not Found	High	Not Found	High	High	3	1	0	1	1	1	480.598
FALSE	High	Unambiguous	AQIHDLVLVGGSTR	[K].AQIHDLVLVGGSTR.[I]					0.00129344	0.00015296	0.917	1	1	1	P0DMV8	Heat shock 70 kDa protein 1A OS=Homo sapiens OX=9606 GN=HSPA1A PE=1 SV=1	P0DMV8	P0DMV8 [329-342]	0	1465.81	14	0									NoQuanValues	Not Found	High	Not Found	Not Found	High	Not Found	Not Found	High	Not Found	High	High	2	1	0	1	1	1	733.41
FALSE	High	Unambiguous	AQIINDAFNLASAHK	[R].AQIINDAFNLASAHK.[V]					0.0253275	0.00181884	0.403	1	1	1	P15144	Aminopeptidase N OS=Homo sapiens OX=9606 GN=ANPEP PE=1 SV=4	P15144	P15144 [659-673]	0	1612.84	15	0	48.1	151.9	337325	1.06606e+06	337325	915578	1	1		High	Peak Found	High	Not Found	Peak Found	Not Found	High	Peak Found	High	Peak Found	High	3	1	0	1	1	1	538.286
FALSE	High	Unambiguous	AQLVDMK	[R].AQLVDMK.[R]	1xOxidation [M6]	1xOxidation [M6]			0.0591366	0.00355801	0.271	1	1	4	P02671	Fibrinogen alpha chain OS=Homo sapiens OX=9606 GN=FGA PE=1 SV=2	P02671	P02671 [161-167]	0	820.423	7	0	152.2	47.8	3.07317e+06	965602	3.07317e+06	829304	3	3		High	High	Peak Found	High	High	Peak Found	High	High	High	High	High	2	1	0	1	1	1	410.715
FALSE	High	Unambiguous	AQLVDMKR	[R].AQLVDMKR.[L]					0.0169756	0.00136142	0.468	1	1	1	P02671	Fibrinogen alpha chain OS=Homo sapiens OX=9606 GN=FGA PE=1 SV=2	P02671	P02671 [161-168]	1	960.53	8	0	184	16	3.75056e+06	326248	3.75056e+06	280197	1	1		High	Peak Found	High	Not Found	Peak Found	Not Found	High	Peak Found	High	Peak Found	High	2	0.8913	0	1	1	1	480.768
FALSE	High	Unambiguous	AQLVPLPPSTYVEFTVSGTDCVAK	[R].AQLVPLPPSTYVEFTVSGTDCVAK.[E]	1xCarbamidomethyl [C21]	1xCarbamidomethyl [C21]			8.83483e-11	0	3.698	1	1	4	P02765	Alpha-2-HS-glycoprotein OS=Homo sapiens OX=9606 GN=AHSG PE=1 SV=2	P02765	P02765 [188-211]	0	2579.31	24	0	26.4	173.6	14146419	9.29793e+07	14146419	79854962	1	2		High	High	High	Not Found	High	Not Found	High	High	High	High	High	3	1	0	1	1	1	860.441
FALSE	High	Unambiguous	AQLVPLPPSTYVEFTVSGTDCVAK	[R].AQLVPLPPSTYVEFTVSGTDCVAK.[E]	1xCarbamidomethyl [C21]; 1xDeamidated [Q2]	1xCarbamidomethyl [C21]; 1xDeamidated [Q2]			0.107032	0.00587266	0.183	1	1	1	P02765	Alpha-2-HS-glycoprotein OS=Homo sapiens OX=9606 GN=AHSG PE=1 SV=2	P02765	P02765 [188-211]	0	2580.29	24	0									NoneMonoisotopic	Not Found	High	Not Found	Not Found	High	Not Found	Not Found	High	Not Found	High	High	3	0.8	0	1	1	1	860.775
FALSE	High	Unambiguous	AQNLYQELLTQEGQASFQGLKDNVFDGLVR	[K].AQNLYQELLTQEGQASFQGLKDNVFDGLVR.[V]	1xDeamidated [Q18]	1xDeamidated [Q18]			1.82369e-07	0	2.415	1	1	1	P04114	Apolipoprotein B-100 OS=Homo sapiens OX=9606 GN=APOB PE=1 SV=2	P04114	P04114 [4148-4177]	1	3382.69	30	0									NoQuanValues	High	Not Found	High	Not Found	Not Found	Not Found	High	Not Found	High	Not Found	High	3	0.1667	0	1	1	1	1128.24
FALSE	High	Unambiguous	AQPVQVAEGSEPDGFWEALGGK	[R].AQPVQVAEGSEPDGFWEALGGK.[A]					6.28764e-08	0	2.594	1	1	5	P06396	Gelsolin OS=Homo sapiens OX=9606 GN=GSN PE=1 SV=1	P06396	P06396 [627-648]	0	2272.09	22	0	50.7	149.3	7.07819e+06	2.08501e+07	7.07819e+06	1.79071e+07	2	2		High	High	High	Not Found	High	Not Found	High	High	High	High	High	2	1	0	1	1	1	1136.55
FALSE	High	Unambiguous	AQQVSQGLDVLTAK	[K].AQQVSQGLDVLTAK.[V]					0.00200741	0.000280126	0.839	1	1	1	P18206	Vinculin OS=Homo sapiens OX=9606 GN=VCL PE=1 SV=4	P18206	P18206 [353-366]	0	1457.8	14	0		200		843982		724851		1		Not Found	High	Not Found	Not Found	High	Not Found	Not Found	High	Not Found	High	High	2	1	0	1	1	1	729.401
FALSE	High	Unambiguous	AQSQLVAGIK	[K].AQSQLVAGIK.[Y]					0.01056	0.000766932	0.547	1	1	1	Q15828	Cystatin-M OS=Homo sapiens OX=9606 GN=CST6 PE=1 SV=1	Q15828	Q15828 [77-86]	0	1014.59	10	0	200		285290		285290		1			High	Not Found	Not Found	High	Not Found	Not Found	High	Not Found	High	Not Found	High	2	1	0	1	1	1	507.8
FALSE	High	Unambiguous	AQTTVTCMENGWSPTPR	[K].AQTTVTCMENGWSPTPR.[C]	1xCarbamidomethyl [C7]	1xCarbamidomethyl [C7]			2.51716e-10	0	3.522	1	1	3	P08603	Complement factor H OS=Homo sapiens OX=9606 GN=CFH PE=1 SV=4	P08603	P08603 [425-441]	0	1935.87	17	0	57.9	142.1	1.8249e+06	4.48274e+06	1.8249e+06	3.84999e+06	1	2		High	High	High	Not Found	High	Not Found	High	High	High	High	High	2	1	0	1	1	1	968.438
FALSE	High	Unambiguous	AQTTVTCMENGWSPTPR	[K].AQTTVTCMENGWSPTPR.[C]	1xCarbamidomethyl [C7]; 1xDeamidated [N10]	1xCarbamidomethyl [C7]; 1xDeamidated [N10]			8.0272e-09	0	2.94	1	1	3	P08603	Complement factor H OS=Homo sapiens OX=9606 GN=CFH PE=1 SV=4	P08603	P08603 [425-441]	0	1936.85	17	0									NoQuanValues	High	High	High	Not Found	High	Not Found	High	High	High	High	High	2	0.9639	0	1	1	1	968.929
FALSE	High	Unambiguous	AQVSPTASDMLHMR	[R].AQVSPTASDMLHMR.[W]					1.03021e-07	0	2.511	1	1	1	Q6UXB8	Peptidase inhibitor 16 OS=Homo sapiens OX=9606 GN=PI16 PE=1 SV=1	Q6UXB8	Q6UXB8 [45-58]	0	1543.74	14	0		200		637641		547636		1		Not Found	High	Not Found	Not Found	High	Not Found	Not Found	High	Not Found	High	High	3	0.8519	0	1	1	1	515.25
FALSE	High	Unambiguous	AQWANPFDPSK	[K].AQWANPFDPSK.[T]					0.000246375	0	1.202	1	1	2	P05543	Thyroxine-binding globulin OS=Homo sapiens OX=9606 GN=SERPINA7 PE=1 SV=2	P05543	P05543 [208-218]	0	1260.6	11	0	82.7	117.3	3349403	4.75524e+06	3349403	4.08402e+06	1	1		High	High	High	Not Found	High	Not Found	High	High	High	High	High	2	1	0	1	1	1	630.804
FALSE	High	Unambiguous	AQWANPFDPSKTEDSSSFLIDK	[K].AQWANPFDPSKTEDSSSFLIDK.[T]					8.67263e-09	0	2.927	1	1	6	P05543	Thyroxine-binding globulin OS=Homo sapiens OX=9606 GN=SERPINA7 PE=1 SV=2	P05543	P05543 [208-229]	1	2483.17	22	0	63.7	136.3	3388807	7.25122e+06	3388807	6.22769e+06	1	2		High	High	High	Not Found	High	High	High	High	High	High	High	3	0.98	0	1	1	1	828.396
FALSE	High	Unambiguous	AQWANPFDPSKTEDSSSFLIDK	[K].AQWANPFDPSKTEDSSSFLIDK.[T]	1xDeamidated [N5]	1xDeamidated [N5]			4.82841e-05	0	1.477	1	1	1	P05543	Thyroxine-binding globulin OS=Homo sapiens OX=9606 GN=SERPINA7 PE=1 SV=2	P05543	P05543 [208-229]	1	2484.16	22	0									NoQuanValues	Not Found	High	Not Found	Not Found	High	Not Found	Not Found	High	Not Found	High	High	2	0.3226	0	1	1	1	1242.59
FALSE	High	Unambiguous	AQYDELAR	[R].AQYDELAR.[K]					0.00870135	0.000766932	0.58	1	1	1	P05783	Keratin, type I cytoskeletal 18 OS=Homo sapiens OX=9606 GN=KRT18 PE=1 SV=2	P05783	P05783 [254-261]	0	965.469	8	0	96.5	103.5	310169	332523	310169	285587	1	1		High	Peak Found	Not Found	High	Not Found	Peak Found	High	Peak Found	High	Peak Found	High	2	0.5952	0	1	1	1	483.238
FALSE	High	Unambiguous	AQYEDIANR	[K].AQYEDIANR.[S]					0.0114743	0.000766932	0.533	1	2	2	P05787	Keratin, type II cytoskeletal 8 OS=Homo sapiens OX=9606 GN=KRT8 PE=1 SV=7	O95678; P05787	P05787 [265-273]	0	1079.51	9	0	80.8	119.2	598793	883051	598793	758405	1	1		Peak Found	High	Peak Found	Not Found	High	High	Peak Found	High	Peak Found	High	High	2	1	0	1	1	1	540.26
FALSE	High	Unambiguous	AQYEDIAQK	[K].AQYEDIAQK.[S]					0.0466674	0.00313953	0.307	1	1	2	P04264	Keratin, type II cytoskeletal 1 OS=Homo sapiens OX=9606 GN=KRT1 PE=1 SV=6	P04264	P04264 [356-364]	0	1065.52	9	0	107.5	92.5	7.02509e+06	6.0391e+06	7.02509e+06	5186663	1	1		High	High	Not Found	High	Not Found	High	High	High	High	High	High	2	1	0	1	1	1	533.264
FALSE	High	Unambiguous	AQYEEIANR	[K].AQYEEIANR.[S]					0.0029228	0.000280126	0.772	1	1	3	P13647	Keratin, type II cytoskeletal 5 OS=Homo sapiens OX=9606 GN=KRT5 PE=1 SV=3	P13647	P13647 [344-352]	0	1093.53	9	0	110.1	89.9	3.10402e+06	2.53218e+06	3.10402e+06	2.17475e+06	2	2		High	High	Peak Found	High	High	High	High	High	High	High	High	2	0.6341	0	1	1	1	547.268
FALSE	High	Unambiguous	AQYEEIAQR	[KR].AQYEEIAQR.[S]					0.00156766	0.000280126	0.883	2	6	3	P35908; P48668	Keratin, type II cytoskeletal 2 epidermal OS=Homo sapiens OX=9606 GN=KRT2 PE=1 SV=2;Keratin, type II cytoskeletal 6C OS=Homo sapiens OX=9606 GN=KRT6C PE=1 SV=3	P35908; P04259; P02538; Q01546; P48668; P19013	P35908 [354-362]; P48668 [339-347]	0	1107.54	9	0	136.4	63.6	18573395	8.66637e+06	18573395	7.44308e+06	2	2	NotUnique	High	High	Peak Found	High	High	High	High	High	High	High	High	2	1	0	1	1	1	554.275
FALSE	High	Unambiguous	AQYVLISPEASSR	[K].AQYVLISPEASSR.[F]					4.98397e-07	0	2.246	1	1	2	P80108	Phosphatidylinositol-glycan-specific phospholipase D OS=Homo sapiens OX=9606 GN=GPLD1 PE=1 SV=3	P80108	P80108 [787-799]	0	1420.74	13	0	68.4	131.6	3.49467e+06	6.72953e+06	3.49467e+06	5.77963e+06	1	1		High	High	High	Not Found	High	Not Found	High	High	High	High	High	2	0.9516	0	1	1	1	710.875
FALSE	High	Unambiguous	AREDIFMETLK	[K].AREDIFMETLK.[D]					5.38471e-07	0	2.233	1	1	5	P25311	Zinc-alpha-2-glycoprotein OS=Homo sapiens OX=9606 GN=AZGP1 PE=1 SV=2	P25311	P25311 [92-102]	1	1352.69	11	0	107.4	92.6	1.6237e+07	1.3998e+07	1.6237e+07	1.20221e+07	2	3		High	High	High	Not Found	High	High	High	High	High	High	High	2	0.5962	0	1	1	1	676.848
FALSE	High	Unambiguous	AREDIFMETLK	[K].AREDIFMETLK.[D]	1xOxidation [M7]	1xOxidation [M7]			0.00035291	0	1.141	1	1	2	P25311	Zinc-alpha-2-glycoprotein OS=Homo sapiens OX=9606 GN=AZGP1 PE=1 SV=2	P25311	P25311 [92-102]	1	1368.68	11	0		200		2.3073e+06		1.98162e+06		2		Not Found	High	Not Found	Not Found	Not Found	High	Not Found	High	Not Found	High	High	2	0.6111	0	1	1	1	684.845
FALSE	High	Unambiguous	ARFEELNADLFR	[R].ARFEELNADLFR.[G]					0.0504739	0.00335325	0.295	1	2	1	P11142	Heat shock cognate 71 kDa protein OS=Homo sapiens OX=9606 GN=HSPA8 PE=1 SV=1	P54652; P11142	P11142 [300-311]	1	1480.75	12	0		200		565376		485572		1		Not Found	High	Not Found	Not Found	High	Not Found	Not Found	High	Not Found	High	High	2	1	0	1	1	1	740.882
FALSE	High	Unambiguous	ASAGLLGAHAAAITAYALTLTK	[K].ASAGLLGAHAAAITAYALTLTK.[A]					2.04751e-15	0	5.492	2	2	6	P0C0L4; P0C0L5	Complement C4-A OS=Homo sapiens OX=9606 GN=C4A PE=1 SV=2;Complement C4-B OS=Homo sapiens OX=9606 GN=C4B PE=1 SV=2	P0C0L4; P0C0L5	P0C0L4 [1183-1204]; P0C0L5 [1183-1204]	0	2085.17	22	0	108.7	91.3	1.1978e+08	1.00512e+08	1.1978e+08	8.6324e+07	3	3	NotUnique	High	High	High	Not Found	High	Not Found	High	High	High	High	High	3	1	0	1	1	1	695.729
FALSE	High	Unambiguous	ASAGLLGAHAAAITAYALTLTKAPADLR	[K].ASAGLLGAHAAAITAYALTLTKAPADLR.[G]					6.93682e-17	0	6.061	1	1	5	P0C0L5	Complement C4-B OS=Homo sapiens OX=9606 GN=C4B PE=1 SV=2	P0C0L5	P0C0L5 [1183-1210]	1	2708.51	28	0	152.1	47.9	6.05531e+06	1.90629e+06	6.05531e+06	1.63721e+06	2	1		High	High	High	Not Found	High	Not Found	High	High	High	High	High	3	1	0	1	1	1	903.508
FALSE	High	Unambiguous	ASAGPQPLLVQSCK	[K].ASAGPQPLLVQSCK.[A]	1xCarbamidomethyl [C13]	1xCarbamidomethyl [C13]			0.00205294	0.000280126	0.835	1	1	2	Q9Y490	Talin-1 OS=Homo sapiens OX=9606 GN=TLN1 PE=1 SV=3	Q9Y490	Q9Y490 [944-957]	0	1455.76	14	0									NoQuanValues	High	High	High	Not Found	High	Not Found	High	High	High	High	High	2	1	0	1	1	1	728.385
FALSE	High	Unambiguous	ASCLYGQLPK	[K].ASCLYGQLPK.[F]	1xCarbamidomethyl [C3]	1xCarbamidomethyl [C3]			0.0399533	0.00293829	0.331	1	1	2	P09211	Glutathione S-transferase P OS=Homo sapiens OX=9606 GN=GSTP1 PE=1 SV=2	P09211	P09211 [46-55]	0	1136.58	10	0	108.1	91.9	767722	653018	767722	560842	1	1		High	High	Not Found	High	Not Found	High	High	High	High	High	High	2	1	0	1	1	1	568.792
FALSE	High	Unambiguous	ASDTAMYYCAR	[K].ASDTAMYYCAR.[-]	1xCarbamidomethyl [C9]	1xCarbamidomethyl [C9]			9.41415e-06	0	1.752	1	2	3	A0A0C4DH38	Immunoglobulin heavy variable 5-51 OS=Homo sapiens OX=9606 GN=IGHV5-51 PE=3 SV=1	A0A0J9YXX1; A0A0C4DH38	A0A0C4DH38 [107-117]	0	1308.53	11	0	65.1	134.9	5081508	1.05352e+07	5081508	9.04811e+06	1	2		High	High	High	Not Found	High	High	High	High	High	High	High	2	0.9254	0	1	1	1	654.771
FALSE	High	Unambiguous	ASDTAMYYCAR	[K].ASDTAMYYCAR.[-]	1xCarbamidomethyl [C9]; 1xOxidation [M6]	1xCarbamidomethyl [C9]; 1xOxidation [M6]			3.87552e-05	0	1.514	1	2	2	A0A0C4DH38	Immunoglobulin heavy variable 5-51 OS=Homo sapiens OX=9606 GN=IGHV5-51 PE=3 SV=1	A0A0J9YXX1; A0A0C4DH38	A0A0C4DH38 [107-117]	0	1324.53	11	0		200		1.11402e+06		956774		1		Not Found	High	Not Found	Not Found	High	High	Not Found	High	Not Found	High	High	2	1	0	1	1	1	662.768
FALSE	High	Unambiguous	ASEQAELPR	[K].ASEQAELPR.[C]					0.00710733	0.000663045	0.615	1	1	1	Q86UD1	Out at first protein homolog OS=Homo sapiens OX=9606 GN=OAF PE=2 SV=1	Q86UD1	Q86UD1 [195-203]	0	1000.51	9	0	132.8	67.2	213859	108268	213859	92985.7	1	1		High	Peak Found	Not Found	High	Not Found	Peak Found	High	Peak Found	High	Peak Found	High	2	1	0	1	1	1	500.756
FALSE	High	Unambiguous	ASFTCTCKPGWQGEK	[K].ASFTCTCKPGWQGEK.[C]	2xCarbamidomethyl [C5; C7]	2xCarbamidomethyl [C5; C7]			4.17081e-08	0	2.663	1	1	5	P07225	Vitamin K-dependent protein S OS=Homo sapiens OX=9606 GN=PROS1 PE=1 SV=1	P07225	P07225 [139-153]	0	1756.78	15	0	82.7	117.3	1.41061e+07	2.00205e+07	1.41061e+07	1.71945e+07	2	3		High	High	High	Not Found	High	High	High	High	High	High	High	2	1	0	1	1	1	878.893
FALSE	High	Unambiguous	ASGGTFSSYAISWVR	[K].ASGGTFSSYAISWVR.[Q]					8.56712e-08	0	2.542	1	2	4	P01742	Immunoglobulin heavy variable 1-69 OS=Homo sapiens OX=9606 GN=IGHV1-69 PE=1 SV=2	P01742; A0A0B4J2H0	P01742 [43-57]	0	1588.78	15	0									NoQuanValues	High	High	High	Not Found	High	High	High	High	High	High	High	2	1	0	1	1	1	794.893
FALSE	High	Unambiguous	ASGNYATVISHNPETK	[R].ASGNYATVISHNPETK.[K]	1xDeamidated [N4]	1xDeamidated [N4]			0.0137321	0.000879575	0.503	1	1	1	P62917	60S ribosomal protein L8 OS=Homo sapiens OX=9606 GN=RPL8 PE=1 SV=2	P62917	P62917 [129-144]	0	1689.81	16	0	200		159895		159895		1			High	Not Found	Not Found	High	Not Found	Not Found	High	Not Found	High	Not Found	High	3	1	0	1	1	1	563.946
FALSE	High	Unambiguous	ASGSLPYTQTLQDHLNSLK	[K].ASGSLPYTQTLQDHLNSLK.[E]					6.71286e-08	0	2.583	1	1	3	P04114	Apolipoprotein B-100 OS=Homo sapiens OX=9606 GN=APOB PE=1 SV=2	P04114	P04114 [1241-1259]	0	2073.06	19	0	122	78	2.17648e+06	1.39289e+06	2.17648e+06	1.19628e+06	1	1		High	High	High	Not Found	High	Not Found	High	High	High	High	High	2	0.9872	0	1	1	1	1037.03
FALSE	High	Unambiguous	ASGSLPYTQTLQDHLNSLK	[K].ASGSLPYTQTLQDHLNSLK.[E]	1xDeamidated [Q9]	1xDeamidated [Q9]			1.5331e-05	0	1.67	1	1	1	P04114	Apolipoprotein B-100 OS=Homo sapiens OX=9606 GN=APOB PE=1 SV=2	P04114	P04114 [1241-1259]	0	2074.05	19	0									NoneMonoisotopic	Not Found	High	Not Found	Not Found	High	Not Found	Not Found	High	Not Found	High	High	3	0.6538	0	1	1	1	692.027
FALSE	High	Unambiguous	ASGVAVSDGVIK	[M].ASGVAVSDGVIK.[V]	1xAcetyl [N-Term]	1xAcetyl [N-Term]	P23528 1xAcetyl [N-Term]	P23528 1xAcetyl [N-Term]	1.42845e-06	0	2.069	1	1	3	P23528	Cofilin-1 OS=Homo sapiens OX=9606 GN=CFL1 PE=1 SV=3	P23528	P23528 [2-13]	0	1144.62	12	0	117.4	82.6	2.36067e+06	1.66124e+06	2.36067e+06	1.42675e+06	1	1		High	High	Not Found	High	Not Found	High	High	High	High	High	High	2	0.9351	0	1	1	1	572.814
FALSE	High	Unambiguous	ASGVPDRFSGSGSGTDFTLK	[R].ASGVPDRFSGSGSGTDFTLK.[I]					9.8853e-09	0	2.905	1	2	4	P01614	Immunoglobulin kappa variable 2D-40 OS=Homo sapiens OX=9606 GN=IGKV2D-40 PE=1 SV=2	P01614; A0A075B6P5	P01614 [81-100]	1	1985.96	20	0	178.8	21.2	3989951	472128	3989951	405485	1	1		High	High	Not Found	High	Not Found	High	High	High	High	High	High	3	1	0	1	1	1	662.657
FALSE	High	Unambiguous	ASGYTFTGYYMHWVR	[K].ASGYTFTGYYMHWVR.[Q]					0.000365579	0	1.135	1	1	1	P23083	Immunoglobulin heavy variable 1-2 OS=Homo sapiens OX=9606 GN=IGHV1-2 PE=1 SV=2	P23083	P23083 [43-57]	0	1838.83	15	0		200		790672		679066		1		Not Found	High	Not Found	Not Found	High	Not Found	Not Found	High	Not Found	High	High	3	1	0	1	1	1	613.616
FALSE	High	Unambiguous	ASGYTFTSYAMNWVR	[K].ASGYTFTSYAMNWVR.[Q]					1.26822e-06	0	2.089	1	1	1	A0A0J9YVY3	Immunoglobulin heavy variable 7-4-1 OS=Homo sapiens OX=9606 GN=IGHV7-4-1 PE=3 SV=1	A0A0J9YVY3	A0A0J9YVY3 [43-57]	0	1753.8	15	0									NoQuanValues	Not Found	High	Not Found	Not Found	High	Not Found	Not Found	High	Not Found	High	High	2	1	0	1	1	1	877.404
FALSE	High	Unambiguous	ASGYTFTSYDINWVR	[K].ASGYTFTSYDINWVR.[Q]					3.1337e-07	0	2.324	1	1	2	P0DP01	Immunoglobulin heavy variable 1-8 OS=Homo sapiens OX=9606 GN=IGHV1-8 PE=3 SV=1	P0DP01	P0DP01 [43-57]	0	1779.83	15	0	74.4	125.6	668912	1.12953e+06	668912	970094	1	1		High	High	High	Not Found	High	Not Found	High	High	High	High	High	2	0.9868	0	1	1	1	890.419
FALSE	High	Unambiguous	ASGYTFTSYGISWVR	[K].ASGYTFTSYGISWVR.[Q]					2.11357e-05	0	1.616	1	1	2	A0A0C4DH31	Immunoglobulin heavy variable 1-18 OS=Homo sapiens OX=9606 GN=IGHV1-18 PE=3 SV=1	A0A0C4DH31	A0A0C4DH31 [43-57]	0	1694.82	15	0	90.4	109.6	1.2705e+06	1.53916e+06	1.2705e+06	1.3219e+06	1	1		High	High	High	Not Found	High	Not Found	High	High	High	High	High	2	1	0	1	1	1	847.911
FALSE	High	Unambiguous	ASGYTFTSYYMHWVR	[K].ASGYTFTSYYMHWVR.[Q]					6.67069e-07	0	2.197	1	1	3	P01743	Immunoglobulin heavy variable 1-46 OS=Homo sapiens OX=9606 GN=IGHV1-46 PE=1 SV=2	P01743	P01743 [43-57]	0	1868.84	15	0	63.1	136.9	322002	698856	322002	600210	1	1		High	High	High	Not Found	High	Not Found	High	High	High	High	High	2	1	0	1	1	1	934.927
FALSE	High	Unambiguous	ASHEEVEGLVEK	[R].ASHEEVEGLVEK.[I]					8.51922e-09	0	2.93	1	1	4	Q08380	Galectin-3-binding protein OS=Homo sapiens OX=9606 GN=LGALS3BP PE=1 SV=1	Q08380	Q08380 [334-345]	0	1326.65	12	0	97.3	102.7	1.01084e+07	1.0671e+07	1.01084e+07	9.16473e+06	2	2		High	High	High	Not Found	High	Not Found	High	High	High	High	High	2	0.9275	0	1	1	1	663.83
FALSE	High	Unambiguous	ASKPGWWLLNTEVGENQR	[K].ASKPGWWLLNTEVGENQR.[A]					0.005656	0.000663045	0.655	1	1	1	P12259	Coagulation factor V OS=Homo sapiens OX=9606 GN=F5 PE=1 SV=4	P12259	P12259 [1876-1893]	0	2085.05	18	0	138.4	61.6	581604	258573	581604	222075	1	1		High	Peak Found	High	Not Found	Peak Found	Not Found	High	Peak Found	High	Peak Found	High	3	1	0	1	1	1	695.688
FALSE	High	Unambiguous	ASLEAAIADAEQR	[R].ASLEAAIADAEQR.[G]					5.4375e-05	0	1.457	1	1	4	P05787	Keratin, type II cytoskeletal 8 OS=Homo sapiens OX=9606 GN=KRT8 PE=1 SV=7	P05787	P05787 [329-341]	0	1344.68	13	0	76.3	123.7	505958	819466	505958	703796	1	1		High	High	High	High	High	High	High	High	High	High	High	2	0.8923	0	1	1	1	672.842
FALSE	High	Unambiguous	ASLEGNLAETENR	[K].ASLEGNLAETENR.[Y]					8.51327e-07	0	2.156	1	1	3	Q04695	Keratin, type I cytoskeletal 17 OS=Homo sapiens OX=9606 GN=KRT17 PE=1 SV=2	Q04695	Q04695 [322-334]	0	1403.68	13	0	200		893202		893202		1			High	High	High	Not Found	High	High	High	High	High	High	High	2	0.974	0	1	1	1	702.342
FALSE	High	Unambiguous	ASLENSLEETK	[K].ASLENSLEETK.[G]					1.92177e-05	0	1.632	2	2	3	P02533; P08779	Keratin, type I cytoskeletal 14 OS=Homo sapiens OX=9606 GN=KRT14 PE=1 SV=4;Keratin, type I cytoskeletal 16 OS=Homo sapiens OX=9606 GN=KRT16 PE=1 SV=4	P02533; P08779	P02533 [353-363]; P08779 [355-365]	0	1220.6	11	0	116.9	83.1	3940867	2.80265e+06	3940867	2.40705e+06	1	1	NotUnique	High	High	High	High	High	Not Found	High	High	High	High	High	2	0.9623	0	1	1	1	610.804
FALSE	High	Unambiguous	ASLENSLEETKGR	[K].ASLENSLEETKGR.[Y]					1.48918e-06	0	2.062	2	2	4	P02533; P08779	Keratin, type I cytoskeletal 14 OS=Homo sapiens OX=9606 GN=KRT14 PE=1 SV=4;Keratin, type I cytoskeletal 16 OS=Homo sapiens OX=9606 GN=KRT16 PE=1 SV=4	P02533; P08779	P02533 [353-365]; P08779 [355-367]	1	1433.72	13	0	152	48	2401343	758446	2401343	651389	1	1	NotUnique	High	High	High	High	High	Not Found	High	High	High	High	High	3	1	0	1	1	1	478.579
FALSE	High	Unambiguous	ASIHEAWTDGK	[K].ASIHEAWTDGK.[E]					0.0163671	0.0012451	0.474	1	2	2	P12814	Alpha-actinin-1 OS=Homo sapiens OX=9606 GN=ACTN1 PE=1 SV=2	P12814; O43707	P12814 [403-413]	0	1214.58	11	0									NoQuanValues	High	High	High	Not Found	High	Not Found	High	High	High	High	High	3	0.8846	0	1	1	1	405.531
FALSE	High	Unambiguous	ASPAFLASQNTK	[K].ASPAFLASQNTK.[G]					1.39395e-05	0	1.686	1	1	2	P20742	Pregnancy zone protein OS=Homo sapiens OX=9606 GN=PZP PE=1 SV=4	P20742	P20742 [836-847]	0	1234.64	12	0	173.3	26.7	2.27593e+06	351176	2.27593e+06	301607	1	1		High	High	High	Not Found	High	Not Found	High	High	High	High	High	2	1	0	1	1	1	617.825
FALSE	High	Unambiguous	ASPDWGYDDK	[M].ASPDWGYDDK.[N]	1xAcetyl [N-Term]	1xAcetyl [N-Term]	P00915 1xAcetyl [N-Term]	P00915 1xAcetyl [N-Term]	0.00110279	0.00015296	0.945	1	1	1	P00915	Carbonic anhydrase 1 OS=Homo sapiens OX=9606 GN=CA1 PE=1 SV=2	P00915	P00915 [2-11]	0	1195.49	10	0		200		1.00268e+06		861152		1		Not Found	High	Not Found	Not Found	Not Found	High	Not Found	High	Not Found	High	High	2	1	0	1	1	1	598.249
FALSE	High	Unambiguous	ASPDWGYDDKNGPEQWSK	[M].ASPDWGYDDKNGPEQWSK.[L]	1xAcetyl [N-Term]	1xAcetyl [N-Term]	P00915 1xAcetyl [N-Term]	P00915 1xAcetyl [N-Term]	0.000134781	0	1.304	1	1	4	P00915	Carbonic anhydrase 1 OS=Homo sapiens OX=9606 GN=CA1 PE=1 SV=2	P00915	P00915 [2-19]	1	2121.91	18	0	79.2	120.8	2.68959e+06	4.10188e+06	2.68959e+06	3.52288e+06	2	2		High	High	Not Found	High	Not Found	High	High	High	High	High	High	2	1	0	1	1	1	1061.46
FALSE	High	Unambiguous	ASQGISNYLAWFQQKPGK	[R].ASQGISNYLAWFQQKPGK.[A]					1.97032e-07	0	2.402	1	1	4	P04430	Immunoglobulin kappa variable 1-16 OS=Homo sapiens OX=9606 GN=IGKV1-16 PE=1 SV=2	P04430	P04430 [47-64]	0	2023.04	18	0	50	150	1.25704e+06	3.76691e+06	1.25704e+06	3.2352e+06	3	3		High	High	Not Found	High	Not Found	High	High	High	High	High	High	3	1	0	1	1	1	675.018
FALSE	High	Unambiguous	ASQGISNYLAWYQQKPGK	[R].ASQGISNYLAWYQQKPGK.[V]					7.79195e-09	0	2.945	1	1	3	A0A075B6S5	Immunoglobulin kappa variable 1-27 OS=Homo sapiens OX=9606 GN=IGKV1-27 PE=3 SV=1	A0A075B6S5	A0A075B6S5 [47-64]	0	2039.03	18	0	57	143	1.80368e+06	4.52795e+06	1.80368e+06	3.88881e+06	2	2		Peak Found	High	Not Found	Peak Found	Not Found	High	Peak Found	High	Peak Found	High	High	3	1	0	1	1	1	680.349
FALSE	High	Unambiguous	ASQGISNYLAWYQQKPGK	[R].ASQGISNYLAWYQQKPGK.[V]	1xAcetyl [N-Term]; 1xDeamidated [Q/N]	1xAcetyl [N-Term]; 1xDeamidated [Q3; N7; Q13; Q14]	A0A075B6S5 1xAcetyl [N-Term]	A0A075B6S5 1xAcetyl [N-Term]	0.0100731	0.000766932	0.555	1	1	4	A0A075B6S5	Immunoglobulin kappa variable 1-27 OS=Homo sapiens OX=9606 GN=IGKV1-27 PE=3 SV=1	A0A075B6S5	A0A075B6S5 [47-64]	0	2082.03	18	0									NoQuanValues	High	High	Not Found	High	Not Found	High	High	High	High	High	High	3	1	0	1	1	1	694.682
FALSE	High	Unambiguous	ASQGISSALAWYQQKPGK	[R].ASQGISSALAWYQQKPGK.[A]	1xAcetyl [N-Term]; 1xDeamidated [Q3]	1xAcetyl [N-Term]; 1xDeamidated [Q3]	A0A0B4J2D9 1xAcetyl [N-Term]	A0A0B4J2D9 1xAcetyl [N-Term]	0.000622663	0	1.044	1	1	2	A0A0B4J2D9	Immunoglobulin kappa variable 1D-13 OS=Homo sapiens OX=9606 GN=IGKV1D-13 PE=3 SV=1	A0A0B4J2D9	A0A0B4J2D9 [47-64]	0	1962.99	18	0									NoQuanValues	High	High	Not Found	High	Not Found	High	High	High	High	High	High	3	0.9697	0	1	1	1	655.006
FALSE	High	Unambiguous	ASQGISSWLAWYQQKPGK	[R].ASQGISSWLAWYQQKPGK.[A]					9.6707e-05	0	1.36	1	2	2	A0A0C4DH73	Immunoglobulin kappa variable 1-12 OS=Homo sapiens OX=9606 GN=IGKV1-12 PE=3 SV=1	A0A0C4DH73; P01611	A0A0C4DH73 [47-64]	0	2035.04	18	0	68	132	131856	255758	131856	219657	1	1		High	High	Not Found	High	Not Found	High	High	High	High	High	High	3	1	0	1	1	1	679.018
FALSE	High	Unambiguous	ASQGISSWLAWYQQKPGK	[R].ASQGISSWLAWYQQKPGK.[A]	1xDeamidated [Q3]	1xDeamidated [Q3]			5.95776e-07	0	2.216	1	2	1	A0A0C4DH73	Immunoglobulin kappa variable 1-12 OS=Homo sapiens OX=9606 GN=IGKV1-12 PE=3 SV=1	A0A0C4DH73; P01611	A0A0C4DH73 [47-64]	0	2036.02	18	0									NoQuanValues	Not Found	High	Not Found	Not Found	Not Found	High	Not Found	High	Not Found	High	High	2	0.5932	0	1	1	1	1018.52
FALSE	High	Unambiguous	ASQGISSWLAWYQQKPGK	[R].ASQGISSWLAWYQQKPGK.[A]	1xAcetyl [N-Term]; 1xDeamidated [Q3]	1xAcetyl [N-Term]; 1xDeamidated [Q3]	A0A0C4DH73 1xAcetyl [N-Term]	A0A0C4DH73 1xAcetyl [N-Term]	0.156845	0.00864951	0.126	1	2	1	A0A0C4DH73	Immunoglobulin kappa variable 1-12 OS=Homo sapiens OX=9606 GN=IGKV1-12 PE=3 SV=1	A0A0C4DH73; P01611	A0A0C4DH73 [47-64]	0	2078.03	18	0		200		98269		84398		1		Not Found	High	Not Found	Not Found	Not Found	High	Not Found	High	Not Found	High	High	3	0.8333	0	1	1	1	693.344
FALSE	High	Unambiguous	ASQGISSYLAWYQQKPGK	[R].ASQGISSYLAWYQQKPGK.[A]					7.00309e-10	0	3.35	1	2	4	A0A0C4DH67	Immunoglobulin kappa variable 1-8 OS=Homo sapiens OX=9606 GN=IGKV1-8 PE=3 SV=1	A0A0C4DH69; A0A0C4DH67	A0A0C4DH67 [45-62]	0	2012.02	18	0	62.7	137.3	2.41777e+06	5.29147e+06	2.41777e+06	4.54456e+06	2	2		High	High	Not Found	High	Not Found	High	High	High	High	High	High	3	1	0	1	1	1	671.346
FALSE	High	Unambiguous	ASQSIGSSLHWYQQKPDQSPK	[R].ASQSIGSSLHWYQQKPDQSPK.[L]					3.27031e-10	0	3.478	2	2	4	A0A0A0MT36; A0A0C4DH24	Immunoglobulin kappa variable 6D-21 OS=Homo sapiens OX=9606 GN=IGKV6D-21 PE=3 SV=1;Immunoglobulin kappa variable 6-21 OS=Homo sapiens OX=9606 GN=IGKV6-21 PE=3 SV=1	A0A0A0MT36; A0A0C4DH24	A0A0A0MT36 [44-64]; A0A0C4DH24 [44-64]	0	2372.16	21	0	99.5	100.5	1.20859e+06	1.22093e+06	1.20859e+06	1.04859e+06	2	2	NotUnique	High	High	Not Found	High	Not Found	High	High	High	High	High	High	4	1	0	1	1	1	593.796
FALSE	High	Unambiguous	ASQSIGSSLHWYQQKPDQSPK	[R].ASQSIGSSLHWYQQKPDQSPK.[L]	1xDeamidated [Q3]	1xDeamidated [Q3]			1.19426e-05	0	1.712	2	2	1	A0A0A0MT36; A0A0C4DH24	Immunoglobulin kappa variable 6D-21 OS=Homo sapiens OX=9606 GN=IGKV6D-21 PE=3 SV=1;Immunoglobulin kappa variable 6-21 OS=Homo sapiens OX=9606 GN=IGKV6-21 PE=3 SV=1	A0A0A0MT36; A0A0C4DH24	A0A0A0MT36 [44-64]; A0A0C4DH24 [44-64]	0	2373.15	21	0									NoneMonoisotopic	Not Found	High	Not Found	Not Found	Not Found	High	Not Found	High	Not Found	High	High	3	0.7879	0	1	1	1	791.725
FALSE	High	Unambiguous	ASQSINTWLAWYQQKPGK	[R].ASQSINTWLAWYQQKPGK.[A]	1xDeamidated [Q/N]	1xDeamidated [Q3; N6]			3.09771e-08	0	2.713	1	1	5	P0DOX7	Immunoglobulin kappa light chain OS=Homo sapiens OX=9606 PE=1 SV=1	P0DOX7	P0DOX7 [25-42]	0	2107.06	18	0	42.9	157.1	152274	557507	152274	478813	2	2		High	High	Not Found	High	Not Found	High	High	High	High	High	High	3	0.1111	0	1	1	1	703.025
FALSE	High	Unambiguous	ASQSINTWLAWYQQKPGK	[R].ASQSINTWLAWYQQKPGK.[A]	2xDeamidated [Q3; N6]	2xDeamidated [Q3; N6]			3.30605e-07	0	2.315	1	1	2	P0DOX7	Immunoglobulin kappa light chain OS=Homo sapiens OX=9606 PE=1 SV=1	P0DOX7	P0DOX7 [25-42]	0	2108.04	18	0									NoQuanValues	Not Found	High	Not Found	Not Found	Not Found	High	Not Found	High	Not Found	High	High	3	0.1333	0	1	1	1	703.358
FALSE	High	Unambiguous	ASQSISSWLAWYQQKPGK	[R].ASQSISSWLAWYQQKPGK.[A]					4.14286e-06	0	1.89	1	1	5	P01602	Immunoglobulin kappa variable 1-5 OS=Homo sapiens OX=9606 GN=IGKV1-5 PE=1 SV=2	P01602	P01602 [47-64]	0	2065.05	18	0	45.5	154.5	2.25792e+06	7.65875e+06	2.25792e+06	6.57769e+06	3	4		High	High	Not Found	High	Not Found	High	High	High	High	High	High	3	0.925	0	1	1	1	689.023
FALSE	High	Unambiguous	ASQSISSWLAWYQQKPGK	[R].ASQSISSWLAWYQQKPGK.[A]	1xDeamidated [Q3]	1xDeamidated [Q3]			9.84432e-05	0	1.357	1	1	2	P01602	Immunoglobulin kappa variable 1-5 OS=Homo sapiens OX=9606 GN=IGKV1-5 PE=1 SV=2	P01602	P01602 [47-64]	0	2066.03	18	0									NoQuanValues	Not Found	High	Not Found	Not Found	Not Found	High	Not Found	High	Not Found	High	High	2	1	0	1	1	1	1033.53
FALSE	High	Unambiguous	ASQSISSYLNWYQQKPGK	[R].ASQSISSYLNWYQQKPGK.[A]					2.1183e-10	0	3.551	1	1	5	P04432	Immunoglobulin kappa variable 1D-39 OS=Homo sapiens OX=9606 GN=IGKV1D-39 PE=3 SV=2	P04432	P04432 [47-64]	0	2085.04	18	0	71.7	128.3	3.30788e+06	5.91471e+06	3.30788e+06	5.07983e+06	3	3		High	High	Not Found	High	Not Found	High	High	High	High	High	High	3	1	0	1	1	1	695.685
FALSE	High	Unambiguous	ASQSISSYLNWYQQKPGK	[R].ASQSISSYLNWYQQKPGK.[A]	1xAcetyl [N-Term]	1xAcetyl [N-Term]	P04432 1xAcetyl [N-Term]	P04432 1xAcetyl [N-Term]	0.0128535	0.000879575	0.514	1	1	3	P04432	Immunoglobulin kappa variable 1D-39 OS=Homo sapiens OX=9606 GN=IGKV1D-39 PE=3 SV=2	P04432	P04432 [47-64]	0	2127.05	18	0	84.1	115.9	273871	377543	273871	324251	1	2		High	High	Not Found	High	Not Found	High	High	High	High	High	High	3	1	0	1	1	1	709.694
FALSE	High	Unambiguous	ASQSVSSNLAWYQQKPGQAPR	[R].ASQSVSSNLAWYQQKPGQAPR.[L]					1.39585e-08	0	2.847	1	2	4	A0A087WSY6	Immunoglobulin kappa variable 3D-15 OS=Homo sapiens OX=9606 GN=IGKV3D-15 PE=3 SV=6	P01624; A0A087WSY6	A0A087WSY6 [45-65]	0	2303.15	21	0	113.7	86.3	1.10191e+07	8.35905e+06	1.10191e+07	7.17914e+06	2	1		High	High	Not Found	High	Not Found	High	High	High	High	High	High	2	1	0	1	1	1	1152.08
FALSE	High	Unambiguous	ASQSVSSNLAWYQQKPGQAPR	[R].ASQSVSSNLAWYQQKPGQAPR.[L]	1xDeamidated [N/Q]	1xDeamidated [Q3; N8]			1.19426e-05	0	1.712	1	2	3	A0A087WSY6	Immunoglobulin kappa variable 3D-15 OS=Homo sapiens OX=9606 GN=IGKV3D-15 PE=3 SV=6	P01624; A0A087WSY6	A0A087WSY6 [45-65]	0	2304.14	21	0	51	149	148719	434019	148719	372756	1	1		High	High	Not Found	High	Not Found	High	High	High	High	High	High	3	0.0526	0	1	1	1	768.716
FALSE	High	Unambiguous	ASQSVSSNLAWYQQKPGQAPR	[R].ASQSVSSNLAWYQQKPGQAPR.[L]	2xDeamidated [Q3; N8]	2xDeamidated [Q3; N8]			3.545e-05	0	1.529	1	2	2	A0A087WSY6	Immunoglobulin kappa variable 3D-15 OS=Homo sapiens OX=9606 GN=IGKV3D-15 PE=3 SV=6	P01624; A0A087WSY6	A0A087WSY6 [45-65]	0	2305.12	21	0									NoQuanValues	High	High	Not Found	High	Not Found	High	High	High	High	High	High	3	0.5789	0	1	1	1	769.051
FALSE	High	Unambiguous	ASQSVSSNLAWYQQKPGQAPR	[R].ASQSVSSNLAWYQQKPGQAPR.[L]	1xAcetyl [N-Term]	1xAcetyl [N-Term]	A0A087WSY6 1xAcetyl [N-Term]	A0A087WSY6 1xAcetyl [N-Term]	6.93641e-05	0	1.416	1	2	3	A0A087WSY6	Immunoglobulin kappa variable 3D-15 OS=Homo sapiens OX=9606 GN=IGKV3D-15 PE=3 SV=6	P01624; A0A087WSY6	A0A087WSY6 [45-65]	0	2345.16	21	0									NoQuanValues	High	High	Not Found	High	Not Found	High	High	High	High	High	High	3	1	0	1	1	1	782.393
FALSE	High	Unambiguous	ASQSVSSSYLAWYQQKPGQAPR	[R].ASQSVSSSYLAWYQQKPGQAPR.[L]					1.91455e-10	0	3.568	1	1	4	P01619	Immunoglobulin kappa variable 3-20 OS=Homo sapiens OX=9606 GN=IGKV3-20 PE=1 SV=2	P01619	P01619 [45-66]	0	2439.21	22	0	107.2	92.8	14112408	1.22179e+07	14112408	10493306	1	1		High	High	Not Found	High	Not Found	High	High	High	High	High	High	3	1	0	1	1	1	813.741
FALSE	High	Unambiguous	ASQSVSSSYLAWYQQKPGQAPR	[R].ASQSVSSSYLAWYQQKPGQAPR.[L]	1xDeamidated [Q3]	1xDeamidated [Q3]			6.38316e-05	0	1.43	1	1	1	P01619	Immunoglobulin kappa variable 3-20 OS=Homo sapiens OX=9606 GN=IGKV3-20 PE=1 SV=2	P01619	P01619 [45-66]	0	2440.19	22	0									NoneMonoisotopic	High	Not Found	Not Found	High	Not Found	Not Found	High	Not Found	High	Not Found	High	2	0.8261	0	1	1	1	1220.61
FALSE	High	Unambiguous	ASQSVSSSYLAWYQQKPGQAPR	[R].ASQSVSSSYLAWYQQKPGQAPR.[L]	1xAcetyl [N-Term]	1xAcetyl [N-Term]	P01619 1xAcetyl [N-Term]	P01619 1xAcetyl [N-Term]	0.000172828	0	1.262	1	1	5	P01619	Immunoglobulin kappa variable 3-20 OS=Homo sapiens OX=9606 GN=IGKV3-20 PE=1 SV=2	P01619	P01619 [45-66]	0	2481.22	22	0	98.2	101.8	216129	223834	216129	192239	1	1		High	High	Not Found	High	Not Found	High	High	High	High	High	High	3	1	0	1	1	1	827.743
FALSE	High	Unambiguous	ASQSVSSSYLAWYQQKPGQAPR	[R].ASQSVSSSYLAWYQQKPGQAPR.[L]	1xAcetyl [N-Term]; 1xDeamidated [Q3]	1xAcetyl [N-Term]; 1xDeamidated [Q3]	P01619 1xAcetyl [N-Term]	P01619 1xAcetyl [N-Term]	0.0207749	0.00146166	0.435	1	1	1	P01619	Immunoglobulin kappa variable 3-20 OS=Homo sapiens OX=9606 GN=IGKV3-20 PE=1 SV=2	P01619	P01619 [45-66]	0	2482.2	22	0									NoQuanValues	High	Not Found	Not Found	High	Not Found	Not Found	High	Not Found	High	Not Found	High	3	0.3793	0	1	1	1	828.075
FALSE	High	Unambiguous	ASQSVSSSYLSWYQQKPGQAPR	[R].ASQSVSSSYLSWYQQKPGQAPR.[L]					0.143864	0.00804172	0.139	1	1	2	A0A0C4DH55	Immunoglobulin kappa variable 3D-7 OS=Homo sapiens OX=9606 GN=IGKV3D-7 PE=3 SV=5	A0A0C4DH55	A0A0C4DH55 [48-69]	0	2455.2	22	0	200		166016		166016		1			High	High	Not Found	High	Not Found	High	High	High	High	High	High	3	0.9412	0	1	1	1	819.07
FALSE	High	Unambiguous	ASQSVSSSYLTWYQQKPGQAPR	[R].ASQSVSSSYLTWYQQKPGQAPR.[L]					0.00072003	0	1.019	1	1	2	A0A075B6H7	Probable non-functional immunoglobulin kappa variable 3-7 OS=Homo sapiens OX=9606 GN=IGKV3-7 PE=5 SV=1	A0A075B6H7	A0A075B6H7 [45-66]	0	2469.22	22	0									NoneMonoisotopic	High	High	Not Found	High	Not Found	High	High	High	High	High	High	3	1	0	1	1	1	823.741
FALSE	High	Unambiguous	ASQSVSSSYLTWYQQKPGQAPR	[R].ASQSVSSSYLTWYQQKPGQAPR.[L]	1xDeamidated [Q3]	1xDeamidated [Q3]			0.000256764	0	1.195	1	1	1	A0A075B6H7	Probable non-functional immunoglobulin kappa variable 3-7 OS=Homo sapiens OX=9606 GN=IGKV3-7 PE=5 SV=1	A0A075B6H7	A0A075B6H7 [45-66]	0	2470.2	22	0									NoneMonoisotopic	High	Not Found	Not Found	High	Not Found	Not Found	High	Not Found	High	Not Found	High	3	0.16	0	1	1	1	824.075
FALSE	High	Unambiguous	ASQSVSSYLAWYQQKPGQAPR	[R].ASQSVSSYLAWYQQKPGQAPR.[L]					2.93403e-06	0	1.948	1	2	4	A0A0A0MRZ8	Immunoglobulin kappa variable 3D-11 OS=Homo sapiens OX=9606 GN=IGKV3D-11 PE=3 SV=6	A0A0A0MRZ8; P04433	A0A0A0MRZ8 [45-65]	0	2352.17	21	0	95.4	104.6	8.25379e+06	9.04475e+06	8.25379e+06	7.76806e+06	2	2		High	High	Not Found	High	Not Found	High	High	High	High	High	High	2	1	0	1	1	1	1176.59
FALSE	High	Unambiguous	ASQSVSSYLAWYQQKPGQAPR	[R].ASQSVSSYLAWYQQKPGQAPR.[L]	1xDeamidated [Q3]	1xDeamidated [Q3]			1.11928e-06	0	2.11	1	2	4	A0A0A0MRZ8	Immunoglobulin kappa variable 3D-11 OS=Homo sapiens OX=9606 GN=IGKV3D-11 PE=3 SV=6	A0A0A0MRZ8; P04433	A0A0A0MRZ8 [45-65]	0	2353.16	21	0		200		823734		707462		1		High	High	Not Found	High	Not Found	High	High	High	High	High	High	3	0.6111	0	1	1	1	785.058
FALSE	High	Unambiguous	ASQSVSSYLAWYQQKPGQAPR	[R].ASQSVSSYLAWYQQKPGQAPR.[L]	1xAcetyl [N-Term]	1xAcetyl [N-Term]	A0A0A0MRZ8 1xAcetyl [N-Term]	A0A0A0MRZ8 1xAcetyl [N-Term]	0.0170793	0.00136142	0.467	1	2	1	A0A0A0MRZ8	Immunoglobulin kappa variable 3D-11 OS=Homo sapiens OX=9606 GN=IGKV3D-11 PE=3 SV=6	A0A0A0MRZ8; P04433	A0A0A0MRZ8 [45-65]	0	2394.18	21	0	200		86615.3		86615.3		1			High	Not Found	Not Found	High	Not Found	Not Found	High	Not Found	High	Not Found	High	3	0.9091	0	1	1	1	798.728
FALSE	High	Unambiguous	ASQSVSSYLAWYQQKPGQAPR	[R].ASQSVSSYLAWYQQKPGQAPR.[L]	1xAcetyl [N-Term]; 1xDeamidated [Q3]	1xAcetyl [N-Term]; 1xDeamidated [Q3]	A0A0A0MRZ8 1xAcetyl [N-Term]	A0A0A0MRZ8 1xAcetyl [N-Term]	0.0778389	0.0044042	0.23	1	2	1	A0A0A0MRZ8	Immunoglobulin kappa variable 3D-11 OS=Homo sapiens OX=9606 GN=IGKV3D-11 PE=3 SV=6	A0A0A0MRZ8; P04433	A0A0A0MRZ8 [45-65]	0	2395.17	21	0	200		519643		519643		1			High	Not Found	Not Found	High	Not Found	Not Found	High	Not Found	High	Not Found	High	3	0.5	0	1	1	1	799.068
FALSE	High	Unambiguous	ASSFLGEK	[K].ASSFLGEK.[A]					0.0327748	0.00226008	0.362	1	1	2	P0C0L5	Complement C4-B OS=Homo sapiens OX=9606 GN=C4B PE=1 SV=2	P0C0L5	P0C0L5 [1175-1182]	0	838.431	8	0	105.8	94.2	18651330	1.66155e+07	18651330	14270186	1	1		High	High	High	Not Found	High	Not Found	High	High	High	High	High	2	0.8511	0	1	1	1	419.719
FALSE	High	Unambiguous	ASSLESGVPSR	[K].ASSLESGVPSR.[F]					2.61798e-05	0	1.58	2	2	1	P01602; P0DOX7	Immunoglobulin kappa variable 1-5 OS=Homo sapiens OX=9606 GN=IGKV1-5 PE=1 SV=2;Immunoglobulin kappa light chain OS=Homo sapiens OX=9606 PE=1 SV=1	P01602; P0DOX7	P01602 [73-83]; P0DOX7 [51-61]	0	1089.55	11	0	104.3	95.7	28167108	2.58682e+07	28167108	22216854	1	1	NotUnique	Peak Found	High	Not Found	Peak Found	Not Found	High	Peak Found	High	Peak Found	High	High	2	0.9333	0	1	1	1	545.281
FALSE	High	Unambiguous	ASSIIDELFQDR	[R].ASSIIDELFQDR.[F]					5.16689e-08	0	2.627	1	1	4	P10909	Clusterin OS=Homo sapiens OX=9606 GN=CLU PE=1 SV=1	P10909	P10909 [183-194]	0	1393.7	12	0	79	121	3.5659e+07	5.46481e+07	3.5659e+07	4.69344e+07	2	3		High	High	High	High	High	Peak Found	High	High	High	High	High	2	0.6961	0	1	1	1	697.351
FALSE	High	Unambiguous	ASSQWVVGPSYFVEYLIK	[R].ASSQWVVGPSYFVEYLIK.[E]					8.77643e-09	0	2.925	1	1	5	Q9UGM5	Fetuin-B OS=Homo sapiens OX=9606 GN=FETUB PE=1 SV=2	Q9UGM5	Q9UGM5 [195-212]	0	2073.07	18	0	91.1	108.9	1.89229e+06	2.26053e+06	1.89229e+06	1.94145e+06	1	2		High	High	High	Not Found	High	High	High	High	High	High	High	2	1	0	1	1	1	1037.04
FALSE	High	Unambiguous	ASSVVVSGTPIR	[R].ASSVVVSGTPIR.[R]					0.00461262	0.000544294	0.691	1	1	1	P16930	Fumarylacetoacetase OS=Homo sapiens OX=9606 GN=FAH PE=1 SV=2	P16930	P16930 [163-174]	0	1172.66	12	0									NoQuanValues	Not Found	High	Not Found	Not Found	High	Not Found	Not Found	High	Not Found	High	High	2	1	0	1	1	1	586.835
FALSE	High	Unambiguous	ASTPNGYDNGIIWATWK	[K].ASTPNGYDNGIIWATWK.[T]					2.31363e-07	0	2.375	1	1	9	P02679	Fibrinogen gamma chain OS=Homo sapiens OX=9606 GN=FGG PE=1 SV=3	P02679	P02679 [383-399]	0	1893.91	17	0	149.1	50.9	149321253	5.09694e+07	149321253	4.37749e+07	3	4		High	High	High	High	High	High	High	High	High	High	High	2	1	0	1	1	1	947.461
FALSE	High	Unambiguous	ASTPNGYDNGIIWATWK	[K].ASTPNGYDNGIIWATWK.[T]	1xDeamidated [N]	1xDeamidated [N5; N9]			7.60872e-09	0	2.949	1	1	17	P02679	Fibrinogen gamma chain OS=Homo sapiens OX=9606 GN=FGG PE=1 SV=3	P02679	P02679 [383-399]	0	1894.9	17	1	152.7	47.3	1.21697e+08	3.77088e+07	1.21697e+08	3.23861e+07	5	4		High	High	High	High	High	High	High	High	High	High	High	2	0.6058	0	1	1	1	947.952
FALSE	High	Unambiguous	ASTPNGYDNGIIWATWK	[K].ASTPNGYDNGIIWATWK.[T]	2xDeamidated [N5; N9]	2xDeamidated [N5; N9]			4.50459e-07	0	2.263	1	1	9	P02679	Fibrinogen gamma chain OS=Homo sapiens OX=9606 GN=FGG PE=1 SV=3	P02679	P02679 [383-399]	0	1895.88	17	0	152.4	47.6	4.48348e+07	1.39953e+07	4.48348e+07	1.20198e+07	4	3		High	High	High	High	High	High	High	High	High	High	High	2	1	0	1	1	1	948.446
FALSE	High	Unambiguous	ASTPNGYDNGIIWATWKTR	[K].ASTPNGYDNGIIWATWKTR.[W]	1xAcetyl [N-Term]; 1xDeamidated [N5]	1xAcetyl [N-Term]; 1xDeamidated [N5]	P02679 1xAcetyl [N-Term]	P02679 1xAcetyl [N-Term]	0.000124789	0	1.317	1	1	1	P02679	Fibrinogen gamma chain OS=Homo sapiens OX=9606 GN=FGG PE=1 SV=3	P02679	P02679 [383-401]	1	2194.06	19	0	200		841223		841223		1			High	Not Found	High	Not Found	Not Found	Not Found	High	Not Found	High	Not Found	High	2	0.5909	0	1	1	1	1097.54
FALSE	High	Unambiguous	ASTPNGYDNGIIWATWKTR	[K].ASTPNGYDNGIIWATWKTR.[W]	1xAcetyl [N-Term]; 2xDeamidated [N5; N9]	1xAcetyl [N-Term]; 2xDeamidated [N5; N9]	P02679 1xAcetyl [N-Term]	P02679 1xAcetyl [N-Term]	0.0264585	0.00215478	0.396	1	1	1	P02679	Fibrinogen gamma chain OS=Homo sapiens OX=9606 GN=FGG PE=1 SV=3	P02679	P02679 [383-401]	1	2195.04	19	0	200		403894		403894		1			High	Not Found	High	Not Found	Not Found	Not Found	High	Not Found	High	Not Found	High	2	1	0	1	1	1	1098.03
FALSE	High	Unambiguous	ASYLDCIR	[K].ASYLDCIR.[A]	1xCarbamidomethyl [C6]	1xCarbamidomethyl [C6]			0.00265687	0.000280126	0.789	1	1	7	P02787	Serotransferrin OS=Homo sapiens OX=9606 GN=TF PE=1 SV=3	P02787	P02787 [62-69]	0	997.477	8	0	68.7	131.3	8.73033e+08	1.66914e+09	8.73033e+08	1.43354e+09	4	4		High	High	High	High	High	High	High	High	High	High	High	2	0.675	0	1	1	1	499.242
FALSE	High	Unambiguous	ATAGDTHLGGEDFDNR	[K].ATAGDTHLGGEDFDNR.[L]					0.00116092	0.00015296	0.936	1	4	1	P0DMV8	Heat shock 70 kDa protein 1A OS=Homo sapiens OX=9606 GN=HSPA1A PE=1 SV=1	P48741; P17066; P0DMV8; P34931	P0DMV8 [221-236]	0	1675.73	16	0									NoneMonoisotopic	Not Found	High	Not Found	Not Found	High	Not Found	Not Found	High	Not Found	High	High	3	1	0	1	1	1	559.248
FALSE	High	Unambiguous	ATAQMLEVMFK	[R].ATAQMLEVMFK.[G]					9.96178e-05	0	1.355	1	1	1	P18428	Lipopolysaccharide-binding protein OS=Homo sapiens OX=9606 GN=LBP PE=1 SV=3	P18428	P18428 [238-248]	0	1268.64	11	0	128.2	71.8	721895	404708	721895	347582	1	1		High	Peak Found	High	Not Found	Peak Found	Not Found	High	Peak Found	High	Peak Found	High	2	0.9592	0	1	1	1	634.822
FALSE	High	Unambiguous	ATAVMPDGQFK	[K].ATAVMPDGQFK.[D]					0.0299976	0.00215478	0.376	1	1	2	Q06830	Peroxiredoxin-1 OS=Homo sapiens OX=9606 GN=PRDX1 PE=1 SV=1	Q06830	Q06830 [17-27]	0	1164.57	11	0	62.6	137.4	183106	401675	183106	344977	1	1		High	High	Not Found	High	Not Found	High	High	High	High	High	High	2	1	0	1	1	1	582.791
FALSE	High	Unambiguous	ATAVMPDGQFK	[K].ATAVMPDGQFK.[D]	1xOxidation [M5]	1xOxidation [M5]			0.000803785	0	1	1	1	1	Q06830	Peroxiredoxin-1 OS=Homo sapiens OX=9606 GN=PRDX1 PE=1 SV=1	Q06830	Q06830 [17-27]	0	1180.57	11	0	121	79	852991	557375	852991	478700	1	1		High	Peak Found	Not Found	High	Not Found	Peak Found	High	Peak Found	High	Peak Found	High	2	1	0	1	1	1	590.787
FALSE	High	Unambiguous	ATAVVDGAFK	[K].ATAVVDGAFK.[E]					0.000290606	0	1.174	1	1	1	P32119	Peroxiredoxin-2 OS=Homo sapiens OX=9606 GN=PRDX2 PE=1 SV=5	P32119	P32119 [17-26]	0	978.525	10	0	60.8	139.2	3.62106e+06	8.28339e+06	3.62106e+06	7.11416e+06	1	1		Peak Found	High	Not Found	Peak Found	Not Found	High	Peak Found	High	Peak Found	High	High	2	1	0	1	1	1	489.766
FALSE	High	Unambiguous	ATAVVDGAFKEVK	[K].ATAVVDGAFKEVK.[L]					2.3245e-05	0	1.6	1	1	2	P32119	Peroxiredoxin-2 OS=Homo sapiens OX=9606 GN=PRDX2 PE=1 SV=5	P32119	P32119 [17-29]	1	1334.73	13	0	161.3	38.7	1.63728e+06	393414	1.63728e+06	337882	2	1		High	Peak Found	Not Found	High	Not Found	Peak Found	High	Peak Found	High	Peak Found	High	2	0.8889	0	1	1	1	667.87
FALSE	High	Unambiguous	ATEDEGSEQKIPEATNR	[K].ATEDEGSEQKIPEATNR.[R]					7.34444e-10	0	3.342	1	1	6	P01008	Antithrombin-III OS=Homo sapiens OX=9606 GN=SERPINC1 PE=1 SV=1	P01008	P01008 [62-78]	1	1874.87	17	0	55.7	144.3	8594312	2.22868e+07	8594312	1.91409e+07	1	3		High	High	High	Not Found	Peak Found	High	High	High	High	High	High	2	0.9815	0	1	1	1	937.94
FALSE	High	Unambiguous	ATEDEGSEQKIPEATNR	[K].ATEDEGSEQKIPEATNR.[R]	1xDeamidated [N/Q]	1xDeamidated [Q9; N16]			0.000433421	0	1.106	1	1	2	P01008	Antithrombin-III OS=Homo sapiens OX=9606 GN=SERPINC1 PE=1 SV=1	P01008	P01008 [62-78]	1	1875.86	17	0	76.9	123.1	492347	788229	492347	676968	1	1		High	High	High	Not Found	High	Not Found	High	High	High	High	High	3	1	0	1	1	1	625.956
FALSE	High	Unambiguous	ATEDEGSEQKIPEATNR	[K].ATEDEGSEQKIPEATNR.[R]	1xAcetyl [N-Term]; 1xDeamidated [Q9]	1xAcetyl [N-Term]; 1xDeamidated [Q9]	P01008 1xAcetyl [N-Term]	P01008 1xAcetyl [N-Term]	0.00885478	0.000766932	0.577	1	1	1	P01008	Antithrombin-III OS=Homo sapiens OX=9606 GN=SERPINC1 PE=1 SV=1	P01008	P01008 [62-78]	1	1917.87	17	0									NoQuanValues	High	Not Found	High	Not Found	Not Found	Not Found	High	Not Found	High	Not Found	High	2	0.9545	0	1	1	1	959.443
FALSE	High	Unambiguous	ATEDEGSEQKIPEATNRR	[K].ATEDEGSEQKIPEATNRR.[V]					8.55959e-06	0	1.768	1	1	3	P01008	Antithrombin-III OS=Homo sapiens OX=9606 GN=SERPINC1 PE=1 SV=1	P01008	P01008 [62-79]	2	2030.97	18	0	119.3	80.7	1.79238e+07	1.2124e+07	1.79238e+07	10412639	2	1		High	High	High	Not Found	High	Not Found	High	High	High	High	High	4	1	0	1	1	1	508.499
FALSE	High	Unambiguous	ATEDEGSEQKIPEATNRR	[K].ATEDEGSEQKIPEATNRR.[V]	1xDeamidated [N16]	1xDeamidated [N16]			7.25004e-07	0	2.183	1	1	2	P01008	Antithrombin-III OS=Homo sapiens OX=9606 GN=SERPINC1 PE=1 SV=1	P01008	P01008 [62-79]	2	2031.96	18	0	200		1895298		1895298		2			High	Not Found	High	Not Found	Not Found	Not Found	High	Not Found	High	Not Found	High	4	0.6716	0	1	1	1	508.745
FALSE	High	Unambiguous	ATEHLSTLSEK	[K].ATEHLSTLSEK.[A]					2.21926e-07	0	2.382	1	1	5	P02647	Apolipoprotein A-I OS=Homo sapiens OX=9606 GN=APOA1 PE=1 SV=1	P02647	P02647 [220-230]	0	1215.62	11	0	81.1	118.9	1081888928	1.58598e+09	1081888928	1362115296	2	2		High	High	High	High	Not Found	High	High	High	High	High	High	2	0.9683	0	1	1	1	608.315
FALSE	High	Unambiguous	ATEVPVSWESFNNGDCFILDLGNNIHQWCGSNSNR	[R].ATEVPVSWESFNNGDCFILDLGNNIHQWCGSNSNR.[Y]	2xCarbamidomethyl [C16; C29]	2xCarbamidomethyl [C16; C29]			3.91195e-12	0	4.222	1	1	3	P06396	Gelsolin OS=Homo sapiens OX=9606 GN=GSN PE=1 SV=1	P06396	P06396 [200-234]	0	4037.79	35	0									NoQuanValues	High	High	High	Not Found	High	Not Found	High	High	High	High	High	3	1	0	1	1	1	1346.6
FALSE	High	Unambiguous	ATEVPVSWESFNNGDCFILDLGNNIHQWCGSNSNR	[R].ATEVPVSWESFNNGDCFILDLGNNIHQWCGSNSNR.[Y]	2xCarbamidomethyl [C16; C29]; 1xDeamidated [N]	2xCarbamidomethyl [C16; C29]; 1xDeamidated [N12; N13]			1.09336e-07	0	2.501	1	1	2	P06396	Gelsolin OS=Homo sapiens OX=9606 GN=GSN PE=1 SV=1	P06396	P06396 [200-234]	0	4038.78	35	0									NoQuanValues	High	Not Found	High	Not Found	Not Found	Not Found	High	Not Found	High	Not Found	High	3	0.2903	0	1	1	1	1346.93
FALSE	High	Unambiguous	ATEVPVSWESFNNGDCFILDLGNNIHQWCGSNSNR	[R].ATEVPVSWESFNNGDCFILDLGNNIHQWCGSNSNR.[Y]	2xCarbamidomethyl [C16; C29]; 2xDeamidated [N/Q]	2xCarbamidomethyl [C16; C29]; 2xDeamidated [N12; N13; N23; N24; Q27]			0.000803785	0	1	1	1	4	P06396	Gelsolin OS=Homo sapiens OX=9606 GN=GSN PE=1 SV=1	P06396	P06396 [200-234]	0	4039.76	35	0		200		892679		766674		1		Not Found	High	Not Found	Not Found	High	Not Found	Not Found	High	Not Found	High	High	3	0.8824	0	1	1	1	1347.26
FALSE	High	Unambiguous	ATFGCHDGYSLDGPEEIECTK	[K].ATFGCHDGYSLDGPEEIECTK.[L]	2xCarbamidomethyl [C5; C19]	2xCarbamidomethyl [C5; C19]			2.50138e-09	0	3.136	1	1	4	P02749	Beta-2-glycoprotein 1 OS=Homo sapiens OX=9606 GN=APOH PE=1 SV=3	P02749	P02749 [230-250]	0	2386	21	0	86.9	113.1	12405529	1.61367e+07	12405529	1.3859e+07	1	2		High	High	High	Not Found	High	High	High	High	High	High	High	3	1	0	1	1	1	796.004
FALSE	High	Unambiguous	ATFQTPDFIVPLTDLR	[K].ATFQTPDFIVPLTDLR.[I]					5.10578e-08	0	2.629	1	1	2	P04114	Apolipoprotein B-100 OS=Homo sapiens OX=9606 GN=APOB PE=1 SV=2	P04114	P04114 [2610-2625]	0	1833.97	16	0		200		1.35681e+06		1.16529e+06		1		High	High	High	Not Found	High	Not Found	High	High	High	High	High	2	1	0	1	1	1	917.491
FALSE	High	Unambiguous	ATGIPDR	[R].ATGIPDR.[F]					0.133672	0.0078774	0.15	2	2	3	P01619; A0A0C4DH25	Immunoglobulin kappa variable 3-20 OS=Homo sapiens OX=9606 GN=IGKV3-20 PE=1 SV=2;Immunoglobulin kappa variable 3D-20 OS=Homo sapiens OX=9606 GN=IGKV3D-20 PE=3 SV=1	P01619; A0A0C4DH25	P01619 [76-82]; A0A0C4DH25 [76-82]	0	729.389	7	0	126.9	73.1	113807048	6.54918e+07	113807048	56247384	1	1	NotUnique	High	High	Not Found	High	Not Found	High	High	High	High	High	High	2	0.84	0	1	1	1	365.198
FALSE	High	Unambiguous	ATGVLYDYVNK	[K].ATGVLYDYVNK.[Y]					1.8001e-05	0	1.643	1	1	2	P04114	Apolipoprotein B-100 OS=Homo sapiens OX=9606 GN=APOB PE=1 SV=2	P04114	P04114 [4077-4087]	0	1242.64	11	0	105.2	94.8	4.012e+06	3.61536e+06	4.012e+06	3.10504e+06	1	1		High	High	High	Not Found	High	Not Found	High	High	High	High	High	2	1	0	1	1	1	621.822
FALSE	High	Unambiguous	ATKEQLKAVMDDFAAFVEK	[K].ATKEQLKAVMDDFAAFVEK.[C]	1xAcetyl [N-Term]; 1xDeamidated [Q5]	1xAcetyl [N-Term]; 1xDeamidated [Q5]	P02768 1xAcetyl [N-Term]	P02768 1xAcetyl [N-Term]	0.00845195	0.000766932	0.585	1	1	1	P02768	Serum albumin OS=Homo sapiens OX=9606 GN=ALB PE=1 SV=2	P02768	P02768 [563-581]	2	2184.09	19	0									NoQuanValues	High	Not Found	High	Not Found	Not Found	Not Found	High	Not Found	High	Not Found	High	3	1	0	1	1	1	728.705
FALSE	High	Unambiguous	ATIAGGGVIPHIHK	[K].ATIAGGGVIPHIHK.[S]					0.00412006	0.000544294	0.711	1	2	2	P0C0S5	Histone H2A.Z OS=Homo sapiens OX=9606 GN=H2AZ1 PE=1 SV=2	Q71UI9; P0C0S5	P0C0S5 [103-116]	0	1370.79	14	0	80.5	119.5	232554	345082	232554	296372	1	1		High	High	Not Found	High	Not Found	High	High	High	High	High	High	3	0.8	0	1	1	1	457.601
FALSE	High	Unambiguous	ATLDVDEAGTEAAAATSFAIK	[K].ATLDVDEAGTEAAAATSFAIK.[F]					3.61711e-09	0	3.074	1	1	2	P29622	Kallistatin OS=Homo sapiens OX=9606 GN=SERPINA4 PE=1 SV=3	P29622	P29622 [366-386]	0	2052.01	21	0		200		883665		758932		1		Not Found	High	Not Found	Not Found	High	Not Found	Not Found	High	Not Found	High	High	2	1	0	1	1	1	1026.51
FALSE	High	Unambiguous	ATIGADFLTK	[K].ATIGADFLTK.[E]					0.00706663	0.000663045	0.616	1	1	1	P51149	Ras-related protein Rab-7a OS=Homo sapiens OX=9606 GN=RAB7A PE=1 SV=1	P51149	P51149 [39-48]	0	1036.57	10	0	200		112291		112291		1			High	Not Found	Not Found	High	Not Found	Not Found	High	Not Found	High	Not Found	High	2	1	0	1	1	1	518.787
FALSE	High	Unambiguous	ATLGPAVRPLPWQR	[K].ATLGPAVRPLPWQR.[V]					0.00440881	0.000544294	0.699	1	1	2	P00746	Complement factor D OS=Homo sapiens OX=9606 GN=CFD PE=1 SV=5	P00746	P00746 [124-137]	0	1561.9	14	0	200		331090		331090		1			High	High	Not Found	High	Not Found	High	High	High	High	High	High	3	1	0	1	1	1	521.303
FALSE	High	Unambiguous	ATLLDIYK	[K].ATLLDIYK.[T]					0.0165673	0.0012451	0.472	1	1	2	P01031	Complement C5 OS=Homo sapiens OX=9606 GN=C5 PE=1 SV=4	P01031	P01031 [1579-1586]	0	936.54	8	0	9.2	190.8	150780	3.11551e+06	150780	2675749	1	1		High	High	Not Found	High	High	Not Found	High	High	High	High	High	2	0.3784	0	1	1	1	468.773
FALSE	High	Unambiguous	ATLVCLISDFYPGAVTVAWK	[K].ATLVCLISDFYPGAVTVAWK.[A]	1xCarbamidomethyl [C5]	1xCarbamidomethyl [C5]			1.12045e-09	0	3.271	2	5	4	P0DOY2; P0DOX8	Immunoglobulin lambda constant 2 OS=Homo sapiens OX=9606 GN=IGLC2 PE=1 SV=1;Immunoglobulin lambda-1 light chain OS=Homo sapiens OX=9606 PE=1 SV=1	B9A064; P0DOY2; P0DOY3; P0CG04; P0DOX8	P0DOY2 [24-43]; P0DOX8 [134-153]	0	2211.15	20	0	83.5	116.5	3579008	4.98926e+06	3579008	4.28501e+06	2	2	NotUnique	High	High	High	Not Found	High	Not Found	High	High	High	High	High	2	1	0	1	1	1	1106.08
FALSE	High	Unambiguous	ATLYALSHAVNNYHK	[R].ATLYALSHAVNNYHK.[T]					9.09535e-09	0	2.919	1	1	5	P04114	Apolipoprotein B-100 OS=Homo sapiens OX=9606 GN=APOB PE=1 SV=2	P04114	P04114 [440-454]	0	1701.87	15	0		200		412729		354471		1		High	High	High	Not Found	High	High	High	High	High	High	High	2	1	0	1	1	1	851.44
FALSE	High	Unambiguous	ATLYALSHAVNNYHK	[R].ATLYALSHAVNNYHK.[T]	1xDeamidated [N12]	1xDeamidated [N12]			0.0219601	0.00146166	0.426	1	1	1	P04114	Apolipoprotein B-100 OS=Homo sapiens OX=9606 GN=APOB PE=1 SV=2	P04114	P04114 [440-454]	0	1702.85	15	0									NoQuanValues	High	Not Found	High	Not Found	Not Found	Not Found	High	Not Found	High	Not Found	High	2	0.0833	0	1	1	1	851.939
FALSE	High	Unambiguous	ATLYCR	[K].ATLYCR.[V]	1xCarbamidomethyl [C5]	1xCarbamidomethyl [C5]			0.147748	0.00804172	0.135	1	1	1	Q9H329	Band 4.1-like protein 4B OS=Homo sapiens OX=9606 GN=EPB41L4B PE=2 SV=2	Q9H329	Q9H329 [83-88]	0	783.382	6	0	200		314691		314691		1			High	Not Found	Not Found	High	Not Found	Not Found	High	Not Found	High	Not Found	High	2	1	0	1	1	1	392.194
FALSE	High	Unambiguous	ATPSVTLFPPSSEELQANK	[K].ATPSVTLFPPSSEELQANK.[A]					0.000459578	0	1.096	1	1	2	P15814	Immunoglobulin lambda-like polypeptide 1 OS=Homo sapiens OX=9606 GN=IGLL1 PE=1 SV=1	P15814	P15814 [112-130]	0	2016.03	19	0	70.7	129.3	153614	280683	153614	241064	1	1		Peak Found	High	Not Found	Peak Found	Not Found	High	Peak Found	High	Peak Found	High	High	3	0.9722	0	1	1	1	672.683
FALSE	High	Unambiguous	ATTVTGTPCQDWAAQEPHR	[R].ATTVTGTPCQDWAAQEPHR.[H]	1xCarbamidomethyl [C9]	1xCarbamidomethyl [C9]			2.67054e-09	0	3.125	1	1	5	P00747	Plasminogen OS=Homo sapiens OX=9606 GN=PLG PE=1 SV=2	P00747	P00747 [494-512]	0	2125.97	19	0	74.6	125.4	3.79889e+07	6.38976e+07	3.79889e+07	5.48783e+07	2	3		High	High	High	Not Found	High	High	High	High	High	High	High	2	1	0	1	1	1	1063.49
FALSE	High	Unambiguous	ATTVTGTPCQDWAAQEPHR	[R].ATTVTGTPCQDWAAQEPHR.[H]	1xCarbamidomethyl [C9]; 1xDeamidated [Q10]	1xCarbamidomethyl [C9]; 1xDeamidated [Q10]			0.0029228	0.000280126	0.772	1	1	1	P00747	Plasminogen OS=Homo sapiens OX=9606 GN=PLG PE=1 SV=2	P00747	P00747 [494-512]	0	2126.96	19	0									NoneMonoisotopic	High	Not Found	High	Not Found	Not Found	Not Found	High	Not Found	High	Not Found	High	2	1	0	1	1	1	1063.99
FALSE	High	Unambiguous	ATTVTGTPCQEWAAQEPHR	[K].ATTVTGTPCQEWAAQEPHR.[H]	1xCarbamidomethyl [C9]	1xCarbamidomethyl [C9]			5.51187e-06	0	1.842	1	1	2	P08519	Apolipoprotein(a) OS=Homo sapiens OX=9606 GN=LPA PE=1 SV=1	P08519	P08519 [4241-4259]	0	2139.99	19	0	95.5	104.5	3.85704e+06	4.21858e+06	3.85704e+06	3.62311e+06	1	1		High	High	High	Not Found	High	Not Found	High	High	High	High	High	3	1	0	1	1	1	714.001
FALSE	High	Unambiguous	ATVAVYLESLQDTK	[K].ATVAVYLESLQDTK.[I]					4.12004e-07	0	2.278	1	1	1	P04114	Apolipoprotein B-100 OS=Homo sapiens OX=9606 GN=APOB PE=1 SV=2	P04114	P04114 [2475-2488]	0	1537.81	14	0	200		636058		636058		1			High	Not Found	High	Not Found	Not Found	Not Found	High	Not Found	High	Not Found	High	2	1	0	1	1	1	769.409
FALSE	High	Unambiguous	ATVLNYLPK	[K].ATVLNYLPK.[C]					0.000745518	0	1.013	2	2	7	P01023; P20742	Alpha-2-macroglobulin OS=Homo sapiens OX=9606 GN=A2M PE=1 SV=3;Pregnancy zone protein OS=Homo sapiens OX=9606 GN=PZP PE=1 SV=4	P01023; P20742	P01023 [812-820]; P20742 [818-826]	0	1018.59	9	0	71.1	128.9	223203184	4.04555e+08	223203184	3.47451e+08	1	3	NotUnique	High	High	High	Not Found	High	High	High	High	High	High	High	2	0.5	0	1	1	1	509.8
FALSE	High	Unambiguous	ATVLNYLPK	[K].ATVLNYLPK.[C]	1xDeamidated [N5]	1xDeamidated [N5]			0.000202747	0	1.235	2	2	2	P01023; P20742	Alpha-2-macroglobulin OS=Homo sapiens OX=9606 GN=A2M PE=1 SV=3;Pregnancy zone protein OS=Homo sapiens OX=9606 GN=PZP PE=1 SV=4	P01023; P20742	P01023 [812-820]; P20742 [818-826]	0	1019.58	9	0		200		6.4421e+06		5.53278e+06		1	NotUnique	Not Found	High	Not Found	Not Found	High	Not Found	Not Found	High	Not Found	High	High	2	0.9571	0	1	1	1	510.292
FALSE	High	Unambiguous	ATVLNYLPKCIR	[K].ATVLNYLPKCIR.[V]	1xAcetyl [N-Term]; 1xCarbamidomethyl [C10]; 1xDeamidated [N5]	1xAcetyl [N-Term]; 1xCarbamidomethyl [C10]; 1xDeamidated [N5]	P01023 1xAcetyl [N-Term]; P20742 1xAcetyl [N-Term]	P01023 1xAcetyl [N-Term]; P20742 1xAcetyl [N-Term]	0.0248587	0.0017004	0.406	2	2	1	P01023; P20742	Alpha-2-macroglobulin OS=Homo sapiens OX=9606 GN=A2M PE=1 SV=3;Pregnancy zone protein OS=Homo sapiens OX=9606 GN=PZP PE=1 SV=4	P01023; P20742	P01023 [812-823]; P20742 [818-829]	1	1490.8	12	0	118.4	81.6	411952	283876	411952	243806	1	1	NotUnique	Peak Found	High	Peak Found	Not Found	High	Not Found	Peak Found	High	Peak Found	High	High	3	1	0	1	1	1	497.609
FALSE	High	Unambiguous	ATVVYQGER	[K].ATVVYQGER.[V]					0.00588566	0.000663045	0.648	1	1	3	P02749	Beta-2-glycoprotein 1 OS=Homo sapiens OX=9606 GN=APOH PE=1 SV=3	P02749	P02749 [271-279]	0	1022.53	9	0	78.1	121.9	1.15048e+07	1.79559e+07	1.15048e+07	1.54213e+07	2	2		High	High	High	Peak Found	High	High	High	High	High	High	High	2	0.8571	0	1	1	1	511.767
FALSE	High	Unambiguous	ATWSGAVLAGR	[R].ATWSGAVLAGR.[D]					7.01926e-05	0	1.414	1	1	4	P04217	Alpha-1B-glycoprotein OS=Homo sapiens OX=9606 GN=A1BG PE=1 SV=4	P04217	P04217 [407-417]	0	1088.58	11	0	96.8	103.2	1.57993e+08	1.68574e+08	1.57993e+08	1.44779e+08	2	2		High	High	High	High	High	High	High	High	High	High	High	2	1	0	1	1	1	544.796
FALSE	High	Selected	AVAEPGIQLK	[R].AVAEPGIQLK.[A]					0.000261348	0	1.192	2	2	2	P35443; P49747	Thrombospondin-4 OS=Homo sapiens OX=9606 GN=THBS4 PE=1 SV=2;Cartilage oligomeric matrix protein OS=Homo sapiens OX=9606 GN=COMP PE=1 SV=2	P35443; P49747	P35443 [828-837]; P49747 [629-638]	0	1025.6	10	1	70.4	129.6	1.61104e+06	2.9638e+06	1.61104e+06	2.54545e+06	1	1	NotUnique	High	High	High	Not Found	High	Not Found	High	High	High	High	High	2	0	0	1	1	1	513.303
FALSE	High	Unambiguous	AVANFFSGSCAPCADGTDFPQLCQLCPGCGCSTLNQYFGYSGAFK	[K].AVANFFSGSCAPCADGTDFPQLCQLCPGCGCSTLNQYFGYSGAFK.[C]	6xCarbamidomethyl [C10; C13; C23; C26; C29; C31]	6xCarbamidomethyl [C10; C13; C23; C26; C29; C31]			1.04912e-08	0	2.895	1	1	7	P02787	Serotransferrin OS=Homo sapiens OX=9606 GN=TF PE=1 SV=3	P02787	P02787 [168-212]	0	4988.1	45	0	83.3	116.7	7.31911e+07	1.02623e+08	7.31911e+07	8.81377e+07	2	3		High	High	High	Not Found	High	Not Found	High	High	High	High	High	3	1	0	1	1	1	1663.37
FALSE	High	Unambiguous	AVANFFSGSCAPCADGTDFPQLCQLCPGCGCSTLNQYFGYSGAFK	[K].AVANFFSGSCAPCADGTDFPQLCQLCPGCGCSTLNQYFGYSGAFK.[C]	6xCarbamidomethyl [C10; C13; C23; C26; C29; C31]; 1xDeamidated [N/Q]	6xCarbamidomethyl [C10; C13; C23; C26; C29; C31]; 1xDeamidated [N4; Q21; Q24; Q36]			1.29105e-06	0	2.086	1	1	6	P02787	Serotransferrin OS=Homo sapiens OX=9606 GN=TF PE=1 SV=3	P02787	P02787 [168-212]	0	4989.08	45	0		200		2.72095e+06		2.33688e+06		1		High	High	High	Not Found	High	Not Found	High	High	High	High	High	4	0.0526	0	1	1	1	1248.03
FALSE	High	Rejected	AVAQPGLQLK	[R].AVAQPGLQLK.[A]	1xDeamidated [Q4]	1xDeamidated [Q4]			0.000261348	0	1.192	0	1	2			P49746		0	1025.6	10	0									NoQuanValues	High	High	High	Not Found	High	Not Found	High	High	High	High	High	2		0	2	2	2	513.303
FALSE	High	Unambiguous	AVASFLR	[K].AVASFLR.[R]					0.0542607	0.00346144	0.284	1	1	3	Q96IY4	Carboxypeptidase B2 OS=Homo sapiens OX=9606 GN=CPB2 PE=1 SV=2	Q96IY4	Q96IY4 [291-297]	0	763.446	7	0		200		1.53108e+06		1.31496e+06		2		High	High	High	Not Found	High	High	High	High	High	High	High	2	0.3438	0	1	1	1	382.227
FALSE	High	Unambiguous	AVDQSVLLMKPDAELSASSVYNLLPEK	[R].AVDQSVLLMKPDAELSASSVYNLLPEK.[D]					6.80017e-11	0	3.742	1	1	7	P01023	Alpha-2-macroglobulin OS=Homo sapiens OX=9606 GN=A2M PE=1 SV=3	P01023	P01023 [599-625]	0	2917.52	27	0	60.7	139.3	8.31774e+07	1.9096e+08	8.31774e+07	1.64006e+08	2	3		High	High	High	Not Found	High	Not Found	High	High	High	High	High	3	1	0	1	1	1	973.179
FALSE	High	Unambiguous	AVDQSVLLMKPDAELSASSVYNLLPEK	[R].AVDQSVLLMKPDAELSASSVYNLLPEK.[D]	1xDeamidated [Q4]	1xDeamidated [Q4]			0.000771882	0	1.007	1	1	2	P01023	Alpha-2-macroglobulin OS=Homo sapiens OX=9606 GN=A2M PE=1 SV=3	P01023	P01023 [599-625]	0	2918.51	27	0									NoneMonoisotopic	High	High	High	Not Found	High	Not Found	High	High	High	High	High	3	1	0	1	1	1	973.512
FALSE	High	Unambiguous	AVDQSVLLMKPDAELSASSVYNLLPEK	[R].AVDQSVLLMKPDAELSASSVYNLLPEK.[D]	1xOxidation [M9]	1xOxidation [M9]			1.31568e-09	0	3.244	1	1	6	P01023	Alpha-2-macroglobulin OS=Homo sapiens OX=9606 GN=A2M PE=1 SV=3	P01023	P01023 [599-625]	0	2933.52	27	0	67.5	132.5	5.49516e+06	1.07881e+07	5.49516e+06	9.26532e+06	3	3		High	High	High	Not Found	High	Not Found	High	High	High	High	High	3	1	0	1	1	1	978.51
FALSE	High	Unambiguous	AVDQSVLLMKPDAELSASSVYNLLPEK	[R].AVDQSVLLMKPDAELSASSVYNLLPEK.[D]	1xAcetyl [N-Term]; 1xDeamidated [Q4]	1xAcetyl [N-Term]; 1xDeamidated [Q4]	P01023 1xAcetyl [N-Term]	P01023 1xAcetyl [N-Term]	0.00400548	0.00041968	0.716	1	1	1	P01023	Alpha-2-macroglobulin OS=Homo sapiens OX=9606 GN=A2M PE=1 SV=3	P01023	P01023 [599-625]	0	2960.52	27	0									NoQuanValues	Not Found	High	Not Found	Not Found	High	Not Found	Not Found	High	Not Found	High	High	3	1	0	1	1	1	987.514
FALSE	High	Unambiguous	AVDQSVLLMKPDAELSASSVYNLLPEK	[R].AVDQSVLLMKPDAELSASSVYNLLPEK.[D]	1xAcetyl [N-Term]; 1xOxidation [M9]	1xAcetyl [N-Term]; 1xOxidation [M9]	P01023 1xAcetyl [N-Term]	P01023 1xAcetyl [N-Term]	5.61111e-06	0	1.839	1	1	3	P01023	Alpha-2-macroglobulin OS=Homo sapiens OX=9606 GN=A2M PE=1 SV=3	P01023	P01023 [599-625]	0	2975.53	27	0									NoQuanValues	High	High	High	Not Found	High	Not Found	High	High	High	High	High	3	1	0	1	1	1	992.52
FALSE	High	Unambiguous	AVDTWSWGER	[K].AVDTWSWGER.[A]					0.00031189	0	1.162	1	1	2	Q08380	Galectin-3-binding protein OS=Homo sapiens OX=9606 GN=LGALS3BP PE=1 SV=1	Q08380	Q08380 [324-333]	0	1206.55	10	0	104.1	95.9	6.27501e+06	5.77869e+06	6.27501e+06	4.963e+06	1	1		High	High	High	Not Found	High	Not Found	High	High	High	High	High	2	0.9388	0	1	1	1	603.78
FALSE	High	Unambiguous	AVEPQLQEEER	[R].AVEPQLQEEER.[M]					0.000129305	0	1.311	1	1	3	P55058	Phospholipid transfer protein OS=Homo sapiens OX=9606 GN=PLTP PE=1 SV=1	P55058	P55058 [252-262]	0	1327.65	11	0	72.3	127.7	749504	1.32433e+06	749504	1.1374e+06	1	1		High	High	High	Not Found	High	Not Found	High	High	High	High	High	2	0.8182	0	1	1	1	664.328
FALSE	High	Unambiguous	AVEVLPK	[R].AVEVLPK.[A]					0.15274	0.00835762	0.13	1	1	1	P06396	Gelsolin OS=Homo sapiens OX=9606 GN=GSN PE=1 SV=1	P06396	P06396 [578-584]	0	755.466	7	0	63.7	136.3	5.47731e+06	1.17117e+07	5.47731e+06	10058534	1	1		Peak Found	High	Peak Found	Not Found	High	Not Found	Peak Found	High	Peak Found	High	High	2	0.3333	0	1	1	1	378.237
FALSE	High	Unambiguous	AVFPSIVGRPR	[R].AVFPSIVGRPR.[QH]					0.000193382	0	1.243	3	9	7	P60709; P68032; P63261	Actin, cytoplasmic 1 OS=Homo sapiens OX=9606 GN=ACTB PE=1 SV=1;Actin, alpha cardiac muscle 1 OS=Homo sapiens OX=9606 GN=ACTC1 PE=1 SV=1;Actin, cytoplasmic 2 OS=Homo sapiens OX=9606 GN=ACTG1 PE=1 SV=1	A5A3E0; P63267; P60709; Q6S8J3; P62736; P68133; P0CG38; P68032; P63261	P60709 [29-39]; P68032 [31-41]; P63261 [29-39]	0	1198.71	11	0	100.7	99.3	1.88489e+07	1.85872e+07	1.88489e+07	1.59635e+07	3	4	NotUnique	High	High	High	High	High	High	High	High	High	High	High	2	0.9231	0	1	1	1	599.856
FALSE	High	Unambiguous	AVFVDLEPTVIDEVR	[R].AVFVDLEPTVIDEVR.[T]					0.147748	0.00804172	0.135	1	3	1	P68363	Tubulin alpha-1B chain OS=Homo sapiens OX=9606 GN=TUBA1B PE=1 SV=1	Q71U36; P68363; Q9BQE3	P68363 [65-79]	0	1701.91	15	0									NoQuanValues	Not Found	High	Not Found	Not Found	Not Found	High	Not Found	High	Not Found	High	High	2	0.4348	0	1	1	1	851.458
FALSE	High	Unambiguous	AVGDKLPECEADDGCPKPPEIAHGYVEHSVR	[K].AVGDKLPECEADDGCPKPPEIAHGYVEHSVR.[Y]	2xCarbamidomethyl [C9; C15]	2xCarbamidomethyl [C9; C15]			1.61007e-08	0	2.823	1	1	8	P00738	Haptoglobin OS=Homo sapiens OX=9606 GN=HP PE=1 SV=1	P00738	P00738 [78-108]	1	3432.59	31	0	86.1	113.9	6.93689e+07	9.18104e+07	6.93689e+07	7.88511e+07	4	4		High	High	High	High	Not Found	High	High	High	High	High	High	4	1	0	1	1	1	858.907
FALSE	High	Unambiguous	AVGDKLPECEAVCGKPK	[K].AVGDKLPECEAVCGKPK.[N]	2xCarbamidomethyl [C9; C13]	2xCarbamidomethyl [C9; C13]			5.6848e-09	0	2.998	2	2	9	P00739; P00738	Haptoglobin-related protein OS=Homo sapiens OX=9606 GN=HPR PE=2 SV=2;Haptoglobin OS=Homo sapiens OX=9606 GN=HP PE=1 SV=1	P00739; P00738	P00739 [79-95]; P00738 [137-153]	1	1857.92	17	0	126.5	73.5	3.5096e+08	2.03797e+08	3.5096e+08	1.75031e+08	5	4	NotUnique	High	High	High	High	High	High	High	High	High	High	High	4	0.9841	0	1	1	1	465.235
FALSE	High	Unambiguous	AVGNLRK	[K].AVGNLRK.[C]					0.0219601	0.00146166	0.426	1	1	3	P02787	Serotransferrin OS=Homo sapiens OX=9606 GN=TF PE=1 SV=3	P02787	P02787 [677-683]	1	757.468	7	0	156.4	43.6	176584	49235.1	176584	42285.4	1	1		High	High	High	Not Found	High	Not Found	High	High	High	High	High	2	0.4848	0	1	1	1	379.238
FALSE	High	Unambiguous	AVGPHQFLGDQEAIQAAIK	[R].AVGPHQFLGDQEAIQAAIK.[K]					4.47594e-06	0	1.877	1	1	2	P07738	Bisphosphoglycerate mutase OS=Homo sapiens OX=9606 GN=BPGM PE=1 SV=2	P07738	P07738 [228-246]	0	1993.05	19	0	77.3	122.7	236951	376198	236951	323096	1	1		High	High	Not Found	High	Not Found	High	High	High	High	High	High	3	1	0	1	1	1	665.022
FALSE	High	Unambiguous	AVGSGATFSHYYYMILSR	[R].AVGSGATFSHYYYMILSR.[G]					3.0321e-15	0	5.426	2	2	7	P0C0L4; P0C0L5	Complement C4-A OS=Homo sapiens OX=9606 GN=C4A PE=1 SV=2;Complement C4-B OS=Homo sapiens OX=9606 GN=C4B PE=1 SV=2	P0C0L4; P0C0L5	P0C0L4 [495-512]; P0C0L5 [495-512]	0	2022.97	18	0	109.8	90.2	75199483	6.18096e+07	75199483	5.3085e+07	2	4	NotUnique	High	High	High	Not Found	High	High	High	High	High	High	High	2	1	0	1	1	1	1011.99
FALSE	High	Unambiguous	AVGSGATFSHYYYMILSR	[R].AVGSGATFSHYYYMILSR.[G]	1xOxidation [M14]	1xOxidation [M14]			3.88477e-09	0	3.062	2	2	2	P0C0L4; P0C0L5	Complement C4-A OS=Homo sapiens OX=9606 GN=C4A PE=1 SV=2;Complement C4-B OS=Homo sapiens OX=9606 GN=C4B PE=1 SV=2	P0C0L4; P0C0L5	P0C0L4 [495-512]; P0C0L5 [495-512]	0	2038.97	18	0									NoQuanValues	High	High	High	Not Found	High	Not Found	High	High	High	High	High	2	1	0	1	1	1	1019.99
FALSE	High	Unambiguous	AVGSGATFSHYYYMILSRGQIVFMNR	[R].AVGSGATFSHYYYMILSRGQIVFMNR.[E]					4.53615e-10	0	3.423	2	2	4	P0C0L4; P0C0L5	Complement C4-A OS=Homo sapiens OX=9606 GN=C4A PE=1 SV=2;Complement C4-B OS=Homo sapiens OX=9606 GN=C4B PE=1 SV=2	P0C0L4; P0C0L5	P0C0L4 [495-520]; P0C0L5 [495-520]	1	2968.46	26	0	131	69	4367382	2.30195e+06	4367382	1.97702e+06	1	1	NotUnique	High	High	High	Not Found	High	Not Found	High	High	High	High	High	4	1	0	1	1	1	742.871
FALSE	High	Unambiguous	AVGSGATFSHYYYMILSRGQIVFMNR	[R].AVGSGATFSHYYYMILSRGQIVFMNR.[E]	1xDeamidated [Q20]	1xDeamidated [Q20]			3.57433e-09	0	3.076	2	2	1	P0C0L4; P0C0L5	Complement C4-A OS=Homo sapiens OX=9606 GN=C4A PE=1 SV=2;Complement C4-B OS=Homo sapiens OX=9606 GN=C4B PE=1 SV=2	P0C0L4; P0C0L5	P0C0L4 [495-520]; P0C0L5 [495-520]	1	2969.44	26	0	117.6	82.4	2317646	1.62456e+06	2317646	1.39524e+06	1	1	NotUnique	Peak Found	High	Peak Found	Not Found	High	Not Found	Peak Found	High	Peak Found	High	High	3	0.1714	0	1	1	1	990.491
FALSE	High	Unambiguous	AVGSGATFSHYYYMILSRGQIVFMNREPK	[R].AVGSGATFSHYYYMILSRGQIVFMNREPK.[R]					3.13243e-06	0	1.937	2	2	4	P0C0L4; P0C0L5	Complement C4-A OS=Homo sapiens OX=9606 GN=C4A PE=1 SV=2;Complement C4-B OS=Homo sapiens OX=9606 GN=C4B PE=1 SV=2	P0C0L4; P0C0L5	P0C0L4 [495-523]; P0C0L5 [495-523]	2	3322.65	29	0	151.5	48.5	4.14154e+06	1.3245e+06	4.14154e+06	1.13754e+06	2	1	NotUnique	High	High	High	Not Found	High	Not Found	High	High	High	High	High	3	1	0	1	1	1	1108.22
FALSE	High	Unambiguous	AVGYLITGYQR	[K].AVGYLITGYQR.[Q]					0.000656137	0	1.035	1	1	2	P20742	Pregnancy zone protein OS=Homo sapiens OX=9606 GN=PZP PE=1 SV=4	P20742	P20742 [1010-1020]	0	1240.67	11	0	200		4832260		4832260		1			High	High	High	Not Found	High	Not Found	High	High	High	High	High	2	1	0	1	1	1	620.838
FALSE	High	Unambiguous	AVHKAVLTIDEK	[K].AVHKAVLTIDEK.[G]					0.00102371	0	0.958	1	1	1	P01009	Alpha-1-antitrypsin OS=Homo sapiens OX=9606 GN=SERPINA1 PE=1 SV=3	P01009	P01009 [356-367]	1	1323.76	12	0									NoQuanValues	High	Not Found	High	Not Found	Not Found	Not Found	High	Not Found	High	Not Found	High	3	0.75	0	1	1	1	441.926
FALSE	High	Unambiguous	AVHKAVLTIDEKGTEAAGAMFLEAIPMSIPPEVK	[K].AVHKAVLTIDEKGTEAAGAMFLEAIPMSIPPEVK.[F]					1.35398e-06	0	2.078	1	1	1	P01009	Alpha-1-antitrypsin OS=Homo sapiens OX=9606 GN=SERPINA1 PE=1 SV=3	P01009	P01009 [356-389]	2	3563.89	34	0	200		664992		664992		1			High	Not Found	High	Not Found	Not Found	Not Found	High	Not Found	High	Not Found	High	4	1	0	1	1	1	891.727
FALSE	High	Unambiguous	AVLDVFEEGTEASAATAVK	[K].AVLDVFEEGTEASAATAVK.[I]					4.07551e-10	0	3.441	1	1	16	P01011	Alpha-1-antichymotrypsin OS=Homo sapiens OX=9606 GN=SERPINA3 PE=1 SV=2	P01011	P01011 [361-379]	0	1907.96	19	0	108.8	91.2	2.84681e+08	2.38417e+08	2.84681e+08	2.04763e+08	7	7		High	High	High	High	High	High	High	High	High	High	High	2	1	0	1	1	1	954.485
FALSE	High	Unambiguous	AVLDVFEEGTEASAATAVKITLLSALVETR	[K].AVLDVFEEGTEASAATAVKITLLSALVETR.[T]					0.00194097	0.000280126	0.845	1	1	1	P01011	Alpha-1-antichymotrypsin OS=Homo sapiens OX=9606 GN=SERPINA3 PE=1 SV=2	P01011	P01011 [361-390]	1	3104.67	30	0									NoQuanValues	High	Not Found	High	Not Found	Not Found	Not Found	High	Not Found	High	Not Found	High	3	1	0	1	1	1	1035.56
FALSE	High	Unambiguous	AVLFCLSEDKK	[K].AVLFCLSEDKK.[N]	1xCarbamidomethyl [C5]	1xCarbamidomethyl [C5]			0.00133065	0.00015296	0.912	1	1	2	P23528	Cofilin-1 OS=Homo sapiens OX=9606 GN=CFL1 PE=1 SV=3	P23528	P23528 [35-45]	1	1309.68	11	0	140	60	1.44078e+06	617157	1.44078e+06	530044	1	1		Peak Found	High	Not Found	Peak Found	Not Found	High	Peak Found	High	Peak Found	High	High	2	0.9048	0	1	1	1	655.345
FALSE	High	Unambiguous	AVLHIGEK	[K].AVLHIGEK.[G]					0.0632076	0.00365615	0.261	1	1	1	P05543	Thyroxine-binding globulin OS=Homo sapiens OX=9606 GN=SERPINA7 PE=1 SV=2	P05543	P05543 [353-360]	0	866.509	8	0		200		1.59807e+06		1.3725e+06		1		Not Found	High	Not Found	Not Found	Not Found	High	Not Found	High	Not Found	High	High	2	0.5652	0	1	1	1	433.758
FALSE	High	Unambiguous	AVLQLNEEGVDTAGSTGVTLNLTSKPIILR	[K].AVLQLNEEGVDTAGSTGVTLNLTSKPIILR.[F]					1.19827e-14	0	5.195	1	1	3	P08185	Corticosteroid-binding globulin OS=Homo sapiens OX=9606 GN=SERPINA6 PE=1 SV=1	P08185	P08185 [349-378]	0	3109.71	30	0	103.1	96.9	2.27129e+06	2.13544e+06	2.27129e+06	1834012	1	1		High	High	High	Not Found	High	Not Found	High	High	High	High	High	3	1	0	1	1	1	1037.24
FALSE	High	Unambiguous	AVLQLNEEGVDTAGSTGVTLNLTSKPIILR	[K].AVLQLNEEGVDTAGSTGVTLNLTSKPIILR.[F]	1xDeamidated [N/Q]	1xDeamidated [Q4; N6]			0.00537429	0.000544294	0.664	1	1	4	P08185	Corticosteroid-binding globulin OS=Homo sapiens OX=9606 GN=SERPINA6 PE=1 SV=1	P08185	P08185 [349-378]	0	3110.69	30	0									NoQuanValues	High	High	High	Not Found	High	Not Found	High	High	High	High	High	3	1	0	1	1	1	1037.58
FALSE	High	Unambiguous	AVISPGFDVFAK	[K].AVISPGFDVFAK.[K]					6.19643e-05	0	1.435	1	1	3	P06681	Complement C2 OS=Homo sapiens OX=9606 GN=C2 PE=1 SV=2	P06681	P06681 [538-549]	0	1250.68	12	0	101.9	98.1	9.93058e+06	9.55704e+06	9.93058e+06	8.20804e+06	2	2		High	High	High	Peak Found	Peak Found	High	High	High	High	High	High	2	1	0	1	1	1	625.843
FALSE	High	Unambiguous	AVLTIDEK	[K].AVLTIDEK.[G]					0.0150343	0.000879575	0.488	1	1	7	P01009	Alpha-1-antitrypsin OS=Homo sapiens OX=9606 GN=SERPINA1 PE=1 SV=3	P01009	P01009 [360-367]	0	888.504	8	0	109.8	90.2	2104091290	1.7293e+09	2104091290	1485205008	2	2		High	High	High	High	High	High	High	High	High	High	High	2	0.5227	0	1	1	1	444.755
FALSE	High	Unambiguous	AVLTIDEKGTEAAGAMFLEAIPMSIPPEVK	[K].AVLTIDEKGTEAAGAMFLEAIPMSIPPEVK.[F]					2.92179e-11	0	3.884	1	1	10	P01009	Alpha-1-antitrypsin OS=Homo sapiens OX=9606 GN=SERPINA1 PE=1 SV=3	P01009	P01009 [360-389]	1	3128.63	30	0	163.1	36.9	2.33003e+07	5.27089e+06	2.33003e+07	4.52689e+06	4	3		High	High	High	Not Found	High	Not Found	High	High	High	High	High	3	0.9206	0	1	1	1	1043.55
FALSE	High	Unambiguous	AVLTIDEKGTEAAGAMFLEAIPMSIPPEVK	[K].AVLTIDEKGTEAAGAMFLEAIPMSIPPEVK.[F]	1xOxidation [M23]	1xOxidation [M23]			4.04716e-07	0	2.281	1	1	2	P01009	Alpha-1-antitrypsin OS=Homo sapiens OX=9606 GN=SERPINA1 PE=1 SV=3	P01009	P01009 [360-389]	1	3144.62	30	0	200		2382386		2382386		1			High	Not Found	High	Not Found	Not Found	Not Found	High	Not Found	High	Not Found	High	3	0.5417	0	1	1	1	1048.88
FALSE	High	Unambiguous	AVLVDLEPGTMDSVR	[R].AVLVDLEPGTMDSVR.[S]					5.70209e-05	0	1.449	1	3	2	P68371	Tubulin beta-4B chain OS=Homo sapiens OX=9606 GN=TUBB4B PE=1 SV=1	P04350; Q3ZCM7; P68371	P68371 [63-77]	0	1601.82	15	0	200		599511		599511		1			High	High	High	Not Found	High	Not Found	High	High	High	High	High	2	0.7736	0	1	1	1	801.413
FALSE	High	Unambiguous	AVLYNYR	[R].AVLYNYR.[Q]					0.0657934	0.00376401	0.255	1	1	3	P01024	Complement C3 OS=Homo sapiens OX=9606 GN=C3 PE=1 SV=2	P01024	P01024 [849-855]	0	898.478	7	0	106.6	93.4	195581472	1.71467e+08	195581472	147264027	2	2		High	High	Peak Found	High	High	High	High	High	High	High	High	2	0.7714	0	1	1	1	449.743
FALSE	High	Unambiguous	AVMDDFAAFVEK	[K].AVMDDFAAFVEK.[C]					4.06959e-06	0	1.893	1	1	14	P02768	Serum albumin OS=Homo sapiens OX=9606 GN=ALB PE=1 SV=2	P02768	P02768 [570-581]	0	1342.63	12	0	118.4	81.6	3.01962e+09	2.08231e+09	3.01962e+09	1.78838e+09	6	6		High	High	High	High	High	High	High	High	High	High	High	2	1	0	1	1	1	671.827
FALSE	High	Unambiguous	AVMDDFAAFVEK	[K].AVMDDFAAFVEK.[C]	1xOxidation [M3]	1xOxidation [M3]			1.39537e-07	0	2.46	1	1	20	P02768	Serum albumin OS=Homo sapiens OX=9606 GN=ALB PE=1 SV=2	P02768	P02768 [570-581]	0	1358.63	12	0	58.4	141.6	9.47098e+07	2.2953e+08	9.47098e+07	1.97131e+08	11	12		High	High	High	High	High	High	High	High	High	High	High	2	1	0	1	1	1	679.819
FALSE	High	Unambiguous	AVPPNNSNAAEDDLPTVELQGVVPR	[R].AVPPNNSNAAEDDLPTVELQGVVPR.[G]					8.04601e-05	0	1.391	1	1	1	P00488	Coagulation factor XIII A chain OS=Homo sapiens OX=9606 GN=F13A1 PE=1 SV=4	P00488	P00488 [14-38]	0	2602.31	25	0	114.9	85.1	628626	466007	628626	400229	1	1		High	Peak Found	High	Not Found	Peak Found	Not Found	High	Peak Found	High	Peak Found	High	3	1	0	1	1	1	868.107
FALSE	High	Unambiguous	AVQQPDGLAVLGIFLK	[K].AVQQPDGLAVLGIFLK.[V]					0.0909548	0.00503389	0.207	1	1	2	P00918	Carbonic anhydrase 2 OS=Homo sapiens OX=9606 GN=CA2 PE=1 SV=2	P00918	P00918 [133-148]	0	1668.97	16	0		200		472213		405559		2		Not Found	High	Not Found	Not Found	Not Found	High	Not Found	High	Not Found	High	High	2	1	0	1	1	1	834.989
FALSE	High	Unambiguous	AVSMPSFSILGSDVR	[K].AVSMPSFSILGSDVR.[V]					0.00177423	0.000280126	0.861	1	1	1	P04114	Apolipoprotein B-100 OS=Homo sapiens OX=9606 GN=APOB PE=1 SV=2	P04114	P04114 [3277-3291]	0	1565.8	15	0	136.8	63.2	3.52332e+06	1.62854e+06	3.52332e+06	1.39867e+06	1	1		High	Peak Found	High	Not Found	Peak Found	Not Found	High	Peak Found	High	Peak Found	High	2	1	0	1	1	1	783.405
FALSE	High	Unambiguous	AVSPLPYLR	[R].AVSPLPYLR.[N]					0.0232173	0.00146166	0.417	1	1	2	P04275	von Willebrand factor OS=Homo sapiens OX=9606 GN=VWF PE=1 SV=4	P04275	P04275 [598-606]	0	1015.59	9	0	65.3	134.7	1.78003e+06	3.66988e+06	1.78003e+06	3.15186e+06	1	1		High	High	High	Not Found	High	Not Found	High	High	High	High	High	2	0.6071	0	1	1	1	508.3
FALSE	High	Unambiguous	AVTEQGAELSNEER	[K].AVTEQGAELSNEER.[N]					1.50701e-06	0	2.06	1	1	2	P27348	14-3-3 protein theta OS=Homo sapiens OX=9606 GN=YWHAQ PE=1 SV=1	P27348	P27348 [28-41]	0	1532.72	14	0	124.8	75.2	841986	507516	841986	435878	1	1		High	High	Not Found	High	Not Found	High	High	High	High	High	High	2	0.9231	0	1	1	1	766.863
FALSE	High	Unambiguous	AVVEVDESGTR	[K].AVVEVDESGTR.[A]					8.53792e-05	0	1.381	1	1	1	P05154	Plasma serine protease inhibitor OS=Homo sapiens OX=9606 GN=SERPINA5 PE=1 SV=3	P05154	P05154 [351-361]	0	1161.57	11	0									NoQuanValues	Not Found	High	Not Found	Not Found	High	Not Found	Not Found	High	Not Found	High	High	2	0.7708	0	1	1	1	581.291
FALSE	High	Unambiguous	AVVFLEPQWYR	[K].AVVFLEPQWYR.[V]					0.00895867	0.000766932	0.575	1	1	2	P08637	Low affinity immunoglobulin gamma Fc region receptor III-A OS=Homo sapiens OX=9606 GN=FCGR3A PE=1 SV=2	P08637	P08637 [26-36]	0	1407.74	11	0	200		339234		339234		1			High	High	High	Not Found	High	Not Found	High	High	High	High	High	2	0.7931	0	1	1	1	704.375
FALSE	High	Unambiguous	AVVVHAGEDDLGR	[R].AVVVHAGEDDLGR.[G]					5.10578e-08	0	2.629	1	1	2	P08294	Extracellular superoxide dismutase [Cu-Zn] OS=Homo sapiens OX=9606 GN=SOD3 PE=1 SV=2	P08294	P08294 [177-189]	0	1337.68	13	0	200		1.48935e+06		1.48935e+06		2			High	Not Found	Not Found	High	Not Found	Not Found	High	Not Found	High	Not Found	High	2	0.9429	0	1	1	1	669.344
FALSE	High	Unambiguous	AVYTCNEGYQLLGEINYR	[K].AVYTCNEGYQLLGEINYR.[E]	1xCarbamidomethyl [C5]	1xCarbamidomethyl [C5]			7.39078e-11	0	3.728	1	1	4	P08603	Complement factor H OS=Homo sapiens OX=9606 GN=CFH PE=1 SV=4	P08603	P08603 [110-127]	0	2163.02	18	0	46.2	153.8	3.00757e+06	1.00239e+07	3.00757e+06	8.60903e+06	2	2		High	High	High	Not Found	High	Not Found	High	High	High	High	High	2	1	0	1	1	1	1082.01
FALSE	High	Unambiguous	AWFLESK	[K].AWFLESK.[D]					0.0158774	0.00112458	0.479	1	1	2	P55056	Apolipoprotein C-IV OS=Homo sapiens OX=9606 GN=APOC4 PE=1 SV=1	P55056	P55056 [99-105]	0	880.456	7	0	30.8	169.2	260425	1.42863e+06	260425	1.22697e+06	1	1		High	High	Not Found	High	Not Found	High	High	High	High	High	High	2	0.9062	0	1	1	1	440.731
FALSE	High	Unambiguous	AWGESTPLANKPGK	[R].AWGESTPLANKPGK.[Q]					6.65405e-05	0	1.423	1	1	3	P12259	Coagulation factor V OS=Homo sapiens OX=9606 GN=F5 PE=1 SV=4	P12259	P12259 [981-994]	0	1455.76	14	0									NoQuanValues	High	High	High	Not Found	High	Not Found	High	High	High	High	High	2	0.898	0	1	1	1	728.383
FALSE	High	Unambiguous	AWQDCGMR	[K].AWQDCGMR.[I]	1xCarbamidomethyl [C5]	1xCarbamidomethyl [C5]			0.00461262	0.000544294	0.691	1	1	2	Q9UGM5	Fetuin-B OS=Homo sapiens OX=9606 GN=FETUB PE=1 SV=2	Q9UGM5	Q9UGM5 [100-107]	0	1023.41	8	0	81.9	118.1	662946	955390	662946	820534	1	1		High	High	High	Not Found	High	Not Found	High	High	High	High	High	2	0.5	0	1	1	1	512.21
FALSE	High	Unambiguous	AWVAWR	[R].AWVAWR.[N]					0.0259673	0.00205857	0.399	1	1	2	P61626	Lysozyme C OS=Homo sapiens OX=9606 GN=LYZ PE=1 SV=1	P61626	P61626 [126-131]	0	788.42	6	0	96	104	332618	360611	332618	309709	1	1		High	High	Not Found	High	Not Found	High	High	High	High	High	High	2	0.6667	0	1	1	1	394.714
FALSE	High	Unambiguous	AYKSELEEQLTPVAEETR	[K].AYKSELEEQLTPVAEETR.[A]					3.36905e-10	0	3.473	1	1	8	P02649	Apolipoprotein E OS=Homo sapiens OX=9606 GN=APOE PE=1 SV=1	P02649	P02649 [91-108]	1	2093.04	18	0	58.6	141.4	5.42022e+06	1.30873e+07	5.42022e+06	11240026	2	4		High	High	High	High	High	High	High	High	High	High	High	2	0.9829	0	1	1	1	1047.02
FALSE	High	Unambiguous	AYKSELEEQLTPVAEETR	[K].AYKSELEEQLTPVAEETR.[A]	1xDeamidated [Q9]	1xDeamidated [Q9]			3.74441e-06	0	1.907	1	1	2	P02649	Apolipoprotein E OS=Homo sapiens OX=9606 GN=APOE PE=1 SV=1	P02649	P02649 [91-108]	1	2094.02	18	0									NoneMonoisotopic	High	High	Not Found	High	High	Not Found	High	High	High	High	High	3	1	0	1	1	1	698.686
FALSE	High	Unambiguous	AYLEEECPATLR	[K].AYLEEECPATLR.[K]	1xCarbamidomethyl [C7]	1xCarbamidomethyl [C7]			1.53414e-06	0	2.057	1	1	5	P25311	Zinc-alpha-2-glycoprotein OS=Homo sapiens OX=9606 GN=AZGP1 PE=1 SV=2	P25311	P25311 [180-191]	0	1451.68	12	0	103.4	96.6	3.76472e+07	3.51817e+07	3.76472e+07	30215705	2	2		High	High	High	High	High	High	High	High	High	High	High	2	0.8852	0	1	1	1	726.345
FALSE	High	Unambiguous	AYLEEECPATLRK	[K].AYLEEECPATLRK.[Y]	1xCarbamidomethyl [C7]	1xCarbamidomethyl [C7]			7.87571e-06	0	1.782	1	1	7	P25311	Zinc-alpha-2-glycoprotein OS=Homo sapiens OX=9606 GN=AZGP1 PE=1 SV=2	P25311	P25311 [180-192]	1	1579.78	13	0	125.4	74.6	2.10034e+07	1.24909e+07	2.10034e+07	1.07278e+07	3	4		High	High	High	High	High	High	High	High	High	High	High	2	0.9808	0	1	1	1	790.392
FALSE	High	Unambiguous	AYIFIDEAHITQALIWLSQR	[R].AYIFIDEAHITQALIWLSQR.[Q]					2.3892e-14	0	5.079	1	1	17	P01023	Alpha-2-macroglobulin OS=Homo sapiens OX=9606 GN=A2M PE=1 SV=3	P01023	P01023 [1054-1073]	0	2388.27	20	0	105.8	94.2	6.7979e+07	6.05616e+07	6.7979e+07	5.20131e+07	6	5		High	High	High	High	High	High	High	High	High	High	High	2	1	0	1	1	1	1194.64
FALSE	High	Unambiguous	AYIFIDEAHITQALIWLSQR	[R].AYIFIDEAHITQALIWLSQR.[Q]	1xDeamidated [Q12]	1xDeamidated [Q12]			0.0525025	0.00335325	0.289	1	1	2	P01023	Alpha-2-macroglobulin OS=Homo sapiens OX=9606 GN=A2M PE=1 SV=3	P01023	P01023 [1054-1073]	0	2389.26	20	0									NoneMonoisotopic	High	Not Found	High	High	Not Found	Not Found	High	Not Found	High	Not Found	High	3	1	0	1	1	1	797.095
FALSE	High	Unambiguous	AYLQQLR	[R].AYLQQLR.[Q]					0.0443032	0.0030298	0.315	1	1	1	O15145	Actin-related protein 2/3 complex subunit 3 OS=Homo sapiens OX=9606 GN=ARPC3 PE=1 SV=3	O15145	O15145 [131-137]	0	891.505	7	0	119.6	80.4	357775	240703	357775	206727	1	1		High	Peak Found	Not Found	High	Not Found	Peak Found	High	Peak Found	High	Peak Found	High	2	1	0	1	1	1	446.256
FALSE	High	Unambiguous	AYISMHSYSQHIVFPYSYTR	[K].AYISMHSYSQHIVFPYSYTR.[S]					0.000193382	0	1.243	1	1	1	Q96IY4	Carboxypeptidase B2 OS=Homo sapiens OX=9606 GN=CPB2 PE=1 SV=2	Q96IY4	Q96IY4 [305-324]	0	2450.16	20	0									NoQuanValues	Not Found	High	Not Found	Not Found	High	Not Found	Not Found	High	Not Found	High	High	3	1	0	1	1	1	817.397
FALSE	High	Unambiguous	AYSDLSR	[R].AYSDLSR.[A]					0.0135677	0.000879575	0.505	1	1	2	P02743	Serum amyloid P-component OS=Homo sapiens OX=9606 GN=APCS PE=1 SV=2	P02743	P02743 [58-64]	0	811.394	7	0	92.4	107.6	59635988	6.9443e+07	59635988	59640892	1	1		High	High	Not Found	High	Not Found	High	High	High	High	High	High	2	0.619	0	1	1	1	406.201
FALSE	High	Unambiguous	AYSLFSYNTQGR	[R].AYSLFSYNTQGR.[D]					5.10172e-06	0	1.855	1	1	5	P02743	Serum amyloid P-component OS=Homo sapiens OX=9606 GN=APCS PE=1 SV=2	P02743	P02743 [65-76]	0	1406.67	12	0	87	113	930981	1.21043e+06	930981	1.03957e+06	2	2		High	High	Not Found	High	Not Found	High	High	High	High	High	High	2	0.8871	0	1	1	1	703.839
FALSE	High	Unambiguous	AYSLFSYNTQGR	[R].AYSLFSYNTQGR.[D]	1xDeamidated [N/Q]	1xDeamidated [N8; Q10]			0.000340675	0	1.147	1	1	2	P02743	Serum amyloid P-component OS=Homo sapiens OX=9606 GN=APCS PE=1 SV=2	P02743	P02743 [65-76]	0	1407.65	12	0	71.7	128.3	693670	1.2402e+06	693670	1.06514e+06	1	1		High	High	Not Found	High	Not Found	High	High	High	High	High	High	2	0.2679	0	1	1	1	704.331
FALSE	High	Unambiguous	AYSLFSYNTQGRDNELLVYK	[R].AYSLFSYNTQGRDNELLVYK.[E]					0.0179331	0.00136142	0.459	1	1	3	P02743	Serum amyloid P-component OS=Homo sapiens OX=9606 GN=APCS PE=1 SV=2	P02743	P02743 [65-84]	1	2381.18	20	0	174.4	25.6	1.0158e+06	149419	1.0158e+06	128328	3	2		High	High	Not Found	High	Not Found	High	High	High	High	High	High	2	1	0	1	1	1	1191.09
FALSE	High	Unambiguous	AYSLFSYNTQGRDNELLVYK	[R].AYSLFSYNTQGRDNELLVYK.[E]	1xDeamidated [N/Q]	1xDeamidated [N8; Q10; N14]			0.0469724	0.00313953	0.306	1	1	2	P02743	Serum amyloid P-component OS=Homo sapiens OX=9606 GN=APCS PE=1 SV=2	P02743	P02743 [65-84]	1	2382.16	20	0									NoneMonoisotopic	High	Not Found	Not Found	High	Not Found	Not Found	High	Not Found	High	Not Found	High	3	0.1429	0	1	1	1	794.731
FALSE	High	Unambiguous	AYTNFDAER	[K].AYTNFDAER.[D]					0.0575878	0.00355801	0.275	1	2	1	P07355	Annexin A2 OS=Homo sapiens OX=9606 GN=ANXA2 PE=1 SV=2	A6NMY6; P07355	P07355 [29-37]	0	1086.49	9	0	200		199441		199441		1			High	Not Found	Not Found	High	Not Found	Not Found	High	Not Found	High	Not Found	High	2	1	0	1	1	1	543.746
FALSE	High	Unambiguous	AYWDIMISNHQNSNR	[R].AYWDIMISNHQNSNR.[Y]					4.29523e-07	0	2.271	1	1	4	P35542	Serum amyloid A-4 protein OS=Homo sapiens OX=9606 GN=SAA4 PE=1 SV=2	P35542	P35542 [38-52]	0	1848.84	15	0	34.8	165.2	1.29404e+06	6.15356e+06	1.29404e+06	5.28496e+06	2	2		High	High	Not Found	High	Not Found	High	High	High	High	High	High	2	1	0	1	1	1	924.925
FALSE	High	Unambiguous	AYWDIMISNHQNSNR	[R].AYWDIMISNHQNSNR.[Y]	1xOxidation [M6]	1xOxidation [M6]			3.46577e-06	0	1.92	1	1	5	P35542	Serum amyloid A-4 protein OS=Homo sapiens OX=9606 GN=SAA4 PE=1 SV=2	P35542	P35542 [38-52]	0	1864.84	15	0	97.2	102.8	2.98421e+06	3.15468e+06	2.98421e+06	2.70939e+06	2	2		High	High	Not Found	High	Not Found	High	High	High	High	High	High	2	1	0	1	1	1	932.923
FALSE	High	Unambiguous	AYWDIMISNHQNSNR	[R].AYWDIMISNHQNSNR.[Y]	1xDeamidated [N12]; 1xOxidation [M6]	1xDeamidated [N9; N12]; 1xOxidation [M6]			0.0272992	0.00215478	0.391	1	1	1	P35542	Serum amyloid A-4 protein OS=Homo sapiens OX=9606 GN=SAA4 PE=1 SV=2	P35542	P35542 [38-52]	0	1865.82	15	0									NoQuanValues	Not Found	High	Not Found	Not Found	Not Found	High	Not Found	High	Not Found	High	High	3	0.5	0	1	1	1	622.612
FALSE	High	Unambiguous	AYYENSPQQVFSTEFEVK	[R].AYYENSPQQVFSTEFEVK.[E]					2.41449e-10	0	3.529	1	1	9	P01024	Complement C3 OS=Homo sapiens OX=9606 GN=C3 PE=1 SV=2	P01024	P01024 [208-225]	0	2166	18	0	93.4	106.6	8.98427e+07	1.02446e+08	8.98427e+07	8.79854e+07	4	4		High	High	High	High	High	High	High	High	High	High	High	2	1	0	1	1	1	1083.5
FALSE	High	Unambiguous	AYYENSPQQVFSTEFEVK	[R].AYYENSPQQVFSTEFEVK.[E]	1xDeamidated [N/Q]	1xDeamidated [N5; Q8; Q9]			2.38044e-05	0	1.596	1	1	9	P01024	Complement C3 OS=Homo sapiens OX=9606 GN=C3 PE=1 SV=2	P01024	P01024 [208-225]	0	2166.99	18	0	78.4	121.6	926883	1.43854e+06	926883	1.23548e+06	1	2		High	High	High	Not Found	High	High	High	High	High	High	High	2	0.3103	0	1	1	1	1084.01
FALSE	High	Unambiguous	AYYENSPQQVFSTEFEVK	[R].AYYENSPQQVFSTEFEVK.[E]	2xDeamidated [N5; Q8]	2xDeamidated [N5; Q8]			6.38316e-05	0	1.43	1	1	1	P01024	Complement C3 OS=Homo sapiens OX=9606 GN=C3 PE=1 SV=2	P01024	P01024 [208-225]	0	2167.97	18	0									NoneMonoisotopic	High	Not Found	High	Not Found	Not Found	Not Found	High	Not Found	High	Not Found	High	2	0.2258	0	1	1	1	1084.5
FALSE	High	Unambiguous	AYYHLLEQVAPK	[K].AYYHLLEQVAPK.[G]					1.33712e-05	0	1.693	1	1	4	P13796	Plastin-2 OS=Homo sapiens OX=9606 GN=LCP1 PE=1 SV=6	P13796	P13796 [298-309]	0	1431.76	12	0		200		596628		512412		1		High	High	High	Not Found	High	High	High	High	High	High	High	3	1	0	1	1	1	477.926
FALSE	High	Unambiguous	CAEENCFIQK	[R].CAEENCFIQK.[S]	2xCarbamidomethyl [C1; C6]	2xCarbamidomethyl [C1; C6]			1.50599e-05	0	1.673	1	1	4	P01024	Complement C3 OS=Homo sapiens OX=9606 GN=C3 PE=1 SV=2	P01024	P01024 [1513-1522]	0	1298.55	10	0	96	104	9.49641e+07	1.0282e+08	9.49641e+07	8.83069e+07	2	2		High	High	High	High	High	High	High	High	High	High	High	2	1	0	1	1	1	649.779
FALSE	High	Unambiguous	CASLQK	[K].CASLQK.[F]	1xCarbamidomethyl [C1]	1xCarbamidomethyl [C1]			0.0732546	0.00418713	0.239	1	1	2	P02768	Serum albumin OS=Homo sapiens OX=9606 GN=ALB PE=1 SV=2	P02768	P02768 [224-229]	0	706.355	6	0	133.1	66.9	198879	99887.1	198879	85787.7	2	1		High	High	High	Not Found	High	Not Found	High	High	High	High	High	2	1	0	1	1	1	353.681
FALSE	High	Unambiguous	CCAAADPHECYAK	[K].CCAAADPHECYAK.[V]	3xCarbamidomethyl [C1; C2; C10]	3xCarbamidomethyl [C1; C2; C10]			4.02594e-09	0	3.056	1	1	6	P02768	Serum albumin OS=Homo sapiens OX=9606 GN=ALB PE=1 SV=2	P02768	P02768 [384-396]	0	1552.6	13	0	129	71	787827296	4.3372e+08	787827296	372499372	2	3		High	High	High	Not Found	High	High	High	High	High	High	High	2	1	0	1	1	1	776.803
FALSE	High	Unambiguous	CCESASEDCMAK	[K].CCESASEDCMAK.[E]	3xCarbamidomethyl [C1; C2; C9]	3xCarbamidomethyl [C1; C2; C9]			1.37019e-06	0	2.076	1	1	4	P02774	Vitamin D-binding protein OS=Homo sapiens OX=9606 GN=GC PE=1 SV=2	P02774	P02774 [265-276]	0	1447.5	12	0	117.9	82.1	3.4511e+07	2.40428e+07	3.4511e+07	2.0649e+07	2	2		High	High	High	Not Found	High	Not Found	High	High	High	High	High	2	1	0	1	1	1	724.252
FALSE	High	Unambiguous	CCHCCLLGR	[R].CCHCCLLGR.[A]	4xCarbamidomethyl [C1; C2; C4; C5]	4xCarbamidomethyl [C1; C2; C4; C5]			9.27737e-05	0	1.367	1	1	2	P23142	Fibulin-1 OS=Homo sapiens OX=9606 GN=FBLN1 PE=1 SV=4	P23142	P23142 [109-117]	0	1235.49	9	0	114.5	85.5	1.58947e+06	1.18664e+06	1.58947e+06	1.01914e+06	1	1		High	High	High	Not Found	High	Not Found	High	High	High	High	High	3	1	0	1	1	1	412.501
FALSE	High	Unambiguous	CCTESLVNR	[K].CCTESLVNR.[R]	2xCarbamidomethyl [C1; C2]	2xCarbamidomethyl [C1; C2]			0.000385428	0	1.126	1	1	4	P02768	Serum albumin OS=Homo sapiens OX=9606 GN=ALB PE=1 SV=2	P02768	P02768 [500-508]	0	1138.5	9	0	119.7	80.3	1201604558	8.05731e+08	1201604558	691999416	2	2		High	High	High	High	High	High	High	High	High	High	High	2	1	0	1	1	1	569.753
FALSE	High	Unambiguous	CCTESLVNR	[K].CCTESLVNR.[R]	2xCarbamidomethyl [C1; C2]; 1xDeamidated [N8]	2xCarbamidomethyl [C1; C2]; 1xDeamidated [N8]			0.000160981	0	1.274	1	1	3	P02768	Serum albumin OS=Homo sapiens OX=9606 GN=ALB PE=1 SV=2	P02768	P02768 [500-508]	0	1139.48	9	0	125.1	74.9	2.54156e+06	1.5224e+06	2.54156e+06	1.30751e+06	2	3		High	High	High	Not Found	High	High	High	High	High	High	High	2	1	0	1	1	1	570.245
FALSE	High	Unambiguous	CCVECPPCPAPPVAGPSVFLFPPKPK	[K].CCVECPPCPAPPVAGPSVFLFPPKPK.[D]	4xCarbamidomethyl [C1; C2; C5; C8]	4xCarbamidomethyl [C1; C2; C5; C8]			2.2894e-11	0	3.925	1	1	7	P01859	Immunoglobulin heavy constant gamma 2 OS=Homo sapiens OX=9606 GN=IGHG2 PE=1 SV=2	P01859	P01859 [102-127]	0	2908.4	26	0	79.1	120.9	7.08435e+06	1.08263e+07	7.08435e+06	9298105	2	1		High	High	High	Not Found	High	High	High	High	High	High	High	4	1	0	1	1	1	727.856
FALSE	High	Unambiguous	CCYDGACVNNDETCEQR	[K].CCYDGACVNNDETCEQR.[A]	4xCarbamidomethyl [C1; C2; C7; C14]	4xCarbamidomethyl [C1; C2; C7; C14]			2.73189e-06	0	1.96	1	1	1	P01031	Complement C5 OS=Homo sapiens OX=9606 GN=C5 PE=1 SV=4	P01031	P01031 [698-714]	0	2150.76	17	0									NoQuanValues	Not Found	High	Not Found	Not Found	High	Not Found	Not Found	High	Not Found	High	High	2	1	0	1	1	1	1075.88
FALSE	High	Unambiguous	CCYDGACVNNDETCEQR	[K].CCYDGACVNNDETCEQR.[A]	4xCarbamidomethyl [C1; C2; C7; C14]; 1xDeamidated [N9]	4xCarbamidomethyl [C1; C2; C7; C14]; 1xDeamidated [N9]			0.000994767	0	0.963	1	1	1	P01031	Complement C5 OS=Homo sapiens OX=9606 GN=C5 PE=1 SV=4	P01031	P01031 [698-714]	0	2151.75	17	0									NoQuanValues	Not Found	High	Not Found	Not Found	High	Not Found	Not Found	High	Not Found	High	High	2	0.2258	0	1	1	1	1076.39
FALSE	High	Unambiguous	CDAFVGTWK	[M].CDAFVGTWK.[L]	1xAcetyl [N-Term]; 1xCarbamidomethyl [C1]	1xAcetyl [N-Term]; 1xCarbamidomethyl [C1]	P15090 1xAcetyl [N-Term]	P15090 1xAcetyl [N-Term]	0.000211309	0	1.228	1	1	1	P15090	Fatty acid-binding protein, adipocyte OS=Homo sapiens OX=9606 GN=FABP4 PE=1 SV=3	P15090	P15090 [2-10]	0	1125.5	9	0	200		287009		287009		1			High	Not Found	Not Found	High	Not Found	Not Found	High	Not Found	High	Not Found	High	2	1	0	1	1	1	563.255
FALSE	High	Unambiguous	CDCICPVGSQGLACEVSYR	[R].CDCICPVGSQGLACEVSYR.[K]	4xCarbamidomethyl [C1; C3; C5; C14]	4xCarbamidomethyl [C1; C3; C5; C14]			5.84967e-06	0	1.832	1	1	1	P07358	Complement component C8 beta chain OS=Homo sapiens OX=9606 GN=C8B PE=1 SV=3	P07358	P07358 [521-539]	0	2230.93	19	0									NoQuanValues	High	Not Found	High	Not Found	Not Found	Not Found	High	Not Found	High	Not Found	High	2	1	0	1	1	1	1115.98
FALSE	High	Unambiguous	CDEWSVNSVGK	[K].CDEWSVNSVGK.[I]	1xCarbamidomethyl [C1]	1xCarbamidomethyl [C1]			7.9227e-06	0	1.781	1	1	7	P02787	Serotransferrin OS=Homo sapiens OX=9606 GN=TF PE=1 SV=3	P02787	P02787 [374-384]	0	1280.56	11	0	66	134	159050253	3.22909e+08	159050253	2.7733e+08	2	4		High	High	High	Not Found	High	High	High	High	High	High	High	2	1	0	1	1	1	640.782
FALSE	High	Unambiguous	CDEWSVNSVGK	[K].CDEWSVNSVGK.[I]	1xCarbamidomethyl [C1]; 1xDeamidated [N7]	1xCarbamidomethyl [C1]; 1xDeamidated [N7]			1.20138e-05	0	1.711	1	1	2	P02787	Serotransferrin OS=Homo sapiens OX=9606 GN=TF PE=1 SV=3	P02787	P02787 [374-384]	0	1281.54	11	0	69.4	130.6	7.44313e+06	1.40195e+07	7.44313e+06	12040568	1	1		High	High	High	Not Found	High	Not Found	High	High	High	High	High	2	1	0	1	1	1	641.274
FALSE	High	Unambiguous	CDEWSVNSVGKIECVSAETTEDCIAK	[K].CDEWSVNSVGKIECVSAETTEDCIAK.[I]	1xAcetyl [N-Term]; 3xCarbamidomethyl [C1; C14; C23]; 1xDeamidated [N7]	1xAcetyl [N-Term]; 3xCarbamidomethyl [C1; C14; C23]; 1xDeamidated [N7]	P02787 1xAcetyl [N-Term]	P02787 1xAcetyl [N-Term]	7.96996e-06	0	1.78	1	1	2	P02787	Serotransferrin OS=Homo sapiens OX=9606 GN=TF PE=1 SV=3	P02787	P02787 [374-399]	1	3030.3	26	0	118.1	81.9	529281	366681	529281	314923	1	1		High	High	High	Not Found	High	Not Found	High	High	High	High	High	3	1	0	1	1	1	1010.78
FALSE	High	Unambiguous	CDPVDQCQDSETGTFYQIGDSWEK	[K].CDPVDQCQDSETGTFYQIGDSWEK.[Y]	2xCarbamidomethyl [C1; C7]	2xCarbamidomethyl [C1; C7]			2.02981e-07	0	2.397	1	1	2	P02751	Fibronectin OS=Homo sapiens OX=9606 GN=FN1 PE=1 SV=5	P02751	P02751 [555-578]	0	2865.16	24	0	68.4	131.6	788239	1.51565e+06	788239	1.30171e+06	1	1		High	High	High	Not Found	High	Not Found	High	High	High	High	High	3	1	0	1	1	1	955.725
FALSE	High	Unambiguous	CDSSPDSAEDVR	[K].CDSSPDSAEDVR.[K]	1xCarbamidomethyl [C1]	1xCarbamidomethyl [C1]			3.50869e-07	0	2.305	1	1	2	P02765	Alpha-2-HS-glycoprotein OS=Homo sapiens OX=9606 GN=AHSG PE=1 SV=2	P02765	P02765 [132-143]	0	1337.53	12	0		200		1.1272e+06		968089		1		Not Found	High	Not Found	Not Found	High	High	Not Found	High	Not Found	High	High	2	1	0	1	1	1	669.268
FALSE	High	Unambiguous	CEACPPGYSGPTHQGVGLAFAK	[R].CEACPPGYSGPTHQGVGLAFAK.[A]	2xCarbamidomethyl [C1; C4]	2xCarbamidomethyl [C1; C4]			0.00233544	0.000280126	0.812	1	1	1	P49747	Cartilage oligomeric matrix protein OS=Homo sapiens OX=9606 GN=COMP PE=1 SV=2	P49747	P49747 [151-172]	0	2304.05	22	0									NoQuanValues	Not Found	High	Not Found	Not Found	High	Not Found	Not Found	High	Not Found	High	High	3	1	0	1	1	1	768.689
FALSE	High	Unambiguous	CEACPPGYSGPTHQGVGLAFAK	[R].CEACPPGYSGPTHQGVGLAFAK.[A]	2xCarbamidomethyl [C1; C4]; 1xDeamidated [Q14]	2xCarbamidomethyl [C1; C4]; 1xDeamidated [Q14]			0.000557384	0	1.063	1	1	2	P49747	Cartilage oligomeric matrix protein OS=Homo sapiens OX=9606 GN=COMP PE=1 SV=2	P49747	P49747 [151-172]	0	2305.04	22	0									NoQuanValues	High	High	High	Not Found	High	Not Found	High	High	High	High	High	3	1	0	1	1	1	769.024
FALSE	High	Unambiguous	CEEDEEFTCR	[K].CEEDEEFTCR.[A]	2xCarbamidomethyl [C1; C9]	2xCarbamidomethyl [C1; C9]			3.89862e-05	0	1.513	1	1	4	P00747	Plasminogen OS=Homo sapiens OX=9606 GN=PLG PE=1 SV=2	P00747	P00747 [53-62]	0	1374.49	10	0	81.1	118.9	8821223	1.29304e+07	8821223	1.11052e+07	1	2		High	High	High	High	High	High	High	High	High	High	High	2	1	0	1	1	1	687.75
FALSE	High	Unambiguous	CEGFVCAQTGR	[R].CEGFVCAQTGR.[C]	2xCarbamidomethyl [C1; C6]	2xCarbamidomethyl [C1; C6]			8.21476e-07	0	2.162	1	1	3	P07358	Complement component C8 beta chain OS=Homo sapiens OX=9606 GN=C8B PE=1 SV=3	P07358	P07358 [122-132]	0	1284.55	11	0	103.5	96.5	914240	852966	914240	732567	1	1		High	High	High	Not Found	High	High	High	High	High	High	High	2	1	0	1	1	1	642.777
FALSE	High	Unambiguous	CEGPIPDVTFELLR	[R].CEGPIPDVTFELLR.[E]	1xCarbamidomethyl [C1]	1xCarbamidomethyl [C1]			3.49028e-09	0	3.08	1	1	5	P04217	Alpha-1B-glycoprotein OS=Homo sapiens OX=9606 GN=A1BG PE=1 SV=4	P04217	P04217 [423-436]	0	1645.83	14	0	104.3	95.7	85993452	7.88737e+07	85993452	6.77404e+07	2	2		High	High	High	Not Found	High	Not Found	High	High	High	High	High	2	1	0	1	1	1	823.416
FALSE	High	Unambiguous	CEMEQQNQEYK	[R].CEMEQQNQEYK.[I]	1xCarbamidomethyl [C1]	1xCarbamidomethyl [C1]			0.000222848	0	1.219	2	2	1	P02533; Q04695	Keratin, type I cytoskeletal 14 OS=Homo sapiens OX=9606 GN=KRT14 PE=1 SV=4;Keratin, type I cytoskeletal 17 OS=Homo sapiens OX=9606 GN=KRT17 PE=1 SV=2	P02533; Q04695	P02533 [389-399]; Q04695 [358-368]	0	1486.59	11	0									NoQuanValues	High	Not Found	High	Not Found	Not Found	Not Found	High	Not Found	High	Not Found	High	2	1	0	1	1	1	743.797
FALSE	High	Unambiguous	CEWETPEGCEQVLTGK	[K].CEWETPEGCEQVLTGK.[R]	2xCarbamidomethyl [C1; C9]	2xCarbamidomethyl [C1; C9]			1.79205e-08	0	2.805	1	1	5	P04003	C4b-binding protein alpha chain OS=Homo sapiens OX=9606 GN=C4BPA PE=1 SV=2	P04003	P04003 [538-553]	0	1922.83	16	0	56.1	143.9	6.94073e+06	1.78085e+07	6.94073e+06	1.52948e+07	2	3		High	High	High	Not Found	High	High	High	High	High	High	High	2	1	0	1	1	1	961.916
FALSE	High	Unambiguous	CEWETPEGCEQVLTGK	[K].CEWETPEGCEQVLTGK.[R]	2xCarbamidomethyl [C1; C9]; 1xDeamidated [Q11]	2xCarbamidomethyl [C1; C9]; 1xDeamidated [Q11]			0.108491	0.00597936	0.181	1	1	1	P04003	C4b-binding protein alpha chain OS=Homo sapiens OX=9606 GN=C4BPA PE=1 SV=2	P04003	P04003 [538-553]	0	1923.81	16	0		200		398937		342626		1		Not Found	High	Not Found	Not Found	Not Found	High	Not Found	High	Not Found	High	High	3	1	0	1	1	1	641.948
FALSE	High	Unambiguous	CEWETPEGCEQVLTGKR	[K].CEWETPEGCEQVLTGKR.[L]	2xCarbamidomethyl [C1; C9]	2xCarbamidomethyl [C1; C9]			1.40466e-09	0	3.233	1	1	3	P04003	C4b-binding protein alpha chain OS=Homo sapiens OX=9606 GN=C4BPA PE=1 SV=2	P04003	P04003 [538-554]	1	2078.93	17	0	83.1	116.9	2.96384e+06	4.17246e+06	2.96384e+06	3.5835e+06	1	1		Peak Found	High	Peak Found	Not Found	High	High	Peak Found	High	Peak Found	High	High	3	1	0	1	1	1	693.647
FALSE	High	Unambiguous	CEWETPEGCEQVLTGKR	[K].CEWETPEGCEQVLTGKR.[L]	2xCarbamidomethyl [C1; C9]; 1xDeamidated [Q11]	2xCarbamidomethyl [C1; C9]; 1xDeamidated [Q11]			0.00232239	0.000280126	0.813	1	1	2	P04003	C4b-binding protein alpha chain OS=Homo sapiens OX=9606 GN=C4BPA PE=1 SV=2	P04003	P04003 [538-554]	1	2079.91	17	0		200		345315		296572		1		High	High	High	Not Found	Not Found	High	High	High	High	High	High	2	1	0	1	1	1	1040.47
FALSE	High	Unambiguous	CFDETRYEYLEGGDR	[K].CFDETRYEYLEGGDR.[W]	1xCarbamidomethyl [C1]	1xCarbamidomethyl [C1]			0.00259793	0.000280126	0.793	1	1	1	Q04756	Hepatocyte growth factor activator OS=Homo sapiens OX=9606 GN=HGFAC PE=1 SV=1	Q04756	Q04756 [202-216]	1	1909.8	15	0		200		1.48153e+06		1272411		1		Not Found	High	Not Found	Not Found	High	Not Found	Not Found	High	Not Found	High	High	3	1	0	1	1	1	637.272
FALSE	High	Unambiguous	CFDHHFLEGSR	[R].CFDHHFLEGSR.[E]	1xCarbamidomethyl [C1]	1xCarbamidomethyl [C1]			0.00030463	0	1.166	1	1	5	P05160	Coagulation factor XIII B chain OS=Homo sapiens OX=9606 GN=F13B PE=1 SV=3	P05160	P05160 [553-563]	0	1404.61	11	0	99.8	100.2	2.78854e+06	2.79957e+06	2.78854e+06	2.4044e+06	2	2		High	High	High	Not Found	High	Not Found	High	High	High	High	High	2	1	0	1	1	1	702.809
FALSE	High	Unambiguous	CFEGFGIDGPAIAK	[K].CFEGFGIDGPAIAK.[C]	1xCarbamidomethyl [C1]	1xCarbamidomethyl [C1]			0.00120815	0.00015296	0.929	1	1	1	P08603	Complement factor H OS=Homo sapiens OX=9606 GN=CFH PE=1 SV=4	P08603	P08603 [959-972]	0	1481.71	14	0									NoQuanValues	Not Found	High	Not Found	Not Found	High	Not Found	Not Found	High	Not Found	High	High	2	1	0	1	1	1	741.359
FALSE	High	Unambiguous	CFEPQLLR	[K].CFEPQLLR.[F]	1xCarbamidomethyl [C1]	1xCarbamidomethyl [C1]			0.00302296	0.000280126	0.766	1	1	2	P00748	Coagulation factor XII OS=Homo sapiens OX=9606 GN=F12 PE=1 SV=3	P00748	P00748 [135-142]	0	1062.54	8	0	51.8	148.2	3447232	9.86456e+06	3447232	8472148	1	1		High	High	High	Not Found	High	Not Found	High	High	High	High	High	2	1	0	1	1	1	531.774
FALSE	High	Unambiguous	CFKEHSSLAFWK	[K].CFKEHSSLAFWK.[T]	1xCarbamidomethyl [C1]	1xCarbamidomethyl [C1]			4.63173e-05	0	1.484	1	1	2	P02749	Beta-2-glycoprotein 1 OS=Homo sapiens OX=9606 GN=APOH PE=1 SV=3	P02749	P02749 [325-336]	1	1539.74	12	0	118.8	81.2	1.66447e+06	1.13806e+06	1.66447e+06	977421	1	1		High	High	High	Not Found	High	Not Found	High	High	High	High	High	3	1	0	1	1	1	513.919
FALSE	High	Unambiguous	CFLAFTQTK	[K].CFLAFTQTK.[T]	1xCarbamidomethyl [C1]	1xCarbamidomethyl [C1]			0.000110184	0	1.338	1	1	3	P05452	Tetranectin OS=Homo sapiens OX=9606 GN=CLEC3B PE=1 SV=3	P05452	P05452 [81-89]	0	1115.56	9	0	92.2	107.8	4.27156e+06	4.99269e+06	4.27156e+06	4.28796e+06	1	2		High	High	Not Found	High	Not Found	High	High	High	High	High	High	2	1	0	1	1	1	558.281
FALSE	High	Unambiguous	CFSGQCISK	[R].CFSGQCISK.[S]	2xCarbamidomethyl [C1; C6]	2xCarbamidomethyl [C1; C6]			0.000745518	0	1.013	1	1	2	P10643	Complement component C7 OS=Homo sapiens OX=9606 GN=C7 PE=1 SV=2	P10643	P10643 [91-99]	0	1086.47	9	0	87.3	112.7	1.81976e+06	2.35111e+06	1.81976e+06	2.01925e+06	1	1		High	High	High	Not Found	High	Not Found	High	High	High	High	High	2	1	0	1	1	1	543.739
FALSE	High	Unambiguous	CFSSDFMAYDIACDR	[K].CFSSDFMAYDIACDR.[W]	2xCarbamidomethyl [C1; C13]	2xCarbamidomethyl [C1; C13]			3.2692e-09	0	3.091	1	1	5	O75882	Attractin OS=Homo sapiens OX=9606 GN=ATRN PE=1 SV=2	O75882	O75882 [585-599]	0	1857.72	15	0	92.9	107.1	1.11694e+06	1.28859e+06	1.11694e+06	1.1067e+06	1	1		High	High	High	Not Found	High	Not Found	High	High	High	High	High	2	1	0	1	1	1	929.365
FALSE	High	Unambiguous	CGLVPVLAENYNK	[K].CGLVPVLAENYNK.[S]	1xCarbamidomethyl [C1]	1xCarbamidomethyl [C1]			1.16687e-06	0	2.103	1	1	3	P02787	Serotransferrin OS=Homo sapiens OX=9606 GN=TF PE=1 SV=3	P02787	P02787 [421-433]	0	1476.75	13	0	58.7	141.3	1.79468e+06	4.31985e+06	1.79468e+06	3.71009e+06	1	2		High	High	High	Not Found	High	High	High	High	High	High	High	2	1	0	1	1	1	738.88
FALSE	High	Unambiguous	CGPASVQAIK	[R].CGPASVQAIK.[H]	1xCarbamidomethyl [C1]	1xCarbamidomethyl [C1]			5.4053e-05	0	1.458	1	1	2	P00488	Coagulation factor XIII A chain OS=Homo sapiens OX=9606 GN=F13A1 PE=1 SV=4	P00488	P00488 [410-419]	0	1030.53	10	0	122.4	77.6	813229	515663	813229	442876	1	1		High	High	High	Not Found	High	Not Found	High	High	High	High	High	2	1	0	1	1	1	515.771
FALSE	High	Unambiguous	CGPCFNNGVPILEGTSCR	[R].CGPCFNNGVPILEGTSCR.[C]	3xCarbamidomethyl [C1; C4; C17]	3xCarbamidomethyl [C1; C4; C17]			1.94902e-10	0	3.565	1	1	5	P07357	Complement component C8 alpha chain OS=Homo sapiens OX=9606 GN=C8A PE=1 SV=2	P07357	P07357 [499-516]	0	2037.89	18	0	46.4	153.6	1.28572e+06	4.25859e+06	1.28572e+06	3.65748e+06	1	2		High	High	High	Not Found	High	High	High	High	High	High	High	2	0.988	0	1	1	1	1019.45
FALSE	High	Unambiguous	CGPCFNNGVPILEGTSCR	[R].CGPCFNNGVPILEGTSCR.[C]	3xCarbamidomethyl [C1; C4; C17]; 1xDeamidated [N]	3xCarbamidomethyl [C1; C4; C17]; 1xDeamidated [N6; N7]			3.38799e-09	0	3.085	1	1	4	P07357	Complement component C8 alpha chain OS=Homo sapiens OX=9606 GN=C8A PE=1 SV=2	P07357	P07357 [499-516]	0	2038.88	18	0	94.8	105.2	858156	951491	858156	817185	1	2		High	High	High	Not Found	High	High	High	High	High	High	High	2	0.1717	0	1	1	1	1019.94
FALSE	High	Unambiguous	CGPPPPIDNGDITSFPLSVYAPASSVEYQCQNLYQLEGNKR	[K].CGPPPPIDNGDITSFPLSVYAPASSVEYQCQNLYQLEGNKR.[I]	2xCarbamidomethyl [C1; C30]	2xCarbamidomethyl [C1; C30]			1.1677e-08	0	2.877	2	2	1	P08603; Q03591	Complement factor H OS=Homo sapiens OX=9606 GN=CFH PE=1 SV=4;Complement factor H-related protein 1 OS=Homo sapiens OX=9606 GN=CFHR1 PE=1 SV=2	P08603; Q03591	P08603 [1109-1149]; Q03591 [208-248]	1	4582.17	41	0									NoQuanValues	Not Found	High	Not Found	Not Found	High	Not Found	Not Found	High	Not Found	High	High	4	1	0	1	1	1	1146.3
FALSE	High	Unambiguous	CGPPPPIDNGDITSFPLSVYAPASSVEYQCQNLYQLEGNKR	[K].CGPPPPIDNGDITSFPLSVYAPASSVEYQCQNLYQLEGNKR.[I]	2xCarbamidomethyl [C1; C30]; 1xDeamidated [N/Q]	2xCarbamidomethyl [C1; C30]; 1xDeamidated [N9; Q29]			1.49965e-09	0	3.222	2	2	2	P08603; Q03591	Complement factor H OS=Homo sapiens OX=9606 GN=CFH PE=1 SV=4;Complement factor H-related protein 1 OS=Homo sapiens OX=9606 GN=CFHR1 PE=1 SV=2	P08603; Q03591	P08603 [1109-1149]; Q03591 [208-248]	1	4583.15	41	0		200		1.68632e+06		1.44829e+06		1	NotUnique	High	High	High	Not Found	High	Not Found	High	High	High	High	High	4	0.3125	0	1	1	1	1146.55
FALSE	High	Unambiguous	CGPPPPIDNGDITSFPLSVYAPASSVEYQCQNLYQLEGNKR	[K].CGPPPPIDNGDITSFPLSVYAPASSVEYQCQNLYQLEGNKR.[I]	2xCarbamidomethyl [C1; C30]; 2xDeamidated [N9; N/Q]	2xCarbamidomethyl [C1; C30]; 2xDeamidated [N9; Q29; Q31; N32; Q35]			4.92675e-08	0	2.635	2	2	4	P08603; Q03591	Complement factor H OS=Homo sapiens OX=9606 GN=CFH PE=1 SV=4;Complement factor H-related protein 1 OS=Homo sapiens OX=9606 GN=CFHR1 PE=1 SV=2	P08603; Q03591	P08603 [1109-1149]; Q03591 [208-248]	1	4584.13	41	0									NoQuanValues	Not Found	High	Not Found	Not Found	High	Not Found	Not Found	High	Not Found	High	High	4	0.0833	0	1	1	1	1146.79
FALSE	High	Unambiguous	CGPPPPISNGDTTSFLLK	[K].CGPPPPISNGDTTSFLLK.[V]	1xCarbamidomethyl [C1]	1xCarbamidomethyl [C1]			0.000287202	0	1.176	2	2	1	Q02985; Q92496	Complement factor H-related protein 3 OS=Homo sapiens OX=9606 GN=CFHR3 PE=1 SV=2;Complement factor H-related protein 4 OS=Homo sapiens OX=9606 GN=CFHR4 PE=1 SV=3	Q02985; Q92496	Q02985 [210-227]; Q92496 [458-475]	0	1900.95	18	0									NoQuanValues	High	Not Found	High	Not Found	Not Found	Not Found	High	Not Found	High	Not Found	High	2	1	0	1	1	1	950.977
FALSE	High	Unambiguous	CHAGHLNGVYYQGGTYSK	[K].CHAGHLNGVYYQGGTYSK.[A]	1xCarbamidomethyl [C1]	1xCarbamidomethyl [C1]			1.86098e-14	0	5.121	1	1	10	P02679	Fibrinogen gamma chain OS=Homo sapiens OX=9606 GN=FGG PE=1 SV=3	P02679	P02679 [365-382]	0	2011.91	18	0	148.8	51.2	1.66204e+08	5.71385e+07	1.66204e+08	4.90732e+07	6	6		High	High	High	High	High	High	High	High	High	High	High	2	1	0	1	1	1	1006.46
FALSE	High	Unambiguous	CHAGHLNGVYYQGGTYSK	[K].CHAGHLNGVYYQGGTYSK.[A]	1xCarbamidomethyl [C1]; 1xDeamidated [N7]	1xCarbamidomethyl [C1]; 1xDeamidated [N7]			9.38917e-15	0	5.236	1	1	14	P02679	Fibrinogen gamma chain OS=Homo sapiens OX=9606 GN=FGG PE=1 SV=3	P02679	P02679 [365-382]	0	2012.89	18	0	150.2	49.8	3.88046e+08	1.28593e+08	3.88046e+08	1.10441e+08	8	8		High	High	High	High	High	High	High	High	High	High	High	2	0.4797	0	1	1	1	1006.95
FALSE	High	Unambiguous	CHAGHLNGVYYQGGTYSK	[K].CHAGHLNGVYYQGGTYSK.[A]	1xCarbamidomethyl [C1]; 2xDeamidated [N7; Q12]	1xCarbamidomethyl [C1]; 2xDeamidated [N7; Q12]			0.000308239	0	1.164	1	1	3	P02679	Fibrinogen gamma chain OS=Homo sapiens OX=9606 GN=FGG PE=1 SV=3	P02679	P02679 [365-382]	0	2013.88	18	0	200		648157		648157		1			High	High	High	Not Found	High	High	High	High	High	High	High	2	1	0	1	1	1	1007.45
FALSE	High	Unambiguous	CHAGHLNGVYYQGGTYSKASTPNGYDNGIIWATWK	[K].CHAGHLNGVYYQGGTYSKASTPNGYDNGIIWATWK.[T]	1xAcetyl [N-Term]; 1xCarbamidomethyl [C1]; 1xDeamidated [N/Q]	1xAcetyl [N-Term]; 1xCarbamidomethyl [C1]; 1xDeamidated [N7; Q12; N23]	P02679 1xAcetyl [N-Term]	P02679 1xAcetyl [N-Term]	0.0367566	0.002594	0.344	1	1	3	P02679	Fibrinogen gamma chain OS=Homo sapiens OX=9606 GN=FGG PE=1 SV=3	P02679	P02679 [365-399]	1	3929.8	35	0									NoQuanValues	High	Not Found	High	Not Found	Not Found	Not Found	High	Not Found	High	Not Found	High	4	1	0	1	1	1	983.209
FALSE	High	Unambiguous	CHPGYKPTTDEPTTVICQK	[R].CHPGYKPTTDEPTTVICQK.[N]	2xCarbamidomethyl [C1; C17]	2xCarbamidomethyl [C1; C17]			3.3679e-09	0	3.086	1	1	8	P04003	C4b-binding protein alpha chain OS=Homo sapiens OX=9606 GN=C4BPA PE=1 SV=2	P04003	P04003 [332-350]	0	2232.04	19	0	77.8	122.2	2.99747e+07	4.70868e+07	2.99747e+07	4.04403e+07	3	5		High	High	High	Not Found	High	High	High	High	High	High	High	3	0.9857	0	1	1	1	744.685
FALSE	High	Unambiguous	CHPGYKPTTDEPTTVICQK	[R].CHPGYKPTTDEPTTVICQK.[N]	2xCarbamidomethyl [C1; C17]; 1xDeamidated [Q18]	2xCarbamidomethyl [C1; C17]; 1xDeamidated [Q18]			0.00132313	0.00015296	0.913	1	1	1	P04003	C4b-binding protein alpha chain OS=Homo sapiens OX=9606 GN=C4BPA PE=1 SV=2	P04003	P04003 [332-350]	0	2233.03	19	0									NoneMonoisotopic	High	Not Found	High	Not Found	Not Found	Not Found	High	Not Found	High	Not Found	High	3	1	0	1	1	1	745.02
FALSE	High	Unambiguous	CHSANLNGVYYSGPYTAK	[R].CHSANLNGVYYSGPYTAK.[T]	1xCarbamidomethyl [C1]	1xCarbamidomethyl [C1]			0.0440169	0.0030298	0.316	1	1	1	Q08830	Fibrinogen-like protein 1 OS=Homo sapiens OX=9606 GN=FGL1 PE=1 SV=3	Q08830	Q08830 [261-278]	0	2001.91	18	0	200		188975		188975		1			High	Not Found	Not Found	High	Not Found	Not Found	High	Not Found	High	Not Found	High	3	1	0	1	1	1	667.976
FALSE	High	Unambiguous	CHSANLNGVYYSGPYTAK	[R].CHSANLNGVYYSGPYTAK.[T]	1xCarbamidomethyl [C1]; 1xDeamidated [N7]	1xCarbamidomethyl [C1]; 1xDeamidated [N7]			6.5755e-05	0	1.425	1	1	1	Q08830	Fibrinogen-like protein 1 OS=Homo sapiens OX=9606 GN=FGL1 PE=1 SV=3	Q08830	Q08830 [261-278]	0	2002.9	18	0									NoQuanValues	High	Not Found	Not Found	High	Not Found	Not Found	High	Not Found	High	Not Found	High	3	0.2881	0	1	1	1	668.302
FALSE	High	Unambiguous	CLAEGAGDVAFVK	[R].CLAEGAGDVAFVK.[H]	1xAcetyl [N-Term]; 1xCarbamidomethyl [C1]	1xAcetyl [N-Term]; 1xCarbamidomethyl [C1]	P08582 1xAcetyl [N-Term]	P08582 1xAcetyl [N-Term]	1.0354e-05	0	1.736	1	1	3	P08582	Melanotransferrin OS=Homo sapiens OX=9606 GN=MELTF PE=1 SV=2	P08582	P08582 [216-228]	0	1378.67	13	0	53.5	146.5	822884	2.25261e+06	822884	1.93465e+06	1	1		Peak Found	High	Peak Found	Not Found	High	High	Peak Found	High	Peak Found	High	High	2	1	0	1	1	1	689.838
FALSE	High	Unambiguous	CLAFECPENYR	[R].CLAFECPENYR.[R]	2xCarbamidomethyl [C1; C6]	2xCarbamidomethyl [C1; C6]			0.0104978	0.000766932	0.548	1	1	2	P23142	Fibulin-1 OS=Homo sapiens OX=9606 GN=FBLN1 PE=1 SV=4	P23142	P23142 [551-561]	0	1458.61	11	0	95.2	104.8	835365	920186	835365	790299	1	1		High	High	High	Not Found	High	Not Found	High	High	High	High	High	2	1	0	1	1	1	729.811
FALSE	High	Unambiguous	CLAFECPENYRR	[R].CLAFECPENYRR.[S]	2xCarbamidomethyl [C1; C6]	2xCarbamidomethyl [C1; C6]			0.0016867	0.000280126	0.87	1	1	4	P23142	Fibulin-1 OS=Homo sapiens OX=9606 GN=FBLN1 PE=1 SV=4	P23142	P23142 [551-562]	1	1614.72	12	0	107.9	92.1	5.16924e+06	4.41437e+06	5.16924e+06	3.79127e+06	3	2		High	High	High	High	High	Not Found	High	High	High	High	High	2	1	0	1	1	1	807.862
FALSE	High	Unambiguous	CLAPLEGAR	[R].CLAPLEGAR.[F]	1xCarbamidomethyl [C1]	1xCarbamidomethyl [C1]			0.00433476	0.000544294	0.702	1	1	3	P04217	Alpha-1B-glycoprotein OS=Homo sapiens OX=9606 GN=A1BG PE=1 SV=4	P04217	P04217 [325-333]	0	986.509	9	0	107.1	92.9	8.61143e+07	7.46791e+07	8.61143e+07	6.41379e+07	2	2		High	High	High	Peak Found	High	High	High	High	High	High	High	2	0.963	0	1	1	1	493.758
FALSE	High	Unambiguous	CLAYDFYPGK	[K].CLAYDFYPGK.[I]	1xCarbamidomethyl [C1]	1xCarbamidomethyl [C1]			3.42082e-05	0	1.535	1	1	3	P25311	Zinc-alpha-2-glycoprotein OS=Homo sapiens OX=9606 GN=AZGP1 PE=1 SV=2	P25311	P25311 [225-234]	0	1233.56	10	0	104.5	95.5	1.65877e+07	1.51479e+07	1.65877e+07	13009737	2	2		High	High	High	Peak Found	High	High	High	High	High	High	High	2	0.9839	0	1	1	1	617.284
FALSE	High	Unambiguous	CLCACPFK	[K].CLCACPFK.[F]	3xCarbamidomethyl [C1; C3; C5]	3xCarbamidomethyl [C1; C3; C5]			0.00148168	0.000280126	0.893	1	1	3	P02748	Complement component C9 OS=Homo sapiens OX=9606 GN=C9 PE=1 SV=2	P02748	P02748 [526-533]	0	1055.45	8	0	106	94	1.16612e+07	1.03444e+07	1.16612e+07	8.88423e+06	2	2		High	High	Peak Found	High	High	High	High	High	High	High	High	2	0.9608	0	1	1	1	528.227
FALSE	High	Unambiguous	CLCACPFKFEGIACEISK	[K].CLCACPFKFEGIACEISK.[Q]	4xCarbamidomethyl [C1; C3; C5; C14]	4xCarbamidomethyl [C1; C3; C5; C14]			2.05692e-11	0	3.943	1	1	3	P02748	Complement component C9 OS=Homo sapiens OX=9606 GN=C9 PE=1 SV=2	P02748	P02748 [526-543]	1	2189.99	18	0	140.8	59.2	7.02974e+06	2.95694e+06	7.02974e+06	2.53955e+06	2	2		High	High	High	Peak Found	High	High	High	High	High	High	High	2	1	0	1	1	1	1095.5
FALSE	High	Unambiguous	CLDPCVISQEIMEK	[K].CLDPCVISQEIMEK.[Y]	2xCarbamidomethyl [C1; C5]	2xCarbamidomethyl [C1; C5]			0.0636309	0.00365615	0.26	1	1	1	P36980	Complement factor H-related protein 2 OS=Homo sapiens OX=9606 GN=CFHR2 PE=1 SV=1	P36980	P36980 [203-216]	0	1721.79	14	0	60.1	139.9	60429.9	140797	60429.9	120923	1	1		High	Peak Found	Not Found	High	Not Found	Peak Found	High	Peak Found	High	Peak Found	High	2	1	0	1	1	1	861.399
FALSE	High	Unambiguous	CLDPCVISQEIMEK	[K].CLDPCVISQEIMEK.[Y]	2xCarbamidomethyl [C1; C5]; 1xOxidation [M12]	2xCarbamidomethyl [C1; C5]; 1xOxidation [M12]			0.0258058	0.00205857	0.4	1	1	2	P36980	Complement factor H-related protein 2 OS=Homo sapiens OX=9606 GN=CFHR2 PE=1 SV=1	P36980	P36980 [203-216]	0	1737.79	14	0	118.8	81.2	344148	235042	344148	201865	1	1		Peak Found	High	Not Found	Peak Found	Not Found	High	Peak Found	High	Peak Found	High	High	2	1	0	1	1	1	869.396
FALSE	High	Unambiguous	CIEGSYKGPVK	[K].CIEGSYKGPVK.[M]	1xCarbamidomethyl [C1]	1xCarbamidomethyl [C1]			4.77138e-05	0	1.479	1	1	1	O75882	Attractin OS=Homo sapiens OX=9606 GN=ATRN PE=1 SV=2	O75882	O75882 [1016-1026]	1	1237.62	11	0									NoQuanValues	High	Not Found	High	Not Found	Not Found	Not Found	High	Not Found	High	Not Found	High	3	1	0	1	1	1	413.213
FALSE	High	Unambiguous	CIEGTCVCK	[R].CIEGTCVCK.[L]	3xCarbamidomethyl [C1; C6; C8]	3xCarbamidomethyl [C1; C6; C8]			0.000604793	0	1.049	1	1	3	P05156	Complement factor I OS=Homo sapiens OX=9606 GN=CFI PE=1 SV=2	P05156	P05156 [54-62]	0	1126.47	9	0	102.5	97.5	3.7668e+06	3.57953e+06	3.7668e+06	3.07427e+06	2	2		High	High	High	Peak Found	High	High	High	High	High	High	High	2	0.7368	0	1	1	1	563.738
FALSE	High	Unambiguous	CLGIPAR	[R].CLGIPAR.[VI]	1xCarbamidomethyl [C1]	1xCarbamidomethyl [C1]			0.0140673	0.000879575	0.499	1	2	2	P00488	Coagulation factor XIII A chain OS=Homo sapiens OX=9606 GN=F13A1 PE=1 SV=4	P16452; P00488	P00488 [328-334]	0	786.429	7	0	132	68	1.30297e+06	670987	1.30297e+06	576275	1	1		High	High	High	Not Found	High	Not Found	High	High	High	High	High	2	0.8491	0	1	1	1	393.718
FALSE	High	Unambiguous	CLHPCVISR	[K].CLHPCVISR.[E]	2xCarbamidomethyl [C1; C5]	2xCarbamidomethyl [C1; C5]			0.00317976	0.000280126	0.757	2	2	2	P08603; Q03591	Complement factor H OS=Homo sapiens OX=9606 GN=CFH PE=1 SV=4;Complement factor H-related protein 1 OS=Homo sapiens OX=9606 GN=CFHR1 PE=1 SV=2	P08603; Q03591	P08603 [1163-1171]; Q03591 [262-270]	0	1141.56	9	0	80	120	5723123	8.59282e+06	5723123	7379918	1	1	NotUnique	Peak Found	High	Peak Found	Not Found	High	Not Found	Peak Found	High	Peak Found	High	High	3	1	0	1	1	1	381.192
FALSE	High	Unambiguous	CLKDGAGDVAFVK	[K].CLKDGAGDVAFVK.[H]	1xCarbamidomethyl [C1]	1xCarbamidomethyl [C1]			4.98743e-09	0	3.02	1	1	15	P02787	Serotransferrin OS=Homo sapiens OX=9606 GN=TF PE=1 SV=3	P02787	P02787 [213-225]	1	1379.7	13	0	96.9	103.1	4.16935e+08	4.43684e+08	4.16935e+08	381056876	5	5		High	High	High	High	High	High	High	High	High	High	High	2	0.9565	0	1	1	1	690.353
FALSE	High	Unambiguous	CLLFSFLPASSINDMEKR	[R].CLLFSFLPASSINDMEKR.[F]	1xCarbamidomethyl [C1]	1xCarbamidomethyl [C1]			6.84308e-12	0	4.128	1	1	2	P03952	Plasma kallikrein OS=Homo sapiens OX=9606 GN=KLKB1 PE=1 SV=1	P03952	P03952 [57-74]	1	2128.06	18	0		200		1.80904e+06		1.55369e+06		1		High	High	High	Not Found	High	Not Found	High	High	High	High	High	3	0.9888	0	1	1	1	710.023
FALSE	High	Unambiguous	CLNNQQLHFLHIGSCQDGR	[K].CLNNQQLHFLHIGSCQDGR.[Q]	2xCarbamidomethyl [C1; C15]	2xCarbamidomethyl [C1; C15]			1.67968e-10	0	3.59	1	1	2	P13671	Complement component C6 OS=Homo sapiens OX=9606 GN=C6 PE=1 SV=3	P13671	P13671 [823-841]	0	2297.07	19	0	92.1	107.9	1.51642e+06	1.77653e+06	1.51642e+06	1525771	1	1		High	High	High	Not Found	High	Not Found	High	High	High	High	High	3	1	0	1	1	1	766.361
FALSE	High	Unambiguous	CINQLLCK	[R].CINQLLCK.[L]	2xCarbamidomethyl [C1; C7]	2xCarbamidomethyl [C1; C7]			0.00179428	0.000280126	0.859	1	1	2	P49908	Selenoprotein P OS=Homo sapiens OX=9606 GN=SELENOP PE=1 SV=3	P49908	P49908 [281-288]	0	1048.53	8	0	88.8	111.2	1038941	1.30167e+06	1038941	1.11793e+06	1	1		High	High	High	Not Found	High	Not Found	High	High	High	High	High	2	1	0	1	1	1	524.767
FALSE	High	Unambiguous	CLPDGTWR	[R].CLPDGTWR.[Q]	1xCarbamidomethyl [C1]	1xCarbamidomethyl [C1]			0.0799715	0.00473173	0.226	1	1	1	P13671	Complement component C6 OS=Homo sapiens OX=9606 GN=C6 PE=1 SV=3	P13671	P13671 [686-693]	0	1004.46	8	0	109.4	90.6	3.39403e+06	2.80875e+06	3.39403e+06	2412288	1	1		Peak Found	High	Peak Found	Not Found	High	Not Found	Peak Found	High	Peak Found	High	High	2	1	0	1	1	3	502.734
FALSE	High	Unambiguous	CLPVCGKPVNPVEQR	[R].CLPVCGKPVNPVEQR.[Q]	2xCarbamidomethyl [C1; C5]	2xCarbamidomethyl [C1; C5]			8.41846e-09	0	2.932	1	1	5	P00736	Complement C1r subcomponent OS=Homo sapiens OX=9606 GN=C1R PE=1 SV=2	P00736	P00736 [447-461]	0	1752.89	15	0	88.2	111.8	9.90883e+06	1.25562e+07	9.90883e+06	1.07839e+07	2	2		High	High	High	Not Found	High	High	High	High	High	High	High	3	1	0	1	1	1	584.967
FALSE	High	Unambiguous	CLPVTAPENGK	[K].CLPVTAPENGK.[I]	1xCarbamidomethyl [C1]	1xCarbamidomethyl [C1]			0.000145568	0	1.291	1	1	2	P08603	Complement factor H OS=Homo sapiens OX=9606 GN=CFH PE=1 SV=4	P08603	P08603 [146-156]	0	1185.59	11	0									NoQuanValues	High	High	High	Not Found	High	Not Found	High	High	High	High	High	2	1	0	1	1	1	593.301
FALSE	High	Unambiguous	CLPVTAPENGK	[K].CLPVTAPENGK.[I]	1xCarbamidomethyl [C1]; 1xDeamidated [N9]	1xCarbamidomethyl [C1]; 1xDeamidated [N9]			0.00031189	0	1.162	1	1	2	P08603	Complement factor H OS=Homo sapiens OX=9606 GN=CFH PE=1 SV=4	P08603	P08603 [146-156]	0	1186.58	11	0	53.5	146.5	2.13385e+06	5.85031e+06	2.13385e+06	5.02452e+06	1	2		High	High	High	Not Found	High	Not Found	High	High	High	High	High	2	1	0	1	1	1	593.792
FALSE	High	Unambiguous	CLVEKGDVAFVK	[R].CLVEKGDVAFVK.[H]	1xCarbamidomethyl [C1]	1xCarbamidomethyl [C1]			1.18167e-08	0	2.875	1	1	8	P02787	Serotransferrin OS=Homo sapiens OX=9606 GN=TF PE=1 SV=3	P02787	P02787 [542-553]	1	1364.72	12	0	112.6	87.4	3.19022e+08	2.47868e+08	3.19022e+08	2.12881e+08	4	4		High	High	High	High	High	High	High	High	High	High	High	2	0.8333	0	1	1	1	682.865
FALSE	High	Unambiguous	CLVNLIEK	[K].CLVNLIEK.[V]	1xCarbamidomethyl [C1]	1xCarbamidomethyl [C1]			0.00104744	0	0.954	1	1	3	P00751	Complement factor B OS=Homo sapiens OX=9606 GN=CFB PE=1 SV=2	P00751	P00751 [292-299]	0	988.55	8	0	92	108	80622664	9.46668e+07	80622664	81304272	1	1		High	High	High	Not Found	High	High	High	High	High	High	High	2	0.66	0	1	1	1	494.779
FALSE	High	Unambiguous	CNGDNDCGDFSDEDDCESEPRPPCR	[R].CNGDNDCGDFSDEDDCESEPRPPCR.[D]	4xCarbamidomethyl [C1; C7; C16; C24]	4xCarbamidomethyl [C1; C7; C16; C24]			6.75291e-08	0	2.582	1	1	4	P02748	Complement component C9 OS=Homo sapiens OX=9606 GN=C9 PE=1 SV=2	P02748	P02748 [119-143]	0	3003.05	25	0	106	94	3089389	2.74155e+06	3089389	2.35457e+06	1	1		High	High	High	Not Found	High	High	High	High	High	High	High	3	1	0	1	1	1	1001.69
FALSE	High	Unambiguous	CNGDNDCGDFSDEDDCESEPRPPCR	[R].CNGDNDCGDFSDEDDCESEPRPPCR.[D]	4xCarbamidomethyl [C1; C7; C16; C24]; 1xDeamidated [N5]	4xCarbamidomethyl [C1; C7; C16; C24]; 1xDeamidated [N5]			1.01199e-07	0	2.514	1	1	1	P02748	Complement component C9 OS=Homo sapiens OX=9606 GN=C9 PE=1 SV=2	P02748	P02748 [119-143]	0	3004.04	25	0									NoneMonoisotopic	High	Not Found	High	Not Found	Not Found	Not Found	High	Not Found	High	Not Found	High	3	0.2625	0	1	1	1	1002.02
FALSE	High	Unambiguous	CNLLAEK	[K].CNLLAEK.[Q]	1xCarbamidomethyl [C1]	1xCarbamidomethyl [C1]			0.00485339	0.000544294	0.682	1	1	2	P02765	Alpha-2-HS-glycoprotein OS=Homo sapiens OX=9606 GN=AHSG PE=1 SV=2	P02765	P02765 [219-225]	0	847.434	7	0	63	137	3.70457e+07	8.05061e+07	3.70457e+07	69142436	2	2		High	High	Peak Found	High	High	Peak Found	High	High	High	High	High	2	0.9286	0	1	1	1	424.221
FALSE	High	Unambiguous	CNLLAEKQYGFCK	[K].CNLLAEKQYGFCK.[A]	1xAcetyl [N-Term]; 2xCarbamidomethyl [C1; C12]; 1xDeamidated [N2]	1xAcetyl [N-Term]; 2xCarbamidomethyl [C1; C12]; 1xDeamidated [N2]	P02765 1xAcetyl [N-Term]	P02765 1xAcetyl [N-Term]	1.41904e-05	0	1.683	1	1	2	P02765	Alpha-2-HS-glycoprotein OS=Homo sapiens OX=9606 GN=AHSG PE=1 SV=2	P02765	P02765 [219-231]	1	1673.77	13	0	104.6	95.4	524265	478563	524265	411012	1	1		High	High	High	Not Found	High	Not Found	High	High	High	High	High	2	0.8116	0	1	1	1	837.392
FALSE	High	Unambiguous	CNMGYEYSER	[K].CNMGYEYSER.[G]	1xCarbamidomethyl [C1]	1xCarbamidomethyl [C1]			0.00050469	0	1.08	1	1	2	P08603	Complement factor H OS=Homo sapiens OX=9606 GN=CFH PE=1 SV=4	P08603	P08603 [237-246]	0	1308.5	10	0	49.5	150.5	1.51581e+06	4.60351e+06	1.51581e+06	3.95371e+06	2	2		High	High	High	Not Found	High	Not Found	High	High	High	High	High	2	1	0	1	1	1	654.753
FALSE	High	Unambiguous	CNPGTGQCVCPAGWVGEQCQHCGGR	[R].CNPGTGQCVCPAGWVGEQCQHCGGR.[F]	5xCarbamidomethyl [C1; C8; C10; C19; C22]	5xCarbamidomethyl [C1; C8; C10; C19; C22]			1.5176e-09	0	3.22	1	1	2	O75882	Attractin OS=Homo sapiens OX=9606 GN=ATRN PE=1 SV=2	O75882	O75882 [111-135]	0	2832.13	25	0	85.4	114.6	2.78337e+06	3.73396e+06	2.78337e+06	3.2069e+06	1	1		High	High	High	Not Found	High	Not Found	High	High	High	High	High	3	1	0	1	1	1	944.714
FALSE	High	Unambiguous	CNPGTGQCVCPAGWVGEQCQHCGGR	[R].CNPGTGQCVCPAGWVGEQCQHCGGR.[F]	5xCarbamidomethyl [C1; C8; C10; C19; C22]; 1xDeamidated [Q7]	5xCarbamidomethyl [C1; C8; C10; C19; C22]; 1xDeamidated [Q7]			5.85644e-09	0	2.993	1	1	2	O75882	Attractin OS=Homo sapiens OX=9606 GN=ATRN PE=1 SV=2	O75882	O75882 [111-135]	0	2833.11	25	0									NoQuanValues	High	High	High	Not Found	High	Not Found	High	High	High	High	High	3	0.1053	0	1	1	1	945.05
FALSE	High	Unambiguous	CNYLGHYSDPMYR	[K].CNYLGHYSDPMYR.[C]	1xCarbamidomethyl [C1]	1xCarbamidomethyl [C1]			0.00667292	0.000663045	0.626	1	1	1	P07996	Thrombospondin-1 OS=Homo sapiens OX=9606 GN=THBS1 PE=1 SV=2	P07996	P07996 [663-675]	0	1675.7	13	0									NoQuanValues	Not Found	High	Not Found	Not Found	High	Not Found	Not Found	High	Not Found	High	High	2	1	0	1	1	1	838.354
FALSE	High	Unambiguous	CPAPELLGGPSVFLFPPKPK	[R].CPAPELLGGPSVFLFPPKPK.[D]	1xCarbamidomethyl [C1]	1xCarbamidomethyl [C1]			0.00237505	0.000280126	0.809	1	1	1	P01860	Immunoglobulin heavy constant gamma 3 OS=Homo sapiens OX=9606 GN=IGHG3 PE=1 SV=2	P01860	P01860 [159-178]	0	2151.17	20	0									NoQuanValues	Not Found	High	Not Found	Not Found	High	Not Found	Not Found	High	Not Found	High	High	3	1	0	1	1	1	717.726
FALSE	High	Unambiguous	CPAPVSFENGIYTPR	[R].CPAPVSFENGIYTPR.[L]	1xCarbamidomethyl [C1]	1xCarbamidomethyl [C1]			0.000217644	0	1.223	1	1	1	P06681	Complement C2 OS=Homo sapiens OX=9606 GN=C2 PE=1 SV=2	P06681	P06681 [89-103]	0	1707.82	15	0									NoQuanValues	Peak Found	High	Peak Found	Not Found	High	Not Found	Peak Found	High	Peak Found	High	High	2	1	0	1	1	1	854.412
FALSE	High	Unambiguous	CPEALFQPSFLGMESCGIHETTFNSIMK	[R].CPEALFQPSFLGMESCGIHETTFNSIMK.[C]	2xCarbamidomethyl [C1; C16]	2xCarbamidomethyl [C1; C16]			1.38028e-10	0	3.623	2	2	1	P60709; P63261	Actin, cytoplasmic 1 OS=Homo sapiens OX=9606 GN=ACTB PE=1 SV=1;Actin, cytoplasmic 2 OS=Homo sapiens OX=9606 GN=ACTG1 PE=1 SV=1	P60709; P63261	P60709 [257-284]; P63261 [257-284]	0	3231.46	28	0									NoQuanValues	Not Found	High	Not Found	Not Found	High	Not Found	Not Found	High	Not Found	High	High	3	1	0	1	1	1	1077.83
FALSE	High	Unambiguous	CPEALFQPSFLGMESCGIHETTFNSIMK	[R].CPEALFQPSFLGMESCGIHETTFNSIMK.[C]	2xCarbamidomethyl [C1; C16]; 1xDeamidated [N/Q]	2xCarbamidomethyl [C1; C16]; 1xDeamidated [Q7; N24]			1.47363e-10	0	3.612	2	2	2	P60709; P63261	Actin, cytoplasmic 1 OS=Homo sapiens OX=9606 GN=ACTB PE=1 SV=1;Actin, cytoplasmic 2 OS=Homo sapiens OX=9606 GN=ACTG1 PE=1 SV=1	P60709; P63261	P60709 [257-284]; P63261 [257-284]	0	3232.45	28	0									NoQuanValues	Not Found	High	Not Found	Not Found	High	Not Found	Not Found	High	Not Found	High	High	3	0.0444	0	1	1	1	1078.16
FALSE	High	Unambiguous	CPFPSRPDNGFVNYPAKPTLYYK	[K].CPFPSRPDNGFVNYPAKPTLYYK.[D]	1xCarbamidomethyl [C1]	1xCarbamidomethyl [C1]			2.78505e-10	0	3.505	1	1	4	P02749	Beta-2-glycoprotein 1 OS=Homo sapiens OX=9606 GN=APOH PE=1 SV=3	P02749	P02749 [205-227]	0	2731.33	23	0	55.8	144.2	1.73108e+06	4.47768e+06	1.73108e+06	3.84564e+06	1	3		High	High	High	Not Found	High	High	High	High	High	High	High	3	1	0	1	1	1	911.115
FALSE	High	Unambiguous	CPFPSRPDNGFVNYPAKPTLYYK	[K].CPFPSRPDNGFVNYPAKPTLYYK.[D]	1xCarbamidomethyl [C1]; 1xDeamidated [N]	1xCarbamidomethyl [C1]; 1xDeamidated [N9; N13]			1.08043e-07	0	2.503	1	1	5	P02749	Beta-2-glycoprotein 1 OS=Homo sapiens OX=9606 GN=APOH PE=1 SV=3	P02749	P02749 [205-227]	0	2732.32	23	0	92.1	107.9	12894705	1.50964e+07	12894705	12965478	2	2		High	High	High	Not Found	High	High	High	High	High	High	High	3	0.5517	0	1	1	1	911.45
FALSE	High	Unambiguous	CPFPSRPDNGFVNYPAKPTLYYK	[K].CPFPSRPDNGFVNYPAKPTLYYK.[D]	1xCarbamidomethyl [C1]; 2xDeamidated [N9; N13]	1xCarbamidomethyl [C1]; 2xDeamidated [N9; N13]			0.00556043	0.000663045	0.658	1	1	2	P02749	Beta-2-glycoprotein 1 OS=Homo sapiens OX=9606 GN=APOH PE=1 SV=3	P02749	P02749 [205-227]	0	2733.3	23	0									NoneMonoisotopic	High	High	High	Not Found	Not Found	High	High	High	High	High	High	3	1	0	1	1	1	911.779
FALSE	High	Unambiguous	CPLLVDSEGWVK	[R].CPLLVDSEGWVK.[A]	1xCarbamidomethyl [C1]	1xCarbamidomethyl [C1]			9.41926e-07	0	2.139	1	1	1	P01833	Polymeric immunoglobulin receptor OS=Homo sapiens OX=9606 GN=PIGR PE=1 SV=4	P01833	P01833 [395-406]	0	1402.7	12	0									NoQuanValues	Not Found	High	Not Found	Not Found	High	Not Found	Not Found	High	Not Found	High	High	2	1	0	1	1	1	701.855
FALSE	High	Unambiguous	CPLMVK	[K].CPLMVK.[V]	1xCarbamidomethyl [C1]	1xCarbamidomethyl [C1]			0.164269	0.00873424	0.119	1	1	1	P02766	Transthyretin OS=Homo sapiens OX=9606 GN=TTR PE=1 SV=1	P02766	P02766 [30-35]	0	747.389	6	0	53.4	146.6	11513997	3.15862e+07	11513997	27127690	1	1		High	Peak Found	Not Found	High	Not Found	Peak Found	High	Peak Found	High	Peak Found	High	2	0.75	0	1	1	1	374.198
FALSE	High	Unambiguous	CPLMVK	[K].CPLMVK.[V]	1xCarbamidomethyl [C1]; 1xOxidation [M4]	1xCarbamidomethyl [C1]; 1xOxidation [M4]			0.0139827	0.000879575	0.5	1	1	4	P02766	Transthyretin OS=Homo sapiens OX=9606 GN=TTR PE=1 SV=1	P02766	P02766 [30-35]	0	763.384	6	0	40.3	159.7	1.33251e+07	5.28693e+07	1.33251e+07	4.54066e+07	2	2		High	High	Not Found	High	Not Found	High	High	High	High	High	High	2	0.925	0	1	1	1	382.196
FALSE	High	Unambiguous	CPINCLLGDFGPWSDCDPCIEK	[R].CPINCLLGDFGPWSDCDPCIEK.[Q]	4xCarbamidomethyl [C1; C5; C16; C19]	4xCarbamidomethyl [C1; C5; C16; C19]			2.0903e-06	0	2.005	1	1	4	P13671	Complement component C6 OS=Homo sapiens OX=9606 GN=C6 PE=1 SV=3	P13671	P13671 [78-99]	0	2653.12	22	0	95.8	104.2	1.25576e+06	1.36604e+06	1.25576e+06	1.17322e+06	1	1		High	High	High	Not Found	High	Not Found	High	High	High	High	High	3	1	0	1	1	1	885.044
FALSE	High	Unambiguous	CPNPPVQENFDVNK	[K].CPNPPVQENFDVNK.[Y]	1xCarbamidomethyl [C1]	1xCarbamidomethyl [C1]			2.57513e-07	0	2.357	1	1	7	P05090	Apolipoprotein D OS=Homo sapiens OX=9606 GN=APOD PE=1 SV=1	P05090	P05090 [28-41]	0	1657.76	14	0	83.2	116.8	1.98486e+07	2.78887e+07	1.98486e+07	2.39522e+07	3	3		High	High	High	High	High	High	High	High	High	High	High	2	1	0	1	1	1	829.386
FALSE	High	Unambiguous	CPNPPVQENFDVNK	[K].CPNPPVQENFDVNK.[Y]	1xCarbamidomethyl [C1]; 1xDeamidated [Q/N]	1xCarbamidomethyl [C1]; 1xDeamidated [N3; Q7; N9]			0.0186028	0.00146166	0.453	1	1	3	P05090	Apolipoprotein D OS=Homo sapiens OX=9606 GN=APOD PE=1 SV=1	P05090	P05090 [28-41]	0	1658.75	14	0									NoQuanValues	High	High	Not Found	High	Not Found	High	High	High	High	High	High	2	1	0	1	1	1	829.878
FALSE	High	Unambiguous	CPNPPVQENFDVNKYLGR	[K].CPNPPVQENFDVNKYLGR.[W]	1xCarbamidomethyl [C1]	1xCarbamidomethyl [C1]			0.000308239	0	1.164	1	1	1	P05090	Apolipoprotein D OS=Homo sapiens OX=9606 GN=APOD PE=1 SV=1	P05090	P05090 [28-45]	1	2147.03	18	0	200		122167		122167		1			High	Not Found	Not Found	High	Not Found	Not Found	High	Not Found	High	Not Found	High	3	1	0	1	1	1	716.35
FALSE	High	Unambiguous	CPPPPLPINSK	[R].CPPPPLPINSK.[I]	1xCarbamidomethyl [C1]	1xCarbamidomethyl [C1]			0.0077935	0.000766932	0.599	1	1	1	P05160	Coagulation factor XIII B chain OS=Homo sapiens OX=9606 GN=F13B PE=1 SV=3	P05160	P05160 [274-284]	0	1219.65	11	0	92.8	107.2	970272	1.12027e+06	970272	962143	1	1		Peak Found	High	Peak Found	Not Found	High	Not Found	Peak Found	High	Peak Found	High	High	2	1	0	1	1	1	610.329
FALSE	High	Unambiguous	CQCDELCSYYQSCCTDYTAECKPQVTR	[K].CQCDELCSYYQSCCTDYTAECKPQVTR.[G]	6xCarbamidomethyl [C1; C3; C7; C13; C14; C21]	6xCarbamidomethyl [C1; C3; C7; C13; C14; C21]			4.29967e-10	0	3.432	1	1	5	P04004	Vitronectin OS=Homo sapiens OX=9606 GN=VTN PE=1 SV=1	P04004	P04004 [38-64]	0	3482.35	27	0	92.2	107.8	1.63576e+07	1.91375e+07	1.63576e+07	1.64362e+07	2	2		High	High	High	Not Found	High	High	High	High	High	High	High	3	1	0	1	1	1	1161.45
FALSE	High	Unambiguous	CQCDELCSYYQSCCTDYTAECKPQVTR	[K].CQCDELCSYYQSCCTDYTAECKPQVTR.[G]	6xCarbamidomethyl [C1; C3; C7; C13; C14; C21]; 1xDeamidated [Q]	6xCarbamidomethyl [C1; C3; C7; C13; C14; C21]; 1xDeamidated [Q2; Q11]			1.60052e-08	0	2.824	1	1	6	P04004	Vitronectin OS=Homo sapiens OX=9606 GN=VTN PE=1 SV=1	P04004	P04004 [38-64]	0	3483.34	27	0	85.8	114.2	3.2282e+06	4.29349e+06	3.2282e+06	3.68745e+06	1	2		High	High	High	Not Found	High	High	High	High	High	High	High	3	0.1321	0	1	1	1	1161.79
FALSE	High	Unambiguous	CQCDELCSYYQSCCTDYTAECKPQVTR	[K].CQCDELCSYYQSCCTDYTAECKPQVTR.[G]	6xCarbamidomethyl [C1; C3; C7; C13; C14; C21]; 2xDeamidated [Q2; Q11]	6xCarbamidomethyl [C1; C3; C7; C13; C14; C21]; 2xDeamidated [Q2; Q11]			2.9352e-07	0	2.335	1	1	1	P04004	Vitronectin OS=Homo sapiens OX=9606 GN=VTN PE=1 SV=1	P04004	P04004 [38-64]	0	3484.32	27	0									NoQuanValues	High	Not Found	High	Not Found	Not Found	Not Found	High	Not Found	High	Not Found	High	3	1	0	1	1	1	1162.12
FALSE	High	Unambiguous	CQFFSYATQTFHK	[R].CQFFSYATQTFHK.[A]	1xCarbamidomethyl [C1]	1xCarbamidomethyl [C1]			8.72139e-08	0	2.539	1	1	4	P03952	Plasma kallikrein OS=Homo sapiens OX=9606 GN=KLKB1 PE=1 SV=1	P03952	P03952 [147-159]	0	1664.75	13	0	40.5	159.5	1.33638e+06	5.2585e+06	1.33638e+06	4.51624e+06	1	3		High	High	High	Not Found	High	High	High	High	High	High	High	3	1	0	1	1	1	555.589
FALSE	High	Unambiguous	CQFFTYSLLPEDCKEEK	[R].CQFFTYSLLPEDCKEEK.[C]	2xCarbamidomethyl [C1; C13]	2xCarbamidomethyl [C1; C13]			2.50052e-08	0	2.749	1	1	3	P03952	Plasma kallikrein OS=Homo sapiens OX=9606 GN=KLKB1 PE=1 SV=1	P03952	P03952 [328-344]	1	2193.98	17	0	60.2	139.8	1.48654e+06	3.45053e+06	1.48654e+06	2.96347e+06	1	2		High	High	High	Not Found	High	High	High	High	High	High	High	3	1	0	1	1	1	731.999
FALSE	High	Unambiguous	CQFFTYSLLPEDCKEEK	[R].CQFFTYSLLPEDCKEEK.[C]	2xCarbamidomethyl [C1; C13]; 1xDeamidated [Q2]	2xCarbamidomethyl [C1; C13]; 1xDeamidated [Q2]			0.03771	0.002594	0.34	1	1	2	P03952	Plasma kallikrein OS=Homo sapiens OX=9606 GN=KLKB1 PE=1 SV=1	P03952	P03952 [328-344]	1	2194.97	17	0									NoQuanValues	High	High	High	Not Found	High	Not Found	High	High	High	High	High	2	1	0	1	1	1	1098
FALSE	High	Unambiguous	CQHEMDQYWGIGSLASGINLFTNSFEGPVLDHR	[K].CQHEMDQYWGIGSLASGINLFTNSFEGPVLDHR.[Y]	1xCarbamidomethyl [C1]	1xCarbamidomethyl [C1]			9.38809e-05	0	1.365	1	1	1	P07358	Complement component C8 beta chain OS=Homo sapiens OX=9606 GN=C8B PE=1 SV=3	P07358	P07358 [162-194]	0	3778.74	33	0									NoQuanValues	Not Found	High	Not Found	Not Found	High	Not Found	Not Found	High	Not Found	High	High	4	1	0	1	1	1	945.445
FALSE	High	Unambiguous	CQIAGWGHLDENVSGYSSSLR	[K].CQIAGWGHLDENVSGYSSSLR.[E]	1xCarbamidomethyl [C1]	1xCarbamidomethyl [C1]			7.20704e-07	0	2.184	1	1	1	Q04756	Hepatocyte growth factor activator OS=Homo sapiens OX=9606 GN=HGFAC PE=1 SV=1	Q04756	Q04756 [535-555]	0	2336.07	21	0		200		1.32092e+06		1.13446e+06		1		Not Found	High	Not Found	Not Found	High	Not Found	Not Found	High	Not Found	High	High	3	1	0	1	1	1	779.362
FALSE	High	Unambiguous	CQPVDCGIPESIENGKVEDPESTLFGSVIR	[K].CQPVDCGIPESIENGKVEDPESTLFGSVIR.[Y]	2xCarbamidomethyl [C1; C6]	2xCarbamidomethyl [C1; C6]			8.87843e-08	0	2.536	1	1	2	P09871	Complement C1s subcomponent OS=Homo sapiens OX=9606 GN=C1S PE=1 SV=1	P09871	P09871 [354-383]	1	3332.58	30	0	103.2	96.8	4290672	4.02622e+06	4290672	3.45791e+06	1	1		High	High	High	Not Found	High	Not Found	High	High	High	High	High	3	1	0	1	1	1	1111.53
FALSE	High	Unambiguous	CQPVDCGIPESIENGKVEDPESTLFGSVIR	[K].CQPVDCGIPESIENGKVEDPESTLFGSVIR.[Y]	2xCarbamidomethyl [C1; C6]; 1xDeamidated [N14]	2xCarbamidomethyl [C1; C6]; 1xDeamidated [N14]			1.10063e-09	0	3.274	1	1	2	P09871	Complement C1s subcomponent OS=Homo sapiens OX=9606 GN=C1S PE=1 SV=1	P09871	P09871 [354-383]	1	3333.56	30	0	98.2	101.8	2.68631e+06	2.78628e+06	2.68631e+06	2.39298e+06	1	1		High	High	High	Not Found	High	Not Found	High	High	High	High	High	3	0.3143	0	1	1	1	1111.86
FALSE	High	Unambiguous	CQPVDCGIPESIENGKVEDPESTLFGSVIR	[K].CQPVDCGIPESIENGKVEDPESTLFGSVIR.[Y]	2xCarbamidomethyl [C1; C6]; 2xDeamidated [Q2; N14]	2xCarbamidomethyl [C1; C6]; 2xDeamidated [Q2; N14]			0.000794542	0	1.002	1	1	1	P09871	Complement C1s subcomponent OS=Homo sapiens OX=9606 GN=C1S PE=1 SV=1	P09871	P09871 [354-383]	1	3334.55	30	0		200		4.57202e+06		3.92666e+06		1		Not Found	High	Not Found	Not Found	High	Not Found	Not Found	High	Not Found	High	High	3	1	0	1	1	1	1112.19
FALSE	High	Unambiguous	CQSWSSMTPHR	[K].CQSWSSMTPHR.[H]	1xCarbamidomethyl [C1]	1xCarbamidomethyl [C1]			4.54991e-05	0	1.487	1	1	4	P00747	Plasminogen OS=Homo sapiens OX=9606 GN=PLG PE=1 SV=2	P00747	P00747 [398-408]	0	1376.58	11	0	91.3	108.7	9.29355e+06	1.10722e+07	9.29355e+06	9.50934e+06	2	2		High	High	High	Not Found	High	Not Found	High	High	High	High	High	2	1	0	1	1	1	688.796
FALSE	High	Unambiguous	CQSWSSMTPHR	[K].CQSWSSMTPHR.[H]	1xCarbamidomethyl [C1]; 1xOxidation [M7]	1xCarbamidomethyl [C1]; 1xOxidation [M7]			0.0138986	0.000879575	0.501	1	1	3	P00747	Plasminogen OS=Homo sapiens OX=9606 GN=PLG PE=1 SV=2	P00747	P00747 [398-408]	0	1392.58	11	0									NoQuanValues	High	High	High	Not Found	High	Not Found	High	High	High	High	High	2	1	0	1	1	1	696.793
FALSE	High	Unambiguous	CREILSVDCSTNNPSQAK	[K].CREILSVDCSTNNPSQAK.[L]	2xCarbamidomethyl [C1; C9]	2xCarbamidomethyl [C1; C9]			6.56173e-11	0	3.748	1	1	3	P10909	Clusterin OS=Homo sapiens OX=9606 GN=CLU PE=1 SV=1	P10909	P10909 [305-322]	1	2078.96	18	0	107.6	92.4	2.8308e+06	2.4323e+06	2.8308e+06	2.08897e+06	2	2		High	High	High	High	High	Peak Found	High	High	High	High	High	3	1	0	1	1	1	693.658
FALSE	High	Unambiguous	CREILSVDCSTNNPSQAK	[K].CREILSVDCSTNNPSQAK.[L]	2xCarbamidomethyl [C1; C9]; 1xDeamidated [N12]	2xCarbamidomethyl [C1; C9]; 1xDeamidated [N12]			3.78923e-06	0	1.905	1	1	2	P10909	Clusterin OS=Homo sapiens OX=9606 GN=CLU PE=1 SV=1	P10909	P10909 [305-322]	1	2079.94	18	0									NoneMonoisotopic	High	High	Not Found	High	High	Not Found	High	High	High	High	High	3	0.1333	0	1	1	1	693.992
FALSE	High	Unambiguous	CSAPDVHGSSILPGMLCAGFLEGGTDACQGDSGGPLVCEDQAAER	[R].CSAPDVHGSSILPGMLCAGFLEGGTDACQGDSGGPLVCEDQAAER.[R]	4xCarbamidomethyl [C1; C17; C28; C38]	4xCarbamidomethyl [C1; C17; C28; C38]			2.10645e-11	0	3.939	1	1	1	P00748	Coagulation factor XII OS=Homo sapiens OX=9606 GN=F12 PE=1 SV=3	P00748	P00748 [532-576]	0	4649.01	45	0									NoQuanValues	Not Found	High	Not Found	Not Found	High	Not Found	Not Found	High	Not Found	High	High	4	1	0	1	1	1	1163.01
FALSE	High	Unambiguous	CSGEEQSLEQCQHR	[R].CSGEEQSLEQCQHR.[F]	2xCarbamidomethyl [C1; C11]	2xCarbamidomethyl [C1; C11]			1.55415e-09	0	3.216	1	1	2	O43866	CD5 antigen-like OS=Homo sapiens OX=9606 GN=CD5L PE=1 SV=1	O43866	O43866 [315-328]	0	1747.71	14	0									NoQuanValues	High	Not Found	High	Not Found	Not Found	Not Found	High	Not Found	High	Not Found	High	3	1	0	1	1	1	583.242
FALSE	High	Unambiguous	CSPHLVLSALTSDNHGATYAFSGTHYWR	[R].CSPHLVLSALTSDNHGATYAFSGTHYWR.[L]	1xCarbamidomethyl [C1]	1xCarbamidomethyl [C1]			1.14954e-18	0	6.75021	1	1	16	P02790	Hemopexin OS=Homo sapiens OX=9606 GN=HPX PE=1 SV=2	P02790	P02790 [257-284]	0	3148.47	28	1	101.6	98.4	4.76838e+08	4.61723e+08	4.76838e+08	3.96549e+08	8	10		High	High	High	Peak Found	High	High	High	High	High	High	High	3	1	0	1	1	1	1050.16
FALSE	High	Unambiguous	CSPHLVLSALTSDNHGATYAFSGTHYWR	[R].CSPHLVLSALTSDNHGATYAFSGTHYWR.[L]	1xCarbamidomethyl [C1]; 1xDeamidated [N14]	1xCarbamidomethyl [C1]; 1xDeamidated [N14]			3.82257e-14	0	5	1	1	11	P02790	Hemopexin OS=Homo sapiens OX=9606 GN=HPX PE=1 SV=2	P02790	P02790 [257-284]	0	3149.45	28	0	89.6	110.4	8.0125e+06	9.86364e+06	8.0125e+06	8.47135e+06	3	3		High	High	High	Not Found	High	High	High	High	High	High	High	3	1	0	1	1	1	1050.5
FALSE	High	Unambiguous	CSPHLVLSALTSDNHGATYAFSGTHYWRLDTSR	[R].CSPHLVLSALTSDNHGATYAFSGTHYWRLDTSR.[D]	1xCarbamidomethyl [C1]	1xCarbamidomethyl [C1]			5.62717e-14	0	4.935	1	1	7	P02790	Hemopexin OS=Homo sapiens OX=9606 GN=HPX PE=1 SV=2	P02790	P02790 [257-289]	1	3720.76	33	0	101.1	98.9	6.66968e+06	6.5208e+06	6.66968e+06	5600366	3	3		High	High	High	Not Found	High	Not Found	High	High	High	High	High	5	1	0	1	1	1	744.958
FALSE	High	Unambiguous	CSSNLVLTGSSER	[R].CSSNLVLTGSSER.[E]	1xCarbamidomethyl [C1]	1xCarbamidomethyl [C1]			5.1995e-09	0	3.013	1	1	2	P06681	Complement C2 OS=Homo sapiens OX=9606 GN=C2 PE=1 SV=2	P06681	P06681 [177-189]	0	1409.67	13	0	83	117	5487878	7.7395e+06	5487878	6.64704e+06	2	2		High	High	High	Not Found	High	Not Found	High	High	High	High	High	2	1	0	1	1	1	705.339
FALSE	High	Unambiguous	CSSPEVYGADISPNMLCAGYFDCK	[K].CSSPEVYGADISPNMLCAGYFDCK.[S]	3xCarbamidomethyl [C1; C17; C23]	3xCarbamidomethyl [C1; C17; C23]			0.00245628	0.000280126	0.803	1	1	1	Q04756	Hepatocyte growth factor activator OS=Homo sapiens OX=9606 GN=HGFAC PE=1 SV=1	Q04756	Q04756 [567-590]	0	2741.14	24	0									NoQuanValues	Not Found	High	Not Found	Not Found	High	Not Found	Not Found	High	Not Found	High	High	3	1	0	1	1	1	914.383
FALSE	High	Unambiguous	CSTSSLLEACTFR	[K].CSTSSLLEACTFR.[R]	2xCarbamidomethyl [C1; C10]	2xCarbamidomethyl [C1; C10]			2.03051e-08	0	2.784	1	1	15	P02787	Serotransferrin OS=Homo sapiens OX=9606 GN=TF PE=1 SV=3	P02787	P02787 [684-696]	0	1531.69	13	0	70.4	129.6	8.58798e+08	1.5798e+09	8.58798e+08	1.35681e+09	6	7		High	High	High	High	High	High	High	High	High	High	High	2	1	0	1	1	1	766.347
FALSE	High	Unambiguous	CSTSSLLEACTFRRP	[K].CSTSSLLEACTFRRP.[-]	2xCarbamidomethyl [C1; C10]	2xCarbamidomethyl [C1; C10]			0.0134054	0.000879575	0.507	1	1	1	P02787	Serotransferrin OS=Homo sapiens OX=9606 GN=TF PE=1 SV=3	P02787	P02787 [684-698]	1	1784.84	15	0									NoQuanValues	High	Not Found	High	Not Found	Not Found	Not Found	High	Not Found	High	Not Found	High	3	1	0	1	1	1	595.619
FALSE	High	Unambiguous	CSVFYGAPSK	[R].CSVFYGAPSK.[S]	1xCarbamidomethyl [C1]	1xCarbamidomethyl [C1]			2.68097e-05	0	1.576	2	2	5	P0C0L4; P0C0L5	Complement C4-A OS=Homo sapiens OX=9606 GN=C4A PE=1 SV=2;Complement C4-B OS=Homo sapiens OX=9606 GN=C4B PE=1 SV=2	P0C0L4; P0C0L5	P0C0L4 [1566-1575]; P0C0L5 [1566-1575]	0	1115.52	10	0	125.6	74.4	1.08333e+08	6.41532e+07	1.08333e+08	55097734	4	3	NotUnique	High	High	High	High	High	High	High	High	High	High	High	2	1	0	1	1	1	558.263
FALSE	High	Unambiguous	CSYTEDAQCIDGTIEVPK	[K].CSYTEDAQCIDGTIEVPK.[C]	2xCarbamidomethyl [C1; C9]	2xCarbamidomethyl [C1; C9]			1.64997e-10	0	3.593	1	1	5	P02749	Beta-2-glycoprotein 1 OS=Homo sapiens OX=9606 GN=APOH PE=1 SV=3	P02749	P02749 [307-324]	0	2085.91	18	0	81.7	118.3	4.047e+06	5.86573e+06	4.047e+06	5.03776e+06	1	3		High	High	High	Not Found	High	High	High	High	High	High	High	2	1	0	1	1	1	1043.46
FALSE	High	Unambiguous	CTEEGKWSPELPVCAPIICPPPSIPTFATLR	[K].CTEEGKWSPELPVCAPIICPPPSIPTFATLR.[V]	3xCarbamidomethyl [C1; C14; C19]	3xCarbamidomethyl [C1; C14; C19]			3.32066e-05	0	1.54	1	1	3	P02749	Beta-2-glycoprotein 1 OS=Homo sapiens OX=9606 GN=APOH PE=1 SV=3	P02749	P02749 [124-154]	1	3523.74	31	0									NoQuanValues	High	High	High	Not Found	High	Not Found	High	High	High	High	High	4	1	0	1	1	1	881.691
FALSE	High	Unambiguous	CTEGFNVDK	[R].CTEGFNVDK.[K]	1xCarbamidomethyl [C1]	1xCarbamidomethyl [C1]			0.000438533	0	1.104	1	1	1	P04004	Vitronectin OS=Homo sapiens OX=9606 GN=VTN PE=1 SV=1	P04004	P04004 [28-36]	0	1069.46	9	0	86.2	113.8	1.94709e+06	2.57156e+06	1.94709e+06	2.20858e+06	1	1		High	Peak Found	High	Not Found	Peak Found	Not Found	High	Peak Found	High	Peak Found	High	2	0.8846	0	1	1	1	535.235
FALSE	High	Unambiguous	CTEGFNVDKK	[R].CTEGFNVDKK.[C]	1xCarbamidomethyl [C1]	1xCarbamidomethyl [C1]			0.000367734	0	1.134	1	1	2	P04004	Vitronectin OS=Homo sapiens OX=9606 GN=VTN PE=1 SV=1	P04004	P04004 [28-37]	1	1197.56	10	1	141	59	25102786	1.05067e+07	25102786	9023679	2	1		High	Peak Found	High	Not Found	Peak Found	Not Found	High	Peak Found	High	Peak Found	High	2	1	0	1	1	1	599.282
FALSE	High	Unambiguous	CTKPDLSNGYISDVK	[K].CTKPDLSNGYISDVK.[L]	1xCarbamidomethyl [C1]	1xCarbamidomethyl [C1]			7.33681e-07	0	2.181	1	1	3	P05160	Coagulation factor XIII B chain OS=Homo sapiens OX=9606 GN=F13B PE=1 SV=3	P05160	P05160 [91-105]	0	1696.82	15	0	112.7	87.3	1.12572e+06	872084	1.12572e+06	748986	1	1		High	High	High	Not Found	High	Not Found	High	High	High	High	High	2	1	0	1	1	1	848.914
FALSE	High	Unambiguous	CTKPDLSNGYISDVK	[K].CTKPDLSNGYISDVK.[L]	1xCarbamidomethyl [C1]; 1xDeamidated [N8]	1xCarbamidomethyl [C1]; 1xDeamidated [N8]			6.51073e-06	0	1.814	1	1	2	P05160	Coagulation factor XIII B chain OS=Homo sapiens OX=9606 GN=F13B PE=1 SV=3	P05160	P05160 [91-105]	0	1697.81	15	0									NoQuanValues	High	High	High	Not Found	High	Not Found	High	High	High	High	High	3	1	0	1	1	1	566.607
FALSE	High	Unambiguous	CTLKPCDYPDIK	[R].CTLKPCDYPDIK.[H]	2xCarbamidomethyl [C1; C6]	2xCarbamidomethyl [C1; C6]			6.31995e-06	0	1.819	1	1	1	P08603	Complement factor H OS=Homo sapiens OX=9606 GN=CFH PE=1 SV=4	P08603	P08603 [320-331]	0	1509.71	12	0	54.1	145.9	3.49127e+06	9.4182e+06	3.49127e+06	8.08879e+06	1	1		High	Peak Found	High	Not Found	Peak Found	Not Found	High	Peak Found	High	Peak Found	High	3	1	0	1	1	1	503.907
FALSE	High	Unambiguous	CTSTGWIPAPR	[K].CTSTGWIPAPR.[C]	1xCarbamidomethyl [C1]	1xCarbamidomethyl [C1]			3.5704e-06	0	1.915	1	1	2	P08603	Complement factor H OS=Homo sapiens OX=9606 GN=CFH PE=1 SV=4	P08603	P08603 [309-319]	0	1245.6	11	0	50.6	149.4	3.04766e+06	9.0078e+06	3.04766e+06	7736321	1	1		High	High	High	Not Found	High	Not Found	High	High	High	High	High	2	1	0	1	1	1	623.305
FALSE	High	Unambiguous	CTSYPDGSWK	[K].CTSYPDGSWK.[C]	1xCarbamidomethyl [C1]	1xCarbamidomethyl [C1]			0.000277222	0	1.182	1	1	2	P07996	Thrombospondin-1 OS=Homo sapiens OX=9606 GN=THBS1 PE=1 SV=2	P07996	P07996 [562-571]	0	1200.5	10	0		200		900656		773526		1		High	High	High	Not Found	High	Not Found	High	High	High	High	High	2	0.9512	0	1	1	1	600.752
FALSE	High	Unambiguous	CTTPPPSSGPTYQCLK	[R].CTTPPPSSGPTYQCLK.[G]	2xCarbamidomethyl [C1; C14]	2xCarbamidomethyl [C1; C14]			1.05538e-08	0	2.894	1	1	6	P00747	Plasminogen OS=Homo sapiens OX=9606 GN=PLG PE=1 SV=2	P00747	P00747 [262-277]	0	1793.82	16	0	75.7	124.3	8.24956e+06	1.3551e+07	8.24956e+06	1.16382e+07	2	2		High	High	High	Not Found	High	Not Found	High	High	High	High	High	2	1	0	1	1	1	897.413
FALSE	High	Unambiguous	CTWLIEGQPNR	[K].CTWLIEGQPNR.[I]	1xCarbamidomethyl [C1]	1xCarbamidomethyl [C1]			2.89637e-05	0	1.563	1	1	2	O75882	Attractin OS=Homo sapiens OX=9606 GN=ATRN PE=1 SV=2	O75882	O75882 [158-168]	0	1373.66	11	0	82.8	117.2	2.72846e+06	3.86286e+06	2.72846e+06	3.31761e+06	1	1		High	High	High	Not Found	High	Not Found	High	High	High	High	High	2	0.8806	0	1	1	1	687.335
FALSE	High	Unambiguous	CVCPVSNAMCR	[R].CVCPVSNAMCR.[E]	3xCarbamidomethyl [C1; C3; C10]	3xCarbamidomethyl [C1; C3; C10]			0.000106965	0	1.343	1	1	1	Q12805	EGF-containing fibulin-like extracellular matrix protein 1 OS=Homo sapiens OX=9606 GN=EFEMP1 PE=1 SV=2	Q12805	Q12805 [377-387]	0	1353.55	11	0									NoQuanValues	High	Not Found	High	Not Found	Not Found	Not Found	High	Not Found	High	Not Found	High	2	1	0	1	1	1	677.279
FALSE	High	Unambiguous	CVDVDECAPPAEPCGK	[R].CVDVDECAPPAEPCGK.[G]	3xCarbamidomethyl [C1; C7; C14]	3xCarbamidomethyl [C1; C7; C14]			9.31119e-08	0	2.528	1	1	3	P23142	Fibulin-1 OS=Homo sapiens OX=9606 GN=FBLN1 PE=1 SV=4	P23142	P23142 [354-369]	0	1803.73	16	0	95.7	104.3	1.41216e+06	1.53947e+06	1.41216e+06	1.32217e+06	1	1		High	High	High	Not Found	High	Not Found	High	High	High	High	High	2	1	0	1	1	1	902.371
FALSE	High	Unambiguous	CVEEFK	[K].CVEEFK.[S]	1xCarbamidomethyl [C1]	1xCarbamidomethyl [C1]			0.175412	0.00956494	0.109	1	1	2	O95445	Apolipoprotein M OS=Homo sapiens OX=9606 GN=APOM PE=1 SV=2	O95445	O95445 [157-162]	0	811.365	6	0	89.5	110.5	3.36979e+06	4.16222e+06	3.36979e+06	3.57471e+06	1	1		High	High	Not Found	High	Not Found	High	High	High	High	High	High	2	0.871	0	1	1	1	406.186
FALSE	High	Unambiguous	CVLFPYGGCQGNGNK	[K].CVLFPYGGCQGNGNK.[F]	2xCarbamidomethyl [C1; C9]	2xCarbamidomethyl [C1; C9]			1.50756e-07	0	2.447	1	1	4	P02760	Protein AMBP OS=Homo sapiens OX=9606 GN=AMBP PE=1 SV=1	P02760	P02760 [312-326]	0	1670.74	15	0									NoQuanValues	High	High	High	Not Found	High	Not Found	High	High	High	High	High	2	0.9861	0	1	1	1	835.875
FALSE	High	Unambiguous	CVLFPYGGCQGNGNK	[K].CVLFPYGGCQGNGNK.[F]	2xCarbamidomethyl [C1; C9]; 1xDeamidated [N/Q]	2xCarbamidomethyl [C1; C9]; 1xDeamidated [Q10; N12; N14]			7.4298e-09	0	2.953	1	1	8	P02760	Protein AMBP OS=Homo sapiens OX=9606 GN=AMBP PE=1 SV=1	P02760	P02760 [312-326]	0	1671.73	15	0	91.1	108.9	3.08762e+07	3.68795e+07	3.08762e+07	3.16738e+07	3	3		High	High	High	Peak Found	High	High	High	High	High	High	High	2	0.1573	0	1	1	1	836.366
FALSE	High	Unambiguous	CVNHYGGYLCLPK	[K].CVNHYGGYLCLPK.[T]	2xCarbamidomethyl [C1; C10]	2xCarbamidomethyl [C1; C10]			4.26976e-07	0	2.272	1	1	2	Q12805	EGF-containing fibulin-like extracellular matrix protein 1 OS=Homo sapiens OX=9606 GN=EFEMP1 PE=1 SV=2	Q12805	Q12805 [61-73]	0	1580.73	13	0									NoQuanValues	High	High	High	Not Found	High	Not Found	High	High	High	High	High	3	1	0	1	1	1	527.582
FALSE	High	Unambiguous	CVNSPGSFR	[R].CVNSPGSFR.[C]	1xCarbamidomethyl [C1]	1xCarbamidomethyl [C1]			0.0909548	0.00503389	0.207	1	1	1	P23142	Fibulin-1 OS=Homo sapiens OX=9606 GN=FBLN1 PE=1 SV=4	P23142	P23142 [373-381]	0	1023.47	9	0	200		834837		834837		1			High	Not Found	High	Not Found	Not Found	Not Found	High	Not Found	High	Not Found	High	2	1	0	1	1	1	512.237
FALSE	High	Unambiguous	CVPVCGVPR	[K].CVPVCGVPR.[E]	2xCarbamidomethyl [C1; C5]	2xCarbamidomethyl [C1; C5]			0.00440881	0.000544294	0.699	1	1	2	P09871	Complement C1s subcomponent OS=Homo sapiens OX=9606 GN=C1S PE=1 SV=1	P09871	P09871 [421-429]	0	1043.51	9	0	91.1	108.9	10846944	1.2976e+07	10846944	11144392	1	1		High	High	High	Not Found	High	Not Found	High	High	High	High	High	2	1	0	1	1	1	522.259
FALSE	High	Unambiguous	CVPVCGVPREPFEEK	[K].CVPVCGVPREPFEEK.[Q]	2xCarbamidomethyl [C1; C5]	2xCarbamidomethyl [C1; C5]			1.69618e-05	0	1.653	1	1	3	P09871	Complement C1s subcomponent OS=Homo sapiens OX=9606 GN=C1S PE=1 SV=1	P09871	P09871 [421-435]	1	1802.86	15	0	127.3	72.7	2.10882e+06	1.20435e+06	2.10882e+06	1.03435e+06	1	1		High	High	High	Not Found	High	Not Found	High	High	High	High	High	2	1	0	1	1	1	901.932
FALSE	High	Unambiguous	CVQSTKPSLMIQK	[K].CVQSTKPSLMIQK.[A]	1xCarbamidomethyl [C1]	1xCarbamidomethyl [C1]			0.008403	0.000766932	0.586	1	1	2	P04114	Apolipoprotein B-100 OS=Homo sapiens OX=9606 GN=APOB PE=1 SV=2	P04114	P04114 [513-525]	0	1519.8	13	0	141.3	58.7	1.76038e+06	731910	1.76038e+06	628598	1	1		High	High	High	Not Found	High	Not Found	High	High	High	High	High	2	1	0	1	1	1	760.401
FALSE	High	Unambiguous	CVWNTGSSQCISWALATDEQEEKLK	[R].CVWNTGSSQCISWALATDEQEEKLK.[S]	2xCarbamidomethyl [C1; C10]; 1xDeamidated [N/Q]	2xCarbamidomethyl [C1; C10]; 1xDeamidated [N4; Q9]			0.000105079	0	1.346	1	1	2	O75882	Attractin OS=Homo sapiens OX=9606 GN=ATRN PE=1 SV=2	O75882	O75882 [666-690]	1	2941.33	25	0									NoQuanValues	High	Not Found	High	Not Found	Not Found	Not Found	High	Not Found	High	Not Found	High	3	1	0	1	1	1	981.123
FALSE	High	Unambiguous	CYFPYLENGYNQNYGR	[K].CYFPYLENGYNQNYGR.[K]	1xCarbamidomethyl [C1]	1xCarbamidomethyl [C1]			3.30833e-09	0	3.089	2	2	3	Q02985; P08603	Complement factor H-related protein 3 OS=Homo sapiens OX=9606 GN=CFHR3 PE=1 SV=2;Complement factor H OS=Homo sapiens OX=9606 GN=CFH PE=1 SV=4	Q02985; P08603	Q02985 [87-102]; P08603 [389-404]	0	2057.88	16	0		200		1.38284e+06		1.18764e+06		1	NotUnique	High	High	High	Not Found	High	Not Found	High	High	High	High	High	2	1	0	1	1	1	1029.45
FALSE	High	Unambiguous	CYFPYLENGYNQNYGR	[K].CYFPYLENGYNQNYGR.[K]	1xCarbamidomethyl [C1]; 1xDeamidated [N8]	1xCarbamidomethyl [C1]; 1xDeamidated [N8]			4.27124e-08	0	2.659	2	2	4	Q02985; P08603	Complement factor H-related protein 3 OS=Homo sapiens OX=9606 GN=CFHR3 PE=1 SV=2;Complement factor H OS=Homo sapiens OX=9606 GN=CFH PE=1 SV=4	Q02985; P08603	Q02985 [87-102]; P08603 [389-404]	0	2058.87	16	0		200		1.30375e+06		1.11972e+06		1	NotUnique	High	High	High	Not Found	High	Not Found	High	High	High	High	High	2	0.3175	0	1	1	1	1029.94
FALSE	High	Unambiguous	CYFPYLENGYNQNYGR	[K].CYFPYLENGYNQNYGR.[K]	1xCarbamidomethyl [C1]; 2xDeamidated [N8; N11]	1xCarbamidomethyl [C1]; 2xDeamidated [N8; N11]			0.00485339	0.000544294	0.682	2	2	1	Q02985; P08603	Complement factor H-related protein 3 OS=Homo sapiens OX=9606 GN=CFHR3 PE=1 SV=2;Complement factor H OS=Homo sapiens OX=9606 GN=CFH PE=1 SV=4	Q02985; P08603	Q02985 [87-102]; P08603 [389-404]	0	2059.85	16	0									NoneMonoisotopic	Not Found	High	Not Found	Not Found	High	Not Found	Not Found	High	Not Found	High	High	2	0.4	0	1	1	1	1030.44
FALSE	High	Unambiguous	CYTAVVPLVYGGETK	[K].CYTAVVPLVYGGETK.[M]	1xCarbamidomethyl [C1]	1xCarbamidomethyl [C1]			1.16037e-07	0	2.491	1	1	4	P01591	Immunoglobulin J chain OS=Homo sapiens OX=9606 GN=JCHAIN PE=1 SV=4	P01591	P01591 [131-145]	0	1656.83	15	0	108.7	91.3	4.66156e+06	3.91792e+06	4.66156e+06	3.36489e+06	2	2		High	High	Not Found	High	Not Found	High	High	High	High	High	High	2	1	0	1	1	1	828.919
FALSE	High	Unambiguous	DADPDTFFAK	[R].DADPDTFFAK.[F]					0.00117423	0.00015296	0.934	1	1	3	P43652	Afamin OS=Homo sapiens OX=9606 GN=AFM PE=1 SV=1	P43652	P43652 [344-353]	0	1126.51	10	0	79.1	120.9	2.48795e+07	3.80546e+07	2.48795e+07	3.26831e+07	2	2		High	High	High	Peak Found	High	High	High	High	High	High	High	2	0.9808	0	1	1	1	563.756
FALSE	High	Unambiguous	DAEAWFNEK	[KR].DAEAWFNEK.[S]					0.00133065	0.00015296	0.912	1	4	4	P13645	Keratin, type I cytoskeletal 10 OS=Homo sapiens OX=9606 GN=KRT10 PE=1 SV=6	Q7Z3Y7; P13645; Q7Z3Z0; Q7Z3Y8	P13645 [335-343]	0	1109.49	9	0	129.8	70.2	2.19458e+07	1.18683e+07	2.19458e+07	1.0193e+07	2	2		High	High	High	High	High	High	High	High	High	High	High	2	0.9111	0	1	1	1	555.248
FALSE	High	Unambiguous	DAEDWFFSK	[K].DAEDWFFSK.[T]					0.0362897	0.002594	0.346	1	1	1	Q04695	Keratin, type I cytoskeletal 17 OS=Homo sapiens OX=9606 GN=KRT17 PE=1 SV=2	Q04695	Q04695 [270-278]	0	1144.49	9	0	200		301432		301432		1			High	Not Found	High	Not Found	Not Found	Not Found	High	Not Found	High	Not Found	High	2	1	0	1	1	1	572.751
FALSE	High	Unambiguous	DAEEWFFTK	[K].DAEEWFFTK.[T]					0.000754207	0	1.011	1	1	4	P02533	Keratin, type I cytoskeletal 14 OS=Homo sapiens OX=9606 GN=KRT14 PE=1 SV=4	P02533	P02533 [301-309]	0	1172.53	9	0	128.4	71.6	2.78223e+06	1.55272e+06	2.78223e+06	1.33355e+06	2	2		High	High	High	High	High	High	High	High	High	High	High	2	0.9821	0	1	1	1	586.767
FALSE	High	Unambiguous	DAETWFLSK	[R].DAETWFLSK.[T]					0.000876507	0	0.985	1	1	2	P08779	Keratin, type I cytoskeletal 16 OS=Homo sapiens OX=9606 GN=KRT16 PE=1 SV=4	P08779	P08779 [303-311]	0	1096.53	9	0	166.7	33.3	2446879	489209	2446879	420155	1	1		High	Peak Found	High	High	Peak Found	Not Found	High	Peak Found	High	Peak Found	High	2	0.7925	0	1	1	1	548.769
FALSE	High	Unambiguous	DAGTIAGLNVLR	[K].DAGTIAGLNVLR.[I]					6.95095e-06	0	1.803	1	1	2	P11142	Heat shock cognate 71 kDa protein OS=Homo sapiens OX=9606 GN=HSPA8 PE=1 SV=1	P11142	P11142 [160-171]	0	1199.67	12	0	69.7	130.3	1.21582e+06	2.27501e+06	1.21582e+06	1.95388e+06	1	1		High	High	High	Not Found	High	Not Found	High	High	High	High	High	2	1	0	1	1	1	600.341
FALSE	High	Unambiguous	DAGTIAGLNVMR	[K].DAGTIAGLNVMR.[I]					0.00265687	0.000280126	0.789	1	1	1	P11021	Endoplasmic reticulum chaperone BiP OS=Homo sapiens OX=9606 GN=HSPA5 PE=1 SV=2	P11021	P11021 [186-197]	0	1217.63	12	0	104.7	95.3	489252	445128	489252	382296	1	1		Peak Found	High	Peak Found	Not Found	High	Not Found	Peak Found	High	Peak Found	High	High	2	1	0	1	1	1	609.319
FALSE	High	Unambiguous	DAHLTWEVAGK	[K].DAHLTWEVAGK.[V]					3.78923e-06	0	1.905	1	2	3	P0DOX3	Immunoglobulin delta heavy chain OS=Homo sapiens OX=9606 PE=1 SV=1	P01880; P0DOX3	P0DOX3 [328-338]	0	1226.62	11	0	79.9	120.1	1172310	1.76263e+06	1172310	1.51383e+06	1	1		High	High	High	Not Found	High	Not Found	High	High	High	High	High	2	1	0	1	1	1	613.812
FALSE	High	Unambiguous	DALENIDPATQMMILNCIYFK	[K].DALENIDPATQMMILNCIYFK.[G]	1xCarbamidomethyl [C17]	1xCarbamidomethyl [C17]			4.15032e-11	0	3.825	1	1	3	P05546	Heparin cofactor 2 OS=Homo sapiens OX=9606 GN=SERPIND1 PE=1 SV=3	P05546	P05546 [276-296]	0	2500.19	21	0	75.6	124.4	5.85618e+06	9.64598e+06	5.85618e+06	8.28441e+06	2	2		High	High	High	Not Found	High	Not Found	High	High	High	High	High	3	1	0	1	1	1	834.069
FALSE	High	Unambiguous	DALENIDPATQMMILNCIYFK	[K].DALENIDPATQMMILNCIYFK.[G]	1xCarbamidomethyl [C17]; 1xDeamidated [Q11]	1xCarbamidomethyl [C17]; 1xDeamidated [Q11]			4.98572e-08	0	2.633	1	1	1	P05546	Heparin cofactor 2 OS=Homo sapiens OX=9606 GN=SERPIND1 PE=1 SV=3	P05546	P05546 [276-296]	0	2501.18	21	0									NoneMonoisotopic	High	Not Found	High	Not Found	Not Found	Not Found	High	Not Found	High	Not Found	High	2	0.3333	0	1	1	1	1251.1
FALSE	High	Unambiguous	DALNIETAIK	[R].DALNIETAIK.[T]					0.00271716	0.000280126	0.785	1	2	2	P07355	Annexin A2 OS=Homo sapiens OX=9606 GN=ANXA2 PE=1 SV=2	A6NMY6; P07355	P07355 [38-47]	0	1087.6	10	0	97.6	102.4	175693	184464	175693	158426	1	1		High	Peak Found	Not Found	High	Not Found	Peak Found	High	Peak Found	High	Peak Found	High	2	0.875	0	1	1	1	544.304
FALSE	High	Unambiguous	DALSASVVK	[R].DALSASVVK.[V]					0.0037859	0.000280126	0.726	1	1	2	Q13103	Secreted phosphoprotein 24 OS=Homo sapiens OX=9606 GN=SPP2 PE=1 SV=1	Q13103	Q13103 [42-50]	0	889.499	9	0	121.1	78.9	1.86888e+06	1.21663e+06	1.86888e+06	1.0449e+06	1	1		High	High	Not Found	High	Not Found	High	High	High	High	High	High	2	1	0	1	1	1	445.253
FALSE	High	Unambiguous	DALSSVQESQVAQQAR	[K].DALSSVQESQVAQQAR.[G]					2.06778e-09	0	3.168	1	1	4	P02656	Apolipoprotein C-III OS=Homo sapiens OX=9606 GN=APOC3 PE=1 SV=1	P02656	P02656 [45-60]	0	1716.85	16	0	95.1	104.9	5.2242e+06	5.76581e+06	5.2242e+06	4.95195e+06	2	2		High	High	Not Found	High	Not Found	High	High	High	High	High	High	2	0.9919	0	1	1	1	858.931
FALSE	High	Unambiguous	DAPDHQELNLDVSLQLPSR	[K].DAPDHQELNLDVSLQLPSR.[S]					1.36442e-11	0	4.012	1	1	5	P01024	Complement C3 OS=Homo sapiens OX=9606 GN=C3 PE=1 SV=2	P01024	P01024 [1285-1303]	0	2147.07	19	0	96	104	49933317	5.40885e+07	49933317	46453749	2	2		High	High	High	Not Found	High	Not Found	High	High	High	High	High	2	1	0	1	1	1	1074.04
FALSE	High	Unambiguous	DAPDHQELNLDVSLQLPSR	[K].DAPDHQELNLDVSLQLPSR.[S]	1xDeamidated [Q/N]	1xDeamidated [Q6; N9]			6.74728e-06	0	1.808	1	1	3	P01024	Complement C3 OS=Homo sapiens OX=9606 GN=C3 PE=1 SV=2	P01024	P01024 [1285-1303]	0	2148.06	19	0									NoneMonoisotopic	High	High	High	Not Found	High	Not Found	High	High	High	High	High	2	0.4921	0	1	1	1	1074.54
FALSE	High	Unambiguous	DAPIVNK	[R].DAPIVNK.[V]					0.131894	0.0078774	0.152	1	1	1	P02751	Fibronectin OS=Homo sapiens OX=9606 GN=FN1 PE=1 SV=5	P02751	P02751 [1163-1169]	0	756.425	7	0		200		275668		236757		1		Not Found	High	Not Found	Not Found	High	Not Found	Not Found	High	Not Found	High	High	2	0.8571	0	1	1	1	378.716
FALSE	High	Unambiguous	DAQYAPGYDK	[R].DAQYAPGYDK.[V]					0.00340175	0.000280126	0.745	1	1	2	P00751	Complement factor B OS=Homo sapiens OX=9606 GN=CFB PE=1 SV=2	P00751	P00751 [659-668]	0	1127.5	10	0	75.3	124.7	769399	1.27307e+06	769399	1.09337e+06	1	1		High	High	Not Found	High	Not Found	High	High	High	High	High	High	2	0.9375	0	1	1	1	564.254
FALSE	High	Unambiguous	DAQYAPGYDKVK	[R].DAQYAPGYDKVK.[D]					0.000176967	0	1.258	1	1	2	P00751	Complement factor B OS=Homo sapiens OX=9606 GN=CFB PE=1 SV=2	P00751	P00751 [659-670]	1	1354.66	12	0	131.4	68.6	5.85086e+06	3.05202e+06	5.85086e+06	2.62122e+06	2	2		Peak Found	High	Peak Found	Not Found	High	Not Found	Peak Found	High	Peak Found	High	High	2	1	0	1	1	1	677.836
FALSE	High	Unambiguous	DASGATFTWTPSSGK	[R].DASGATFTWTPSSGK.[S]					0.000411137	0	1.115	2	2	2	P01877; P0DOX2	Immunoglobulin heavy constant alpha 2 OS=Homo sapiens OX=9606 GN=IGHA2 PE=1 SV=4;Immunoglobulin alpha-2 heavy chain OS=Homo sapiens OX=9606 PE=1 SV=2	P01877; P0DOX2	P01877 [141-155]; P0DOX2 [256-270]	0	1512.7	15	0	67.8	132.2	159848848	3.1154e+08	159848848	267564920	1	2	NotUnique	Peak Found	High	Peak Found	Not Found	High	High	Peak Found	High	Peak Found	High	High	2	1	0	1	1	1	756.852
FALSE	High	Unambiguous	DASGITCGGIYIGGCWILTAAHCLR	[K].DASGITCGGIYIGGCWILTAAHCLR.[A]	3xCarbamidomethyl [C7; C15; C23]	3xCarbamidomethyl [C7; C15; C23]			1.15546e-12	0	4.427	1	1	2	P05156	Complement factor I OS=Homo sapiens OX=9606 GN=CFI PE=1 SV=2	P05156	P05156 [359-383]	0	2722.29	25	0	93.9	106.1	3.7026e+06	4.18742e+06	3.7026e+06	3.59635e+06	1	1		High	High	High	Not Found	High	Not Found	High	High	High	High	High	3	1	0	1	1	1	908.102
FALSE	High	Unambiguous	DASGVTFTWTPSSGK	[R].DASGVTFTWTPSSGK.[S]					2.50052e-08	0	2.749	1	1	9	P01876	Immunoglobulin heavy constant alpha 1 OS=Homo sapiens OX=9606 GN=IGHA1 PE=1 SV=2	P01876	P01876 [154-168]	0	1540.73	15	0	79.4	120.6	1.61568e+09	2.45606e+09	1.61568e+09	2109380320	3	2		High	High	High	High	High	High	High	High	High	High	High	2	1	0	1	1	1	770.868
FALSE	High	Unambiguous	DATNVGDEGGFAPNILENK	[K].DATNVGDEGGFAPNILENK.[E]					4.24591e-08	0	2.66	1	1	3	P06733	Alpha-enolase OS=Homo sapiens OX=9606 GN=ENO1 PE=1 SV=2	P06733	P06733 [203-221]	0	1960.92	19	0	69.8	130.2	81960.2	152856	81960.2	131280	1	1		High	High	High	High	High	Peak Found	High	High	High	High	High	2	1	0	1	1	1	980.965
FALSE	High	Unambiguous	DATNVGDEGGFAPNILENK	[K].DATNVGDEGGFAPNILENK.[E]	1xDeamidated [N4]	1xDeamidated [N4]			4.31901e-06	0	1.883	1	1	1	P06733	Alpha-enolase OS=Homo sapiens OX=9606 GN=ENO1 PE=1 SV=2	P06733	P06733 [203-221]	0	1961.91	19	0									NoQuanValues	High	Not Found	High	Not Found	Not Found	Not Found	High	Not Found	High	Not Found	High	2	0.7885	0	1	1	1	981.467
FALSE	High	Unambiguous	DATNVGDEGGFAPNILENKEGLELLK	[K].DATNVGDEGGFAPNILENKEGLELLK.[T]					1.53414e-06	0	2.057	1	1	1	P06733	Alpha-enolase OS=Homo sapiens OX=9606 GN=ENO1 PE=1 SV=2	P06733	P06733 [203-228]	1	2743.38	26	0									NoQuanValues	High	Not Found	High	Not Found	Not Found	Not Found	High	Not Found	High	Not Found	High	3	1	0	1	1	1	915.132
FALSE	High	Unambiguous	DATNVGDEGGFAPNILENKEGLELLK	[K].DATNVGDEGGFAPNILENKEGLELLK.[T]	1xDeamidated [N14]	1xDeamidated [N14]			0.000876507	0	0.985	1	1	1	P06733	Alpha-enolase OS=Homo sapiens OX=9606 GN=ENO1 PE=1 SV=2	P06733	P06733 [203-228]	1	2744.36	26	0									NoQuanValues	Not Found	High	Not Found	Not Found	High	Not Found	Not Found	High	Not Found	High	High	3	0.0526	0	1	1	1	915.467
FALSE	High	Unambiguous	DAVEDLESVGK	[K].DAVEDLESVGK.[G]					0.000163865	0	1.271	1	1	2	P81605	Dermcidin OS=Homo sapiens OX=9606 GN=DCD PE=1 SV=2	P81605	P81605 [86-96]	0	1161.56	11	0	88.5	111.5	2.73244e+06	3.44456e+06	2.73244e+06	2.95835e+06	2	2		High	Peak Found	High	High	Peak Found	Peak Found	High	Peak Found	High	Peak Found	High	2	0.6	0	1	1	1	581.286
FALSE	High	Unambiguous	DAVEKPQEFTIVAFVK	[R].DAVEKPQEFTIVAFVK.[Y]					6.95433e-07	0	2.19	1	1	3	P04114	Apolipoprotein B-100 OS=Homo sapiens OX=9606 GN=APOB PE=1 SV=2	P04114	P04114 [2044-2059]	0	1820.98	16	0	109.9	90.1	1.81122e+06	1.48553e+06	1.81122e+06	1.27584e+06	1	1		High	High	High	Not Found	High	Not Found	High	High	High	High	High	3	1	0	1	1	1	607.664
FALSE	High	Unambiguous	DAVLLVFANK	[R].DAVLLVFANK.[Q]					4.91523e-05	0	1.474	1	3	2	P61204	ADP-ribosylation factor 3 OS=Homo sapiens OX=9606 GN=ARF3 PE=1 SV=2	P61204; P84077; P84085	P61204 [118-127]	0	1089.63	10	0	78.4	121.6	57556.1	89183.6	57556.1	76595.1	1	1		High	High	Not Found	High	Not Found	High	High	High	High	High	High	2	1	0	1	1	1	545.319
FALSE	High	Unambiguous	DAYSGGAVNLYHVR	[R].DAYSGGAVNLYHVR.[E]					0.000736926	0	1.015	1	1	1	P28074	Proteasome subunit beta type-5 OS=Homo sapiens OX=9606 GN=PSMB5 PE=1 SV=3	P28074	P28074 [226-239]	0	1521.74	14	0	200		87499.9		87499.9		1			High	Not Found	Not Found	High	Not Found	Not Found	High	Not Found	High	Not Found	High	3	1	0	1	1	1	507.92
FALSE	High	Unambiguous	DCDDVLQTHPSGTQSGIFNIK	[R].DCDDVLQTHPSGTQSGIFNIK.[L]	1xCarbamidomethyl [C2]	1xCarbamidomethyl [C2]			2.54642e-09	0	3.133	1	1	5	P02671	Fibrinogen alpha chain OS=Homo sapiens OX=9606 GN=FGA PE=1 SV=2	P02671	P02671 [631-651]	0	2332.09	21	0	157.5	42.5	8154873	2.19825e+06	8154873	1.88796e+06	1	1		High	High	High	Not Found	High	High	High	High	High	High	High	2	1	0	1	1	1	1166.55
FALSE	High	Unambiguous	DCDDVLQTHPSGTQSGIFNIK	[R].DCDDVLQTHPSGTQSGIFNIK.[L]	1xCarbamidomethyl [C2]; 1xDeamidated [Q7]	1xCarbamidomethyl [C2]; 1xDeamidated [Q7]			4.86678e-07	0	2.25	1	1	2	P02671	Fibrinogen alpha chain OS=Homo sapiens OX=9606 GN=FGA PE=1 SV=2	P02671	P02671 [631-651]	0	2333.07	21	0	200		986960		986960		1			High	High	High	Not Found	High	Not Found	High	High	High	High	High	2	0.2063	0	1	1	1	1167.05
FALSE	High	Unambiguous	DCGATWVVLGHSER	[K].DCGATWVVLGHSER.[R]	1xCarbamidomethyl [C2]	1xCarbamidomethyl [C2]			3.76832e-07	0	2.293	1	1	5	P60174	Triosephosphate isomerase OS=Homo sapiens OX=9606 GN=TPI1 PE=1 SV=3	P60174	P60174 [123-136]	0	1586.74	14	0	94.5	105.5	755730	843061	755730	724060	1	1		High	High	Not Found	High	Not Found	High	High	High	High	High	High	2	1	0	1	1	1	793.871
FALSE	High	Unambiguous	DCGVGFR	[K].DCGVGFR.[E]	1xCarbamidomethyl [C2]	1xCarbamidomethyl [C2]			0.111467	0.00629428	0.177	1	1	1	P21741	Midkine OS=Homo sapiens OX=9606 GN=MDK PE=1 SV=1	P21741	P21741 [51-57]	0	810.356	7	0	200		247242		247242		1			High	Not Found	Not Found	High	Not Found	Not Found	High	Not Found	High	Not Found	High	2	0.7308	0	1	1	1	405.682
FALSE	High	Unambiguous	DCHLAQVPSHTVVAR	[K].DCHLAQVPSHTVVAR.[S]	1xCarbamidomethyl [C2]	1xCarbamidomethyl [C2]			2.85211e-10	0	3.501	1	1	10	P02787	Serotransferrin OS=Homo sapiens OX=9606 GN=TF PE=1 SV=3	P02787	P02787 [259-273]	0	1689.85	15	0	65.6	134.4	1.85599e+08	3.80496e+08	1.85599e+08	3.26788e+08	4	6		High	High	High	High	High	High	High	High	High	High	High	2	1	0	1	1	1	845.428
FALSE	High	Unambiguous	DCHLAQVPSHTVVAR	[K].DCHLAQVPSHTVVAR.[S]	1xCarbamidomethyl [C2]; 1xDeamidated [Q6]	1xCarbamidomethyl [C2]; 1xDeamidated [Q6]			9.44395e-05	0	1.364	1	1	1	P02787	Serotransferrin OS=Homo sapiens OX=9606 GN=TF PE=1 SV=3	P02787	P02787 [259-273]	0	1690.83	15	0									NoQuanValues	High	Not Found	Not Found	High	Not Found	Not Found	High	Not Found	High	Not Found	High	3	1	0	1	1	1	564.288
FALSE	High	Unambiguous	DCKDVDECSLKPSICGTAVCK	[K].DCKDVDECSLKPSICGTAVCK.[N]	4xCarbamidomethyl [C2; C8; C15; C20]	4xCarbamidomethyl [C2; C8; C15; C20]			3.449e-09	0	3.082	1	1	5	P07225	Vitamin K-dependent protein S OS=Homo sapiens OX=9606 GN=PROS1 PE=1 SV=1	P07225	P07225 [198-218]	1	2442.08	21	0	82.8	117.2	6989662	9.88866e+06	6989662	8.49284e+06	2	2		High	High	High	Not Found	High	High	High	High	High	High	High	3	1	0	1	1	1	814.697
FALSE	High	Unambiguous	DCQDIANK	[K].DCQDIANK.[G]	1xCarbamidomethyl [C2]	1xCarbamidomethyl [C2]			0.00485339	0.000544294	0.682	1	1	1	P02679	Fibrinogen gamma chain OS=Homo sapiens OX=9606 GN=FGG PE=1 SV=3	P02679	P02679 [178-185]	0	963.42	8	0	200		16138273		16138273		1			High	Not Found	High	Not Found	Not Found	Not Found	High	Not Found	High	Not Found	High	2	1	0	1	1	1	482.214
FALSE	High	Unambiguous	DCQVFR	[K].DCQVFR.[S]	1xCarbamidomethyl [C2]	1xCarbamidomethyl [C2]			0.125843	0.00724156	0.159	1	1	2	P02750	Leucine-rich alpha-2-glycoprotein OS=Homo sapiens OX=9606 GN=LRG1 PE=1 SV=2	P02750	P02750 [42-47]	0	824.372	6	0	145.2	54.8	8819313	3.33256e+06	8819313	2.86216e+06	1	2		Peak Found	High	Peak Found	Not Found	High	High	Peak Found	High	Peak Found	High	High	2	0.8	0	1	1	1	412.69
FALSE	High	Unambiguous	DCVGDVTENQICNK	[K].DCVGDVTENQICNK.[Q]	2xCarbamidomethyl [C2; C12]	2xCarbamidomethyl [C2; C12]			7.60612e-08	0	2.562	1	1	1	P07996	Thrombospondin-1 OS=Homo sapiens OX=9606 GN=THBS1 PE=1 SV=2	P07996	P07996 [530-543]	0	1651.71	14	0		200		2.77094e+06		2379816		1		Not Found	High	Not Found	Not Found	High	Not Found	Not Found	High	Not Found	High	High	2	1	0	1	1	1	826.356
FALSE	High	Unambiguous	DDDGALHAACQVQPSATLDAAQPR	[R].DDDGALHAACQVQPSATLDAAQPR.[V]	1xCarbamidomethyl [C10]; 2xDeamidated [Q11; Q13]	1xCarbamidomethyl [C10]; 2xDeamidated [Q11; Q13]			0.000294051	0	1.172	1	1	1	P08294	Extracellular superoxide dismutase [Cu-Zn] OS=Homo sapiens OX=9606 GN=SOD3 PE=1 SV=2	P08294	P08294 [54-77]	0	2509.13	24	0									NoneMonoisotopic	High	Not Found	Not Found	High	Not Found	Not Found	High	Not Found	High	Not Found	High	3	0.8065	0	1	1	1	837.053
FALSE	High	Unambiguous	DDDIAALVVDNGSGMCK	[M].DDDIAALVVDNGSGMCK.[A]	1xAcetyl [N-Term]; 1xCarbamidomethyl [C16]	1xAcetyl [N-Term]; 1xCarbamidomethyl [C16]	P60709 1xAcetyl [N-Term]	P60709 1xAcetyl [N-Term]	1.21735e-08	0	2.87	1	1	3	P60709	Actin, cytoplasmic 1 OS=Homo sapiens OX=9606 GN=ACTB PE=1 SV=1	P60709	P60709 [2-18]	0	1821.8	17	0		200		3.20268e+06		2.75061e+06		2		High	High	High	Not Found	High	High	High	High	High	High	High	2	0.9875	0	1	1	1	911.405
FALSE	High	Unambiguous	DDDIAALVVDNGSGMCK	[M].DDDIAALVVDNGSGMCK.[A]	1xAcetyl [N-Term]; 1xCarbamidomethyl [C16]; 1xDeamidated [N11]	1xAcetyl [N-Term]; 1xCarbamidomethyl [C16]; 1xDeamidated [N11]	P60709 1xAcetyl [N-Term]	P60709 1xAcetyl [N-Term]	0.000383172	0	1.127	1	1	2	P60709	Actin, cytoplasmic 1 OS=Homo sapiens OX=9606 GN=ACTB PE=1 SV=1	P60709	P60709 [2-18]	0	1822.78	17	0									NoQuanValues	High	High	High	Not Found	High	Not Found	High	High	High	High	High	2	1	0	1	1	1	911.895
FALSE	High	Unambiguous	DDDIAALVVDNGSGMCK	[M].DDDIAALVVDNGSGMCK.[A]	1xAcetyl [N-Term]; 1xCarbamidomethyl [C16]; 1xOxidation [M15]	1xAcetyl [N-Term]; 1xCarbamidomethyl [C16]; 1xOxidation [M15]	P60709 1xAcetyl [N-Term]	P60709 1xAcetyl [N-Term]	6.95918e-09	0	2.964	1	1	2	P60709	Actin, cytoplasmic 1 OS=Homo sapiens OX=9606 GN=ACTB PE=1 SV=1	P60709	P60709 [2-18]	0	1837.79	17	0	32.5	167.5	41274.1	212527	41274.1	182528	1	1		High	High	High	Peak Found	Not Found	High	High	High	High	High	High	2	1	0	1	1	1	919.401
FALSE	High	Unambiguous	DDDIAALVVDNGSGMCK	[M].DDDIAALVVDNGSGMCK.[A]	1xAcetyl [N-Term]; 1xCarbamidomethyl [C16]; 1xDeamidated [N11]; 1xOxidation [M15]	1xAcetyl [N-Term]; 1xCarbamidomethyl [C16]; 1xDeamidated [N11]; 1xOxidation [M15]	P60709 1xAcetyl [N-Term]	P60709 1xAcetyl [N-Term]	0.0810604	0.00473173	0.224	1	1	1	P60709	Actin, cytoplasmic 1 OS=Homo sapiens OX=9606 GN=ACTB PE=1 SV=1	P60709	P60709 [2-18]	0	1838.78	17	0		200		56419.9		48456.1		1		Not Found	High	Not Found	Not Found	Not Found	High	Not Found	High	Not Found	High	High	2	1	0	1	1	1	919.894
FALSE	High	Unambiguous	DDDYAGFVFGYQSSSR	[R].DDDYAGFVFGYQSSSR.[F]					1.34509e-05	0	1.692	1	2	1	P07996	Thrombospondin-1 OS=Homo sapiens OX=9606 GN=THBS1 PE=1 SV=2	P07996; P35442	P07996 [1019-1034]	0	1813.77	16	0									NoQuanValues	Not Found	High	Not Found	Not Found	High	Not Found	Not Found	High	Not Found	High	High	2	1	0	1	1	1	907.386
FALSE	High	Unambiguous	DDEEFIESNK	[K].DDEEFIESNK.[M]					0.00402813	0.00041968	0.715	1	1	2	P00450	Ceruloplasmin OS=Homo sapiens OX=9606 GN=CP PE=1 SV=1	P00450	P00450 [948-957]	0	1225.52	10	0	82.3	117.7	388959	556569	388959	478007	1	1		High	High	Not Found	High	Not Found	High	High	High	High	High	High	2	1	0	1	1	1	613.265
FALSE	High	Unambiguous	DDFLIYDR	[K].DDFLIYDR.[C]					0.033405	0.00226008	0.359	1	1	1	P49908	Selenoprotein P OS=Homo sapiens OX=9606 GN=SELENOP PE=1 SV=3	P49908	P49908 [132-139]	0	1056.5	8	0		200		590008		506726		1		Not Found	High	Not Found	Not Found	High	Not Found	Not Found	High	Not Found	High	High	2	1	0	1	1	1	528.753
FALSE	High	Unambiguous	DDGLFSGDPNWFPK	[R].DDGLFSGDPNWFPK.[K]					0.00327041	0.000280126	0.752	1	1	2	P37802	Transgelin-2 OS=Homo sapiens OX=9606 GN=TAGLN2 PE=1 SV=3	P37802	P37802 [140-153]	0	1594.72	14	0	113.9	86.1	214710	162450	214710	139520	1	1		High	High	Not Found	High	Not Found	High	High	High	High	High	High	2	1	0	1	1	1	797.862
FALSE	High	Unambiguous	DDLYVSDAFHK	[R].DDLYVSDAFHK.[A]					8.58873e-05	0	1.38	1	1	8	P01008	Antithrombin-III OS=Homo sapiens OX=9606 GN=SERPINC1 PE=1 SV=1	P01008	P01008 [392-402]	0	1309.61	11	0	85.2	114.8	2.68595e+07	3.62141e+07	2.68595e+07	3.11024e+07	4	4		High	High	High	High	High	High	High	High	High	High	High	2	1	0	1	1	1	655.307
FALSE	High	Unambiguous	DDNPNLPR	[K].DDNPNLPR.[L]					0.00268684	0.000280126	0.787	1	1	4	P02768	Serum albumin OS=Homo sapiens OX=9606 GN=ALB PE=1 SV=2	P02768	P02768 [131-138]	0	940.448	8	0	16.8	183.2	8.40042e+06	9.15452e+07	8.40042e+06	7.86233e+07	3	3		High	High	High	High	High	High	High	High	High	High	High	2	1	0	1	1	1	470.728
FALSE	High	Unambiguous	DDSKNTLYLQMNSLK	[R].DDSKNTLYLQMNSLK.[T]					1.48973e-07	0	2.449	1	1	4	A0A0B4J1V0	Immunoglobulin heavy variable 3-15 OS=Homo sapiens OX=9606 GN=IGHV3-15 PE=3 SV=1	A0A0B4J1V0	A0A0B4J1V0 [94-108]	1	1769.87	15	0	82.8	117.2	2.59128e+06	3.66983e+06	2.59128e+06	3.15182e+06	2	2		High	High	High	Not Found	High	Not Found	High	High	High	High	High	2	0.8333	0	1	1	1	885.44
FALSE	High	Unambiguous	DDTVCLAK	[R].DDTVCLAK.[L]	1xCarbamidomethyl [C5]	1xCarbamidomethyl [C5]			0.00245628	0.000280126	0.803	1	1	7	P02787	Serotransferrin OS=Homo sapiens OX=9606 GN=TF PE=1 SV=3	P02787	P02787 [652-659]	0	921.435	8	0	75.2	124.8	183473238	3.04331e+08	183473238	2.61374e+08	3	3		High	High	High	High	High	High	High	High	High	High	High	2	0.8966	0	1	1	1	461.221
FALSE	High	Unambiguous	DEELSCTVVELK	[R].DEELSCTVVELK.[Y]	1xCarbamidomethyl [C6]	1xCarbamidomethyl [C6]			0.000294051	0	1.172	1	1	2	P01011	Alpha-1-antichymotrypsin OS=Homo sapiens OX=9606 GN=SERPINA3 PE=1 SV=2	P01011	P01011 [256-267]	0	1421.68	12	0	11.1	188.9	318860	5.41871e+06	318860	4653841	1	1		High	Peak Found	Not Found	High	Not Found	Peak Found	High	Peak Found	High	Peak Found	High	2	0.7442	0	1	1	1	711.345
FALSE	High	Unambiguous	DEIPHNDIALLK	[R].DEIPHNDIALLK.[L]					5.41439e-06	0	1.845	1	1	5	Q14520	Hyaluronan-binding protein 2 OS=Homo sapiens OX=9606 GN=HABP2 PE=1 SV=1	Q14520	Q14520 [405-416]	0	1377.74	12	0	83	117	1.99795e+06	2.81368e+06	1.99795e+06	2.41652e+06	2	2		High	High	High	High	High	High	High	High	High	High	High	2	0.9524	0	1	1	1	689.373
FALSE	High	Unambiguous	DFAEHLLIPR	[K].DFAEHLLIPR.[T]					7.18793e-05	0	1.41	1	1	3	P22891	Vitamin K-dependent protein Z OS=Homo sapiens OX=9606 GN=PROZ PE=1 SV=2	P22891	P22891 [286-295]	0	1210.66	10	0									NoQuanValues	High	High	High	Not Found	High	Not Found	High	High	High	High	High	2	0.9344	0	1	1	1	605.833
FALSE	High	Unambiguous	DFALLSLQVPLK	[R].DFALLSLQVPLK.[D]					4.04545e-06	0	1.894	2	2	3	P0C0L4; P0C0L5	Complement C4-A OS=Homo sapiens OX=9606 GN=C4A PE=1 SV=2;Complement C4-B OS=Homo sapiens OX=9606 GN=C4B PE=1 SV=2	P0C0L4; P0C0L5	P0C0L4 [81-92]; P0C0L5 [81-92]	0	1343.79	12	0		200		1.61385e+07		1.38605e+07		2	NotUnique	High	High	High	Not Found	High	High	High	High	High	High	High	2	0.8	0	1	1	1	672.4
FALSE	High	Unambiguous	DFALLSLQVPLKDAK	[R].DFALLSLQVPLKDAK.[S]					1.6385e-07	0	2.433	2	2	7	P0C0L4; P0C0L5	Complement C4-A OS=Homo sapiens OX=9606 GN=C4A PE=1 SV=2;Complement C4-B OS=Homo sapiens OX=9606 GN=C4B PE=1 SV=2	P0C0L4; P0C0L5	P0C0L4 [81-95]; P0C0L5 [81-95]	1	1657.95	15	0	101	99	34797311	3.41393e+07	34797311	2.93204e+07	2	4	NotUnique	High	High	High	Not Found	High	High	High	High	High	High	High	2	0.8406	0	1	1	1	829.481
FALSE	High	Unambiguous	DFALLSLQVPLKDAK	[R].DFALLSLQVPLKDAK.[S]	1xDeamidated [Q8]	1xDeamidated [Q8]			0.0133251	0.000879575	0.508	2	2	1	P0C0L4; P0C0L5	Complement C4-A OS=Homo sapiens OX=9606 GN=C4A PE=1 SV=2;Complement C4-B OS=Homo sapiens OX=9606 GN=C4B PE=1 SV=2	P0C0L4; P0C0L5	P0C0L4 [81-95]; P0C0L5 [81-95]	1	1658.94	15	0									NoneMonoisotopic	Not Found	High	Not Found	Not Found	Not Found	High	Not Found	High	Not Found	High	High	2	1	0	1	1	1	829.978
FALSE	High	Unambiguous	DFALQNPSAVPR	[R].DFALQNPSAVPR.[F]					3.22343e-05	0	1.545	1	1	2	P35858	Insulin-like growth factor-binding protein complex acid labile subunit OS=Homo sapiens OX=9606 GN=IGFALS PE=1 SV=1	P35858	P35858 [549-560]	0	1314.68	12	0	99.1	100.9	1.46425e+06	1.49073e+06	1.46425e+06	1.28031e+06	1	1		High	High	High	Not Found	High	Not Found	High	High	High	High	High	2	1	0	1	1	1	657.844
FALSE	High	Unambiguous	DFCGGVIIR	[K].DFCGGVIIR.[E]	1xCarbamidomethyl [C3]	1xCarbamidomethyl [C3]			0.013087	0.000879575	0.511	1	1	3	P22891	Vitamin K-dependent protein Z OS=Homo sapiens OX=9606 GN=PROZ PE=1 SV=2	P22891	P22891 [201-209]	0	1036.52	9	0	100.6	99.4	1.9035e+06	1.88189e+06	1.9035e+06	1.61626e+06	1	1		High	High	High	Not Found	High	Not Found	High	High	High	High	High	2	1	0	1	1	1	518.766
FALSE	High	Unambiguous	DFDFVPPVVR	[K].DFDFVPPVVR.[W]					0.00161245	0.000280126	0.878	1	1	7	P01024	Complement C3 OS=Homo sapiens OX=9606 GN=C3 PE=1 SV=2	P01024	P01024 [1245-1254]	0	1190.62	10	0	83.4	116.6	2.05803e+08	2.87993e+08	2.05803e+08	2.47342e+08	2	3		High	High	High	High	High	High	High	High	High	High	High	2	1	0	1	1	1	595.814
FALSE	High	Unambiguous	DFGSFDKFK	[R].DFGSFDKFK.[E]					0.141014	0.00804172	0.142	1	1	3	P04179	Superoxide dismutase [Mn], mitochondrial OS=Homo sapiens OX=9606 GN=SOD2 PE=1 SV=3	P04179	P04179 [124-132]	1	1090.52	9	0	200		255317		255317		1			High	High	Not Found	High	Not Found	High	High	High	High	High	High	2	0.8519	0	1	1	1	545.763
FALSE	High	Unambiguous	DFGTHYITEAVLGGIYEYTLVMNK	[R].DFGTHYITEAVLGGIYEYTLVMNK.[E]					1.971e-08	0	2.789	1	1	1	P07358	Complement component C8 beta chain OS=Homo sapiens OX=9606 GN=C8B PE=1 SV=3	P07358	P07358 [339-362]	0	2734.34	24	0		200		364004		312624		1		Not Found	High	Not Found	Not Found	High	Not Found	Not Found	High	Not Found	High	High	3	1	0	1	1	1	912.118
FALSE	High	Unambiguous	DFGTHYITEAVLGGIYEYTLVMNK	[R].DFGTHYITEAVLGGIYEYTLVMNK.[E]	1xDeamidated [N23]	1xDeamidated [N23]			0.000121866	0	1.321	1	1	1	P07358	Complement component C8 beta chain OS=Homo sapiens OX=9606 GN=C8B PE=1 SV=3	P07358	P07358 [339-362]	0	2735.33	24	0									NoQuanValues	High	Not Found	High	Not Found	Not Found	Not Found	High	Not Found	High	Not Found	High	3	1	0	1	1	1	912.455
FALSE	High	Unambiguous	DFHINLFQVLPWLK	[R].DFHINLFQVLPWLK.[E]					6.59412e-08	0	2.586	1	1	2	P00751	Complement factor B OS=Homo sapiens OX=9606 GN=CFB PE=1 SV=2	P00751	P00751 [740-753]	0	1769.97	14	0	117.7	82.3	34973824	2.44429e+07	34973824	20992662	1	1		High	High	High	Not Found	High	Not Found	High	High	High	High	High	3	1	0	1	1	1	590.663
FALSE	High	Unambiguous	DFHINLFQVLPWLKEK	[R].DFHINLFQVLPWLKEK.[L]					0.00718948	0.000663045	0.613	1	1	1	P00751	Complement factor B OS=Homo sapiens OX=9606 GN=CFB PE=1 SV=2	P00751	P00751 [740-755]	1	2027.11	16	0									NoQuanValues	High	Not Found	High	Not Found	Not Found	Not Found	High	Not Found	High	Not Found	High	3	1	0	1	1	1	676.376
FALSE	High	Unambiguous	DFHINLFR	[R].DFHINLFR.[M]					0.00256896	0.000280126	0.795	1	1	2	P06681	Complement C2 OS=Homo sapiens OX=9606 GN=C2 PE=1 SV=2	P06681	P06681 [727-734]	0	1061.55	8	0	102.5	97.5	4.44133e+06	4.22193e+06	4.44133e+06	3625989	1	1		High	High	High	Not Found	High	Not Found	High	High	High	High	High	3	0.8378	0	1	1	1	354.523
FALSE	High	Unambiguous	DFLGFYVVDSHR	[R].DFLGFYVVDSHR.[M]					4.80711e-06	0	1.865	1	1	3	Q06033	Inter-alpha-trypsin inhibitor heavy chain H3 OS=Homo sapiens OX=9606 GN=ITIH3 PE=1 SV=2	Q06033	Q06033 [790-801]	0	1454.71	12	0	81.6	118.4	121846	176977	121846	151996	2	2		High	High	Not Found	High	High	Peak Found	High	High	High	High	High	2	0.95	0	1	1	1	727.857
FALSE	High	Unambiguous	DFLQSLK	[K].DFLQSLK.[G]					0.053904	0.00346144	0.285	1	1	3	P08697	Alpha-2-antiplasmin OS=Homo sapiens OX=9606 GN=SERPINF2 PE=1 SV=3	P08697	P08697 [455-461]	0	850.467	7	0	113.6	86.4	6977439	5.3064e+06	6977439	4.55738e+06	1	2		High	High	High	Not Found	High	High	High	High	High	High	High	2	0.3784	0	1	1	3	425.738
FALSE	High	Unambiguous	DFSAEYEEDGKYEGLQEWEGK	[R].DFSAEYEEDGKYEGLQEWEGK.[A]					1.08585e-05	0	1.728	1	1	2	P04114	Apolipoprotein B-100 OS=Homo sapiens OX=9606 GN=APOB PE=1 SV=2	P04114	P04114 [3953-3973]	1	2509.07	21	0	107.7	92.3	1.12851e+06	968079	1.12851e+06	831431	1	1		High	High	High	Not Found	High	Not Found	High	High	High	High	High	3	1	0	1	1	1	837.027
FALSE	High	Unambiguous	DFSAEYEEDGKYEGLQEWEGK	[R].DFSAEYEEDGKYEGLQEWEGK.[A]	1xDeamidated [Q16]	1xDeamidated [Q16]			0.00927832	0.000766932	0.569	1	1	1	P04114	Apolipoprotein B-100 OS=Homo sapiens OX=9606 GN=APOB PE=1 SV=2	P04114	P04114 [3953-3973]	1	2510.05	21	0									NoneMonoisotopic	Not Found	High	Not Found	Not Found	High	Not Found	Not Found	High	Not Found	High	High	3	1	0	1	1	1	837.361
FALSE	High	Unambiguous	DFTCVHQALK	[K].DFTCVHQALK.[G]	1xCarbamidomethyl [C4]	1xCarbamidomethyl [C4]			4.88612e-05	0	1.475	1	1	6	P05155	Plasma protease C1 inhibitor OS=Homo sapiens OX=9606 GN=SERPING1 PE=1 SV=2	P05155	P05155 [202-211]	0	1218.59	10	0	109.7	90.3	236127424	1.9455e+08	236127424	167088884	2	2		High	High	High	High	High	High	High	High	High	High	High	2	0.9434	0	1	1	1	609.8
FALSE	High	Unambiguous	DFTCVHQALKGFTTKGVTSVSQIFHSPDLAIR	[K].DFTCVHQALKGFTTKGVTSVSQIFHSPDLAIR.[D]	1xCarbamidomethyl [C4]	1xCarbamidomethyl [C4]			0.00131565	0.00015296	0.914	1	1	2	P05155	Plasma protease C1 inhibitor OS=Homo sapiens OX=9606 GN=SERPING1 PE=1 SV=2	P05155	P05155 [202-233]	2	3560.83	32	0									NoQuanValues	High	High	High	Not Found	High	Not Found	High	High	High	High	High	4	1	0	1	1	1	890.964
FALSE	High	Unambiguous	DFTCVHQALKGFTTKGVTSVSQIFHSPDLAIR	[K].DFTCVHQALKGFTTKGVTSVSQIFHSPDLAIR.[D]	1xCarbamidomethyl [C4]; 1xDeamidated [Q7]	1xCarbamidomethyl [C4]; 1xDeamidated [Q7]			0.000451572	0	1.099	1	1	2	P05155	Plasma protease C1 inhibitor OS=Homo sapiens OX=9606 GN=SERPING1 PE=1 SV=2	P05155	P05155 [202-233]	2	3561.82	32	0									NoQuanValues	High	High	High	Not Found	High	Not Found	High	High	High	High	High	4	0.2593	0	1	1	1	891.215
FALSE	High	Unambiguous	DFTPVCTTELGR	[R].DFTPVCTTELGR.[A]	1xCarbamidomethyl [C6]	1xCarbamidomethyl [C6]			1.1253e-05	0	1.722	1	1	2	P30041	Peroxiredoxin-6 OS=Homo sapiens OX=9606 GN=PRDX6 PE=1 SV=3	P30041	P30041 [42-53]	0	1395.66	12	0	73.1	126.9	780174	1.35434e+06	780174	1.16317e+06	1	1		High	High	Not Found	High	Not Found	High	High	High	High	High	High	2	1	0	1	1	1	698.333
FALSE	High	Unambiguous	DFYVDENTTVR	[K].DFYVDENTTVR.[V]					0.00141618	0.000280126	0.901	1	1	1	P29622	Kallistatin OS=Homo sapiens OX=9606 GN=SERPINA4 PE=1 SV=3	P29622	P29622 [232-242]	0	1358.62	11	0		200		1.16105e+06		997161		1		Not Found	High	Not Found	Not Found	High	Not Found	Not Found	High	Not Found	High	High	2	1	0	1	1	1	679.815
FALSE	High	Unambiguous	DGAGDVAFVK	[K].DGAGDVAFVK.[H]					2.51127e-05	0	1.587	1	1	4	P02787	Serotransferrin OS=Homo sapiens OX=9606 GN=TF PE=1 SV=3	P02787	P02787 [216-225]	0	978.489	10	0	76.4	123.6	1.46901e+09	2.3759e+09	1.46901e+09	2.04054e+09	3	3		High	High	High	Peak Found	High	High	High	High	High	High	High	2	0.8814	0	1	1	1	489.749
FALSE	High	Unambiguous	DGAGDVAFVKHSTIFENLANK	[K].DGAGDVAFVKHSTIFENLANK.[A]					9.47886e-08	0	2.525	1	1	2	P02787	Serotransferrin OS=Homo sapiens OX=9606 GN=TF PE=1 SV=3	P02787	P02787 [216-236]	1	2233.12	21	0	108	92	1.60384e+06	1.36593e+06	1.60384e+06	1.17313e+06	1	1		High	High	High	Not Found	High	Not Found	High	High	High	High	High	3	1	0	1	1	1	745.045
FALSE	High	Unambiguous	DGAGDVAFVKHSTIFENLANK	[K].DGAGDVAFVKHSTIFENLANK.[A]	1xAcetyl [N-Term]; 1xDeamidated [N17]	1xAcetyl [N-Term]; 1xDeamidated [N17]	P02787 1xAcetyl [N-Term]	P02787 1xAcetyl [N-Term]	0.00648479	0.000663045	0.631	1	1	1	P02787	Serotransferrin OS=Homo sapiens OX=9606 GN=TF PE=1 SV=3	P02787	P02787 [216-236]	1	2276.12	21	0	107.9	92.1	9352814	7.98623e+06	9352814	6858943	1	1		Peak Found	High	Peak Found	Not Found	High	Not Found	Peak Found	High	Peak Found	High	High	3	1	0	1	1	1	759.381
FALSE	High	Unambiguous	DGAGDVAFVKHSTIFENLANKADR	[K].DGAGDVAFVKHSTIFENLANKADR.[D]					0.00182476	0.000280126	0.856	1	1	1	P02787	Serotransferrin OS=Homo sapiens OX=9606 GN=TF PE=1 SV=3	P02787	P02787 [216-239]	2	2575.29	24	0									NoQuanValues	High	Not Found	High	Not Found	Not Found	Not Found	High	Not Found	High	Not Found	High	3	1	0	1	1	1	859.102
FALSE	High	Unambiguous	DGFDISGNPWICDQNLSDLYR	[R].DGFDISGNPWICDQNLSDLYR.[W]	1xCarbamidomethyl [C12]	1xCarbamidomethyl [C12]			1.30145e-12	0	4.407	1	1	4	P02750	Leucine-rich alpha-2-glycoprotein OS=Homo sapiens OX=9606 GN=LRG1 PE=1 SV=2	P02750	P02750 [292-312]	0	2485.11	21	0	136.3	63.7	24502469	1.14551e+07	24502469	9.8382e+06	2	2		High	High	High	Not Found	High	Not Found	High	High	High	High	High	2	1	0	1	1	1	1243.06
FALSE	High	Unambiguous	DGFDISGNPWICDQNLSDLYR	[R].DGFDISGNPWICDQNLSDLYR.[W]	1xCarbamidomethyl [C12]; 1xDeamidated [N8]	1xCarbamidomethyl [C12]; 1xDeamidated [N8]			6.74728e-06	0	1.808	1	1	1	P02750	Leucine-rich alpha-2-glycoprotein OS=Homo sapiens OX=9606 GN=LRG1 PE=1 SV=2	P02750	P02750 [292-312]	0	2486.09	21	0									NoneMonoisotopic	Not Found	High	Not Found	Not Found	High	Not Found	Not Found	High	Not Found	High	High	3	0.6364	0	1	1	1	829.375
FALSE	High	Unambiguous	DGFFGNPR	[R].DGFFGNPR.[K]					0.000411137	0	1.115	2	2	6	P0DOX6; P01871	Immunoglobulin mu heavy chain OS=Homo sapiens OX=9606 PE=1 SV=2;Immunoglobulin heavy constant mu OS=Homo sapiens OX=9606 GN=IGHM PE=1 SV=4	P0DOX6; P01871	P0DOX6 [246-253]; P01871 [121-128]	0	909.421	8	0	88.5	111.5	1.29396e+08	1.62885e+08	1.29396e+08	1.39893e+08	3	3	NotUnique	High	High	High	High	High	High	High	High	High	High	High	2	0.9677	0	1	1	1	455.214
FALSE	High	Unambiguous	DGFVQDEGTMFPVGK	[K].DGFVQDEGTMFPVGK.[N]					1.59997e-07	0	2.437	1	1	2	P10643	Complement component C7 OS=Homo sapiens OX=9606 GN=C7 PE=1 SV=2	P10643	P10643 [579-593]	0	1626.75	15	0	67	133	2.06723e+06	4.10786e+06	2.06723e+06	3.52802e+06	1	1		High	High	High	Not Found	High	Not Found	High	High	High	High	High	2	1	0	1	1	1	813.877
FALSE	High	Unambiguous	DGLILTSR	[K].DGLILTSR.[G]					0.0379525	0.002594	0.339	1	1	2	Q99497	Protein/nucleic acid deglycase DJ-1 OS=Homo sapiens OX=9606 GN=PARK7 PE=1 SV=2	Q99497	Q99497 [149-156]	0	874.499	8	0	62.6	137.4	351716	771465	351716	662570	1	1		High	High	Not Found	High	Not Found	High	High	High	High	High	High	2	0.76	0	1	1	1	437.754
FALSE	High	Unambiguous	DGNDHSLWR	[R].DGNDHSLWR.[V]					4.97398e-05	0	1.472	1	1	4	P06681	Complement C2 OS=Homo sapiens OX=9606 GN=C2 PE=1 SV=2	P06681	P06681 [511-519]	0	1099.49	9	0	72	128	1.1946e+06	2.12285e+06	1.1946e+06	1.82321e+06	1	2		High	High	High	Not Found	High	Not Found	High	High	High	High	High	2	1	0	1	1	1	550.25
FALSE	High	Unambiguous	DGNPFYFTDHR	[K].DGNPFYFTDHR.[I]					0.0903399	0.00503389	0.208	1	1	1	O00533	Neural cell adhesion molecule L1-like protein OS=Homo sapiens OX=9606 GN=CHL1 PE=1 SV=4	O00533	O00533 [72-82]	0	1368.6	11	0		200		436518		374902		1		Not Found	High	Not Found	Not Found	High	Not Found	Not Found	High	Not Found	High	High	3	1	0	1	1	1	456.871
FALSE	High	Unambiguous	DGNTLTYYR	[R].DGNTLTYYR.[R]					0.00193011	0.000280126	0.846	1	1	2	P02748	Complement component C9 OS=Homo sapiens OX=9606 GN=C9 PE=1 SV=2	P02748	P02748 [186-194]	0	1102.52	9	0	133	67	12548551	6.32457e+06	12548551	5431839	1	1		High	High	High	Not Found	Peak Found	High	High	High	High	High	High	2	1	0	1	1	1	551.762
FALSE	High	Unambiguous	DGSFSVVITGLR	[K].DGSFSVVITGLR.[K]					0.00104744	0	0.954	1	1	2	P01833	Polymeric immunoglobulin receptor OS=Homo sapiens OX=9606 GN=PIGR PE=1 SV=4	P01833	P01833 [305-316]	0	1250.67	12	0									NoQuanValues	Peak Found	High	Peak Found	Not Found	High	Not Found	Peak Found	High	Peak Found	High	High	2	1	0	1	1	1	625.84
FALSE	High	Unambiguous	DGSPDVTTADIGANTPDATK	[R].DGSPDVTTADIGANTPDATK.[G]					3.17447e-10	0	3.483	1	1	4	Q96PD5	N-acetylmuramoyl-L-alanine amidase OS=Homo sapiens OX=9606 GN=PGLYRP2 PE=1 SV=1	Q96PD5	Q96PD5 [175-194]	0	1945.9	20	0	54.3	145.7	4.22387e+06	1.13365e+07	4.22387e+06	9.73635e+06	2	3		High	High	High	Not Found	High	High	High	High	High	High	High	2	1	0	1	1	1	973.454
FALSE	High	Unambiguous	DGTGVVEFVR	[R].DGTGVVEFVR.[K]					0.0940929	0.0051287	0.202	1	1	1	Q07955	Serine/arginine-rich splicing factor 1 OS=Homo sapiens OX=9606 GN=SRSF1 PE=1 SV=2	Q07955	Q07955 [155-164]	0	1078.55	10	0	200		84557.8		84557.8		1			High	Not Found	Not Found	High	Not Found	Not Found	High	Not Found	High	Not Found	High	2	1	0	1	1	1	539.78
FALSE	High	Unambiguous	DGTHVVENVDATHIGK	[K].DGTHVVENVDATHIGK.[L]					6.01516e-05	0	1.44	1	1	1	P00488	Coagulation factor XIII A chain OS=Homo sapiens OX=9606 GN=F13A1 PE=1 SV=4	P00488	P00488 [448-463]	0	1691.83	16	0	80.9	119.1	353876	521257	353876	447680	1	1		High	Peak Found	High	Not Found	Peak Found	Not Found	High	Peak Found	High	Peak Found	High	3	1	0	1	1	1	564.616
FALSE	High	Unambiguous	DGTPPIDAHTR	[K].DGTPPIDAHTR.[N]					0.00595304	0.000663045	0.646	1	1	1	Q15582	Transforming growth factor-beta-induced protein ig-h3 OS=Homo sapiens OX=9606 GN=TGFBI PE=1 SV=1	Q15582	Q15582 [422-432]	0	1179.58	11	0									NoQuanValues	Not Found	High	Not Found	Not Found	High	Not Found	Not Found	High	Not Found	High	High	3	0.6667	0	1	1	1	393.863
FALSE	High	Unambiguous	DGTYYVYGIVSWGLECGK	[K].DGTYYVYGIVSWGLECGK.[R]	1xCarbamidomethyl [C16]	1xCarbamidomethyl [C16]			4.42301e-06	0	1.879	1	1	2	Q14520	Hyaluronan-binding protein 2 OS=Homo sapiens OX=9606 GN=HABP2 PE=1 SV=1	Q14520	Q14520 [518-535]	0	2066.95	18	0	32.3	167.7	726862	3.77995e+06	726862	3.2464e+06	1	1		Peak Found	High	Peak Found	Not Found	High	Not Found	Peak Found	High	Peak Found	High	High	3	1	0	1	1	1	689.656
FALSE	High	Unambiguous	DGWHSWPIAHQWPQGPSAVDAAFSWEEK	[R].DGWHSWPIAHQWPQGPSAVDAAFSWEEK.[L]					2.73859e-13	0	4.669	1	1	6	P02790	Hemopexin OS=Homo sapiens OX=9606 GN=HPX PE=1 SV=2	P02790	P02790 [290-317]	0	3219.47	28	0	71.9	128.1	7.24883e+07	1.29136e+08	7.24883e+07	1.10908e+08	3	3		High	High	High	High	High	High	High	High	High	High	High	3	1	0	1	1	1	1073.83
FALSE	High	Unambiguous	DGWHSWPIAHQWPQGPSAVDAAFSWEEK	[R].DGWHSWPIAHQWPQGPSAVDAAFSWEEK.[L]	1xDeamidated [Q14]	1xDeamidated [Q14]			0.16319	0.00873424	0.12	1	1	1	P02790	Hemopexin OS=Homo sapiens OX=9606 GN=HPX PE=1 SV=2	P02790	P02790 [290-317]	0	3220.45	28	0									NoneMonoisotopic	High	Not Found	Not Found	High	Not Found	Not Found	High	Not Found	High	Not Found	High	4	0.2727	0	1	1	1	805.875
FALSE	High	Unambiguous	DGWHSWPIAHQWPQGPSAVDAAFSWEEK	[R].DGWHSWPIAHQWPQGPSAVDAAFSWEEK.[L]	2xDeamidated [Q11; Q14]	2xDeamidated [Q11; Q14]			0.023507	0.00158203	0.415	1	1	1	P02790	Hemopexin OS=Homo sapiens OX=9606 GN=HPX PE=1 SV=2	P02790	P02790 [290-317]	0	3221.44	28	0									NoneMonoisotopic	Not Found	High	Not Found	Not Found	High	Not Found	Not Found	High	Not Found	High	High	3		0	1	1	1	1074.49
FALSE	High	Unambiguous	DGWHSWPIAHQWPQGPSAVDAAFSWEEKLYLVQGTQVYVFLTK	[R].DGWHSWPIAHQWPQGPSAVDAAFSWEEKLYLVQGTQVYVFLTK.[G]					9.03831e-08	0	2.533	1	1	1	P02790	Hemopexin OS=Homo sapiens OX=9606 GN=HPX PE=1 SV=2	P02790	P02790 [290-332]	1	4972.45	43	0									NoQuanValues	High	Not Found	High	Not Found	Not Found	Not Found	High	Not Found	High	Not Found	High	5	1	0	1	1	1	995.296
FALSE	High	Unambiguous	DGWQWFWSPSTFR	[R].DGWQWFWSPSTFR.[G]					0.00983876	0.000766932	0.559	1	1	1	P55056	Apolipoprotein C-IV OS=Homo sapiens OX=9606 GN=APOC4 PE=1 SV=1	P55056	P55056 [67-79]	0	1699.77	13	0									NoQuanValues	Not Found	High	Not Found	Not Found	Not Found	High	Not Found	High	Not Found	High	High	2	1	0	1	1	1	850.387
FALSE	High	Unambiguous	DGWSAQPTCIK	[K].DGWSAQPTCIK.[S]	1xCarbamidomethyl [C9]	1xCarbamidomethyl [C9]			0.000886671	0	0.983	1	1	3	P08603	Complement factor H OS=Homo sapiens OX=9606 GN=CFH PE=1 SV=4	P08603	P08603 [497-507]	0	1262.58	11	0	53.8	146.2	8286748	2.25114e+07	8286748	19333808	1	1		High	High	High	Not Found	High	Not Found	High	High	High	High	High	2	1	0	1	1	1	631.795
FALSE	High	Unambiguous	DGYLFQLLR	[R].DGYLFQLLR.[I]					3.28142e-05	0	1.542	1	1	4	P04196	Histidine-rich glycoprotein OS=Homo sapiens OX=9606 GN=HRG PE=1 SV=1	P04196	P04196 [44-52]	0	1124.61	9	0	84.7	115.3	2.59846e+07	3.5404e+07	2.59846e+07	3.04066e+07	2	2		High	High	High	High	High	High	High	High	High	High	High	2	0.5849	0	1	1	1	562.808
FALSE	High	Unambiguous	DGYVLR	[K].DGYVLR.[L]					0.0303784	0.00215478	0.374	1	1	2	Q9UGM5	Fetuin-B OS=Homo sapiens OX=9606 GN=FETUB PE=1 SV=2	Q9UGM5	Q9UGM5 [58-63]	0	722.383	6	0	86.6	113.4	1.31717e+06	1.7239e+06	1.31717e+06	1.48057e+06	1	2		High	High	High	Not Found	Peak Found	High	High	High	High	High	High	2	0.8235	0	1	1	1	361.695
FALSE	High	Unambiguous	DHAVDLIQK	[K].DHAVDLIQK.[G]					0.000604793	0	1.049	2	2	4	P0C0L4; P0C0L5	Complement C4-A OS=Homo sapiens OX=9606 GN=C4A PE=1 SV=2;Complement C4-B OS=Homo sapiens OX=9606 GN=C4B PE=1 SV=2	P0C0L4; P0C0L5	P0C0L4 [1043-1051]; P0C0L5 [1043-1051]	0	1038.56	9	0	117.7	82.3	1.5463e+08	1.08198e+08	1.5463e+08	9.29259e+07	2	2	NotUnique	High	High	High	High	High	High	High	High	High	High	High	2	0.9767	0	1	1	1	519.783
FALSE	High	Unambiguous	DHENELLNK	[R].DHENELLNK.[Q]					9.6707e-05	0	1.36	1	1	2	P06681	Complement C2 OS=Homo sapiens OX=9606 GN=C2 PE=1 SV=2	P06681	P06681 [602-610]	0	1111.54	9	0	84	116	1.0481e+06	1.44649e+06	1.0481e+06	1.24231e+06	1	1		High	High	High	Not Found	High	Not Found	High	High	High	High	High	2	0.9	0	1	1	1	556.273
FALSE	High	Unambiguous	DHLGFQVTWPDESK	[R].DHLGFQVTWPDESK.[A]					3.13243e-06	0	1.937	1	1	1	P22792	Carboxypeptidase N subunit 2 OS=Homo sapiens OX=9606 GN=CPN2 PE=1 SV=3	P22792	P22792 [450-463]	0	1658.78	14	0	81.4	118.6	4266043	6.21163e+06	4266043	5.33484e+06	1	1		Peak Found	High	Peak Found	Not Found	High	Not Found	Peak Found	High	Peak Found	High	High	3	0.9825	0	1	1	1	553.599
FALSE	High	Unambiguous	DHINLPGFSGQNPLR	[R].DHINLPGFSGQNPLR.[G]					0.000891796	0	0.982	1	1	1	P00491	Purine nucleoside phosphorylase OS=Homo sapiens OX=9606 GN=PNP PE=1 SV=2	P00491	P00491 [134-148]	0	1664.85	15	0	92.9	107.1	192593	221841	192593	190528	1	1		High	Peak Found	Not Found	High	Not Found	Peak Found	High	Peak Found	High	Peak Found	High	3	1	0	1	1	1	555.622
FALSE	High	Unambiguous	DHSHGPPLPQGPPPLLPMSCSSCQHATFGTNGAQR	[R].DHSHGPPLPQGPPPLLPMSCSSCQHATFGTNGAQR.[H]	2xCarbamidomethyl [C20; C23]; 1xDeamidated [Q/N]	2xCarbamidomethyl [C20; C23]; 1xDeamidated [N31; Q34]			2.05481e-08	0	2.782	1	1	4	P04196	Histidine-rich glycoprotein OS=Homo sapiens OX=9606 GN=HRG PE=1 SV=1	P04196	P04196 [305-339]	0	3737.7	35	0		200		2.37339e+06		2.03838e+06		2		Not Found	High	Not Found	Not Found	High	Not Found	Not Found	High	Not Found	High	High	4	0.1724	0	1	1	1	935.182
FALSE	High	Unambiguous	DHSHGPPLPQGPPPLLPMSCSSCQHATFGTNGAQR	[R].DHSHGPPLPQGPPPLLPMSCSSCQHATFGTNGAQR.[H]	2xCarbamidomethyl [C20; C23]; 2xDeamidated [Q/N]	2xCarbamidomethyl [C20; C23]; 2xDeamidated [Q10; Q24; N31; Q34]			5.99541e-08	0	2.602	1	1	5	P04196	Histidine-rich glycoprotein OS=Homo sapiens OX=9606 GN=HRG PE=1 SV=1	P04196	P04196 [305-339]	0	3738.68	35	0									NoQuanValues	High	High	High	Not Found	High	Not Found	High	High	High	High	High	5	0.0312	0	1	1	1	748.545
FALSE	High	Unambiguous	DHSHGPPLPQGPPPLLPMSCSSCQHATFGTNGAQR	[R].DHSHGPPLPQGPPPLLPMSCSSCQHATFGTNGAQR.[H]	2xCarbamidomethyl [C20; C23]; 3xDeamidated [Q10; Q24; N/Q]	2xCarbamidomethyl [C20; C23]; 3xDeamidated [Q10; Q24; N31; Q34]			6.75753e-10	0	3.356	1	1	2	P04196	Histidine-rich glycoprotein OS=Homo sapiens OX=9606 GN=HRG PE=1 SV=1	P04196	P04196 [305-339]	0	3739.67	35	0									NoneMonoisotopic	High	Not Found	High	Not Found	Not Found	Not Found	High	Not Found	High	Not Found	High	4	0.5517	0	1	1	1	935.681
FALSE	High	Unambiguous	DKAQNLYQELLTQEGQASFQGLK	[K].DKAQNLYQELLTQEGQASFQGLK.[D]	1xDeamidated [Q8]	1xDeamidated [Q8]			4.71503e-05	0	1.481	1	1	1	P04114	Apolipoprotein B-100 OS=Homo sapiens OX=9606 GN=APOB PE=1 SV=2	P04114	P04114 [4146-4168]	1	2610.3	23	0	200		597080		597080		1			High	Not Found	High	Not Found	Not Found	Not Found	High	Not Found	High	Not Found	High	3	0.0667	0	1	1	1	870.781
FALSE	High	Unambiguous	DKATFGCHDGYSLDGPEEIECTK	[K].DKATFGCHDGYSLDGPEEIECTK.[L]	2xCarbamidomethyl [C7; C21]	2xCarbamidomethyl [C7; C21]			1.11419e-10	0	3.659	1	1	7	P02749	Beta-2-glycoprotein 1 OS=Homo sapiens OX=9606 GN=APOH PE=1 SV=3	P02749	P02749 [228-250]	1	2629.12	23	0	80.2	119.8	5668588	8.47619e+06	5668588	7.27975e+06	2	3		High	High	High	Not Found	High	High	High	High	High	High	High	3	1	0	1	1	1	877.042
FALSE	High	Selected	DKATFTCFVVGSDLK	[R].DKATFTCFVVGSDLK.[D]	1xCarbamidomethyl [C7]	1xCarbamidomethyl [C7]			0.000522705	0	1.074	1	2	1	P0DOX3	Immunoglobulin delta heavy chain OS=Homo sapiens OX=9606 PE=1 SV=1	P01880; P0DOX3	P0DOX3 [313-327]	1	1687.84	15	0	92.9	107.1	790467	911503	790467	782841	1	1		Peak Found	High	Peak Found	Not Found	High	Not Found	Peak Found	High	Peak Found	High	High	3	0	0	1	1	1	563.283
FALSE	High	Unambiguous	DKATFTCFVVGSDLKDAHLTWEVAGK	[R].DKATFTCFVVGSDLKDAHLTWEVAGK.[V]	1xCarbamidomethyl [C7]	1xCarbamidomethyl [C7]			0.000110184	0	1.338	1	2	1	P0DOX3	Immunoglobulin delta heavy chain OS=Homo sapiens OX=9606 PE=1 SV=1	P01880; P0DOX3	P0DOX3 [313-338]	2	2895.43	26	0									NoQuanValues	High	Not Found	High	Not Found	Not Found	Not Found	High	Not Found	High	Not Found	High	4	1	0	1	1	1	724.613
FALSE	High	Unambiguous	DKDQEVLLQTFLDDASPGDKR	[K].DKDQEVLLQTFLDDASPGDKR.[L]					3.81866e-11	0	3.839	1	1	4	P04114	Apolipoprotein B-100 OS=Homo sapiens OX=9606 GN=APOB PE=1 SV=2	P04114	P04114 [538-558]	2	2390.18	21	0	129.3	70.7	1.99969e+06	1.09228e+06	1.99969e+06	938104	1	1		High	High	High	Not Found	High	Not Found	High	High	High	High	High	4	1	0	1	1	1	598.303
FALSE	High	Unambiguous	DKLAACLEGNCAEGLGTNYR	[R].DKLAACLEGNCAEGLGTNYR.[G]	2xCarbamidomethyl [C6; C11]	2xCarbamidomethyl [C6; C11]			1.25668e-14	0	5.187	1	1	7	P00734	Prothrombin OS=Homo sapiens OX=9606 GN=F2 PE=1 SV=2	P00734	P00734 [98-117]	1	2212.01	20	0	104.9	95.1	28877254	2.61836e+07	28877254	22487675	3	3		High	High	High	High	High	High	High	High	High	High	High	2	1	0	1	1	1	1106.51
FALSE	High	Unambiguous	DKLAACLEGNCAEGLGTNYR	[R].DKLAACLEGNCAEGLGTNYR.[G]	2xCarbamidomethyl [C6; C11]; 1xDeamidated [N10]	2xCarbamidomethyl [C6; C11]; 1xDeamidated [N10]			4.66991e-08	0	2.644	1	1	2	P00734	Prothrombin OS=Homo sapiens OX=9606 GN=F2 PE=1 SV=2	P00734	P00734 [98-117]	1	2213	20	0									NoneMonoisotopic	High	Not Found	High	Not Found	Not Found	Not Found	High	Not Found	High	Not Found	High	3	0.7013	0	1	1	1	738.343
FALSE	High	Unambiguous	DKLNNLVLFDK	[R].DKLNNLVLFDK.[A]					0.000101406	0	1.352	1	1	2	P62851	40S ribosomal protein S25 OS=Homo sapiens OX=9606 GN=RPS25 PE=1 SV=1	P62851	P62851 [42-52]	1	1318.74	11	0									NoQuanValues	High	High	Not Found	High	Not Found	High	High	High	High	High	High	2	1	0	1	1	1	659.873
FALSE	High	Unambiguous	DKPLKDVIIADCGK	[R].DKPLKDVIIADCGK.[I]	1xCarbamidomethyl [C12]	1xCarbamidomethyl [C12]			0.000220231	0	1.221	1	1	2	P23284	Peptidyl-prolyl cis-trans isomerase B OS=Homo sapiens OX=9606 GN=PPIB PE=1 SV=2	P23284	P23284 [191-204]	1	1571.85	14	0	106.4	93.6	229223	201845	229223	173354	1	1		High	Peak Found	Not Found	High	Not Found	Peak Found	High	Peak Found	High	Peak Found	High	3	1	0	1	1	1	524.62
FALSE	High	Unambiguous	DKSKEFQLFSSPHGK	[K].DKSKEFQLFSSPHGK.[D]					0.000321207	0	1.157	1	1	3	P02787	Serotransferrin OS=Homo sapiens OX=9606 GN=TF PE=1 SV=3	P02787	P02787 [296-310]	2	1734.88	15	0	135.9	64.1	1.08101e+07	5.09369e+06	1.08101e+07	4.3747e+06	2	2		High	High	High	Not Found	High	Not Found	High	High	High	High	High	4	1	0	1	1	1	434.476
FALSE	High	Unambiguous	DKVNSFFSTFK	[R].DKVNSFFSTFK.[E]					0.000133984	0	1.305	1	1	9	P06727	Apolipoprotein A-IV OS=Homo sapiens OX=9606 GN=APOA4 PE=1 SV=3	P06727	P06727 [349-359]	1	1319.66	11	0	28	172	1.04889e+07	6.44563e+07	1.04889e+07	55358041	4	4		High	High	High	High	High	High	High	High	High	High	High	2	0.7551	0	1	1	1	660.336
FALSE	High	Unambiguous	DKVNSFFSTFK	[R].DKVNSFFSTFK.[E]	1xDeamidated [N4]	1xDeamidated [N4]			7.90402e-05	0	1.394	1	1	6	P06727	Apolipoprotein A-IV OS=Homo sapiens OX=9606 GN=APOA4 PE=1 SV=3	P06727	P06727 [349-359]	1	1320.65	11	0	23.1	176.9	766085	5.87662e+06	766085	5.04712e+06	2	5		High	High	High	Not Found	High	High	High	High	High	High	High	2	0.617	0	1	1	1	660.828
FALSE	High	Unambiguous	DKVQYECATGYYTAGGK	[K].DKVQYECATGYYTAGGK.[K]	1xCarbamidomethyl [C7]	1xCarbamidomethyl [C7]			6.95433e-07	0	2.19	1	1	1	P05160	Coagulation factor XIII B chain OS=Homo sapiens OX=9606 GN=F13B PE=1 SV=3	P05160	P05160 [174-190]	1	1910.86	17	0									NoQuanValues	Not Found	High	Not Found	Not Found	High	Not Found	Not Found	High	Not Found	High	High	2	1	0	1	1	1	955.931
FALSE	High	Unambiguous	DKVQYECATGYYTAGGK	[K].DKVQYECATGYYTAGGK.[K]	1xCarbamidomethyl [C7]; 1xDeamidated [Q4]	1xCarbamidomethyl [C7]; 1xDeamidated [Q4]			0.000428369	0	1.108	1	1	1	P05160	Coagulation factor XIII B chain OS=Homo sapiens OX=9606 GN=F13B PE=1 SV=3	P05160	P05160 [174-190]	1	1911.84	17	0									NoQuanValues	Not Found	High	Not Found	Not Found	High	Not Found	Not Found	High	Not Found	High	High	2	1	0	1	1	1	956.432
FALSE	High	Unambiguous	DKVQYECATGYYTAGGKK	[K].DKVQYECATGYYTAGGKK.[T]	1xCarbamidomethyl [C7]	1xCarbamidomethyl [C7]			0.00105346	0.00015296	0.953	1	1	1	P05160	Coagulation factor XIII B chain OS=Homo sapiens OX=9606 GN=F13B PE=1 SV=3	P05160	P05160 [174-191]	2	2038.95	18	0									NoQuanValues	Not Found	High	Not Found	Not Found	High	Not Found	Not Found	High	Not Found	High	High	3	1	0	1	1	1	680.323
FALSE	High	Unambiguous	DKYILQGVTSWGLGCARPNKPGVYVR	[K].DKYILQGVTSWGLGCARPNKPGVYVR.[V]	1xCarbamidomethyl [C15]	1xCarbamidomethyl [C15]			1.24752e-10	0	3.64	1	1	6	P00747	Plasminogen OS=Homo sapiens OX=9606 GN=PLG PE=1 SV=2	P00747	P00747 [770-795]	1	2934.54	26	0	78.7	121.3	7.92749e+06	1.22072e+07	7.92749e+06	10484145	2	2		High	High	High	Not Found	High	Not Found	High	High	High	High	High	4	1	0	1	1	1	734.391
FALSE	High	Unambiguous	DIAPTLTLYVGK	[K].DIAPTLTLYVGK.[K]					3.05553e-05	0	1.554	2	2	7	P00739; P00738	Haptoglobin-related protein OS=Homo sapiens OX=9606 GN=HPR PE=2 SV=2;Haptoglobin OS=Homo sapiens OX=9606 GN=HP PE=1 SV=1	P00739; P00738	P00739 [158-169]; P00738 [216-227]	0	1290.73	12	0	96.3	103.7	935949504	1.00878e+09	935949504	8.66391e+08	1	3	NotUnique	High	High	High	Not Found	High	High	High	High	High	High	High	2	0.9583	0	1	1	1	645.869
FALSE	High	Unambiguous	DIAPTLTLYVGKK	[K].DIAPTLTLYVGKK.[Q]					7.11831e-06	0	1.799	2	2	9	P00739; P00738	Haptoglobin-related protein OS=Homo sapiens OX=9606 GN=HPR PE=2 SV=2;Haptoglobin OS=Homo sapiens OX=9606 GN=HP PE=1 SV=1	P00739; P00738	P00739 [158-170]; P00738 [216-228]	1	1418.83	13	0	136.9	63.1	1.04563e+09	4.8164e+08	1.04563e+09	413654870	4	4	NotUnique	High	High	High	High	High	High	High	High	High	High	High	3	1	0	1	1	1	473.614
FALSE	High	Unambiguous	DIASGLIGLLLICK	[R].DIASGLIGLLLICK.[S]	1xCarbamidomethyl [C13]	1xCarbamidomethyl [C13]			1.52665e-09	0	3.219	1	1	4	P12259	Coagulation factor V OS=Homo sapiens OX=9606 GN=F5 PE=1 SV=4	P12259	P12259 [514-527]	0	1485.87	14	0	84.1	115.9	648603	893083	648603	767021	1	1		High	High	High	Not Found	High	Not Found	High	High	High	High	High	2	0.9333	0	1	1	1	743.439
FALSE	High	Unambiguous	DIASGLIGPLIICK	[K].DIASGLIGPLIICK.[K]	1xCarbamidomethyl [C13]	1xCarbamidomethyl [C13]			2.01777e-07	0	2.398	1	1	8	P00450	Ceruloplasmin OS=Homo sapiens OX=9606 GN=CP PE=1 SV=1	P00450	P00450 [188-201]	0	1469.84	14	0	86.1	113.9	2.19266e+08	2.90318e+08	2.19266e+08	2.49338e+08	4	5		High	High	High	High	High	High	High	High	High	High	High	3	1	0	1	1	1	490.618
FALSE	High	Unambiguous	DIASGLIGPLIICKK	[K].DIASGLIGPLIICKK.[D]	1xCarbamidomethyl [C13]	1xCarbamidomethyl [C13]			2.52859e-06	0	1.973	1	1	3	P00450	Ceruloplasmin OS=Homo sapiens OX=9606 GN=CP PE=1 SV=1	P00450	P00450 [188-202]	1	1597.93	15	0	134.6	65.4	5.79844e+06	2.81857e+06	5.79844e+06	2.42072e+06	2	2		High	High	High	Not Found	High	Not Found	High	High	High	High	High	3	1	0	1	1	1	533.316
FALSE	High	Unambiguous	DLATVYVDVLK	[K].DLATVYVDVLK.[D]					2.24304e-05	0	1.606	1	1	4	P02647	Apolipoprotein A-I OS=Homo sapiens OX=9606 GN=APOA1 PE=1 SV=1	P02647	P02647 [37-47]	0	1235.69	11	0	22.5	177.5	961379	7.59185e+06	961379	6520234	2	2		High	High	High	High	High	High	High	High	High	High	High	2	0.7231	0	1	1	1	618.348
FALSE	High	Unambiguous	DICEEQVNSLPGSITK	[K].DICEEQVNSLPGSITK.[A]	1xCarbamidomethyl [C3]	1xCarbamidomethyl [C3]			1.77146e-09	0	3.194	1	1	7	P01024	Complement C3 OS=Homo sapiens OX=9606 GN=C3 PE=1 SV=2	P01024	P01024 [1156-1171]	0	1789.86	16	0	86.2	113.8	120797497	1.59567e+08	120797497	137043248	3	3		High	High	High	High	High	High	High	High	High	High	High	2	1	0	1	1	1	895.435
FALSE	High	Unambiguous	DICEEQVNSLPGSITK	[K].DICEEQVNSLPGSITK.[A]	1xCarbamidomethyl [C3]; 1xDeamidated [N/Q]	1xCarbamidomethyl [C3]; 1xDeamidated [Q6; N8]			2.85016e-08	0	2.727	1	1	5	P01024	Complement C3 OS=Homo sapiens OX=9606 GN=C3 PE=1 SV=2	P01024	P01024 [1156-1171]	0	1790.85	16	0	76.3	123.7	1.17688e+06	1.90611e+06	1.17688e+06	1.63705e+06	1	1		High	High	High	High	High	Not Found	High	High	High	High	High	2	0.0857	0	1	1	1	895.931
FALSE	High	Unambiguous	DICEEQVNSLPGSITKAGDFLEANYMNLQR	[K].DICEEQVNSLPGSITKAGDFLEANYMNLQR.[S]	1xAcetyl [N-Term]; 1xCarbamidomethyl [C3]; 1xDeamidated [N/Q]	1xAcetyl [N-Term]; 1xCarbamidomethyl [C3]; 1xDeamidated [Q6; N8]	P01024 1xAcetyl [N-Term]	P01024 1xAcetyl [N-Term]	5.21605e-05	0	1.464	1	1	4	P01024	Complement C3 OS=Homo sapiens OX=9606 GN=C3 PE=1 SV=2	P01024	P01024 [1156-1185]	1	3455.61	30	0									NoQuanValues	High	High	High	Not Found	High	Not Found	High	High	High	High	High	3	0.8649	0	1	1	1	1152.54
FALSE	High	Unambiguous	DLCGCYSVSSVLPGCAEPWNHGK	[R].DLCGCYSVSSVLPGCAEPWNHGK.[T]	3xCarbamidomethyl [C3; C5; C15]	3xCarbamidomethyl [C3; C5; C15]			6.56173e-11	0	3.748	1	1	7	P01876	Immunoglobulin heavy constant alpha 1 OS=Homo sapiens OX=9606 GN=IGHA1 PE=1 SV=2	P01876	P01876 [178-200]	0	2593.13	23	0	89.3	110.7	1016348258	1.25872e+09	1016348258	1.08105e+09	3	5		High	High	High	Not Found	High	High	High	High	High	High	High	3	1	0	1	1	1	865.047
FALSE	High	Unambiguous	DLCGCYSVSSVLPGCAEPWNHGK	[R].DLCGCYSVSSVLPGCAEPWNHGK.[T]	3xCarbamidomethyl [C3; C5; C15]; 1xDeamidated [N20]	3xCarbamidomethyl [C3; C5; C15]; 1xDeamidated [N20]			6.4797e-09	0	2.976	1	1	6	P01876	Immunoglobulin heavy constant alpha 1 OS=Homo sapiens OX=9606 GN=IGHA1 PE=1 SV=2	P01876	P01876 [178-200]	0	2594.11	23	0	95.8	104.2	23670007	2.57446e+07	23670007	2.21107e+07	2	3		High	High	High	Not Found	High	High	High	High	High	High	High	3	1	0	1	1	1	865.38
FALSE	High	Unambiguous	DLCGCYSVSSVLPGCAEPWNHGKTFTCTAAYPESK	[R].DLCGCYSVSSVLPGCAEPWNHGKTFTCTAAYPESK.[T]	1xAcetyl [N-Term]; 4xCarbamidomethyl [C3; C5; C15; C27]; 1xDeamidated [N20]	1xAcetyl [N-Term]; 4xCarbamidomethyl [C3; C5; C15; C27]; 1xDeamidated [N20]	P01876 1xAcetyl [N-Term]	P01876 1xAcetyl [N-Term]	1.27499e-05	0	1.701	1	1	5	P01876	Immunoglobulin heavy constant alpha 1 OS=Homo sapiens OX=9606 GN=IGHA1 PE=1 SV=2	P01876	P01876 [178-212]	1	3992.72	35	0	161.5	38.5	4.71396e+06	1.12319e+06	4.71396e+06	964647	2	1		High	High	High	Not Found	High	Not Found	High	High	High	High	High	3	1	0	1	1	1	1331.58
FALSE	High	Unambiguous	DLCGCYSVSSVLPGCAQPWNHGETFTCTAAHPELK	[R].DLCGCYSVSSVLPGCAQPWNHGETFTCTAAHPELK.[T]	4xCarbamidomethyl [C3; C5; C15; C27]	4xCarbamidomethyl [C3; C5; C15; C27]			3.25092e-10	0	3.479	2	2	6	P01877; P0DOX2	Immunoglobulin heavy constant alpha 2 OS=Homo sapiens OX=9606 GN=IGHA2 PE=1 SV=4;Immunoglobulin alpha-2 heavy chain OS=Homo sapiens OX=9606 PE=1 SV=2	P01877; P0DOX2	P01877 [165-199]; P0DOX2 [280-314]	0	3949.74	35	0	63.7	136.3	71558117	1.53097e+08	71558117	1.31487e+08	2	3	NotUnique	High	High	High	Not Found	High	Not Found	High	High	High	High	High	4	1	0	1	1	1	988.191
FALSE	High	Unambiguous	DLCGCYSVSSVLPGCAQPWNHGETFTCTAAHPELK	[R].DLCGCYSVSSVLPGCAQPWNHGETFTCTAAHPELK.[T]	4xCarbamidomethyl [C3; C5; C15; C27]; 1xDeamidated [N20]	4xCarbamidomethyl [C3; C5; C15; C27]; 1xDeamidated [N20]			2.19377e-08	0	2.771	2	2	1	P01877; P0DOX2	Immunoglobulin heavy constant alpha 2 OS=Homo sapiens OX=9606 GN=IGHA2 PE=1 SV=4;Immunoglobulin alpha-2 heavy chain OS=Homo sapiens OX=9606 PE=1 SV=2	P01877; P0DOX2	P01877 [165-199]; P0DOX2 [280-314]	0	3950.72	35	0		200		2.41591e+06		2.0749e+06		1	NotUnique	Not Found	High	Not Found	Not Found	Not Found	High	Not Found	High	Not Found	High	High	4	0.0645	0	1	1	1	988.44
FALSE	High	Unambiguous	DLCGCYSVSSVLPGCAQPWNHGETFTCTAAHPELK	[R].DLCGCYSVSSVLPGCAQPWNHGETFTCTAAHPELK.[T]	4xCarbamidomethyl [C3; C5; C15; C27]; 2xDeamidated [Q17; N20]	4xCarbamidomethyl [C3; C5; C15; C27]; 2xDeamidated [Q17; N20]			1.25322e-06	0	2.091	2	2	3	P01877; P0DOX2	Immunoglobulin heavy constant alpha 2 OS=Homo sapiens OX=9606 GN=IGHA2 PE=1 SV=4;Immunoglobulin alpha-2 heavy chain OS=Homo sapiens OX=9606 PE=1 SV=2	P01877; P0DOX2	P01877 [165-199]; P0DOX2 [280-314]	0	3951.71	35	0	53.4	146.6	1.3981e+06	3.83896e+06	1.3981e+06	3.29708e+06	1	2	NotUnique	High	High	High	Not Found	High	Not Found	High	High	High	High	High	4	1	0	1	1	1	988.688
FALSE	High	Unambiguous	DICNDVLSLLEK	[R].DICNDVLSLLEK.[F]	1xCarbamidomethyl [C3]	1xCarbamidomethyl [C3]			1.78014e-06	0	2.032	1	1	1	P63104	14-3-3 protein zeta/delta OS=Homo sapiens OX=9606 GN=YWHAZ PE=1 SV=1	P63104	P63104 [92-103]	0	1418.72	12	0		200		331697		284877		1		Not Found	High	Not Found	Not Found	Not Found	High	Not Found	High	Not Found	High	High	2	0.9109	0	1	1	1	709.864
FALSE	High	Unambiguous	DIDECDIVPDACK	[K].DIDECDIVPDACK.[G]	2xCarbamidomethyl [C5; C12]	2xCarbamidomethyl [C5; C12]			3.15239e-07	0	2.323	1	1	2	Q12805	EGF-containing fibulin-like extracellular matrix protein 1 OS=Homo sapiens OX=9606 GN=EFEMP1 PE=1 SV=2	Q12805	Q12805 [44-56]	0	1549.65	13	0	125	75	2.87499e+06	1.72371e+06	2.87499e+06	1.4804e+06	1	1		High	High	High	Not Found	High	Not Found	High	High	High	High	High	2	0.9753	0	1	1	1	775.328
FALSE	High	Unambiguous	DLDMFINASK	[R].DLDMFINASK.[N]					0.00072843	0	1.017	1	1	1	O75882	Attractin OS=Homo sapiens OX=9606 GN=ATRN PE=1 SV=2	O75882	O75882 [1192-1201]	0	1153.56	10	1	83.5	116.5	2.3751e+06	3.31086e+06	2.3751e+06	2.84352e+06	1	1		High	Peak Found	High	Not Found	Peak Found	Not Found	High	Peak Found	High	Peak Found	High	2	0.8182	0	1	1	1	577.282
FALSE	High	Unambiguous	DLDQASLAAVSQQLAPR	[R].DLDQASLAAVSQQLAPR.[E]					0.00277883	0.000280126	0.781	1	1	1	Q9Y490	Talin-1 OS=Homo sapiens OX=9606 GN=TLN1 PE=1 SV=3	Q9Y490	Q9Y490 [1674-1690]	0	1782.93	17	0									NoQuanValues	Not Found	High	Not Found	Not Found	High	Not Found	Not Found	High	Not Found	High	High	3	0.8056	0	1	1	1	594.982
FALSE	High	Unambiguous	DLDSQTMMVLVNYIFFK	[K].DLDSQTMMVLVNYIFFK.[A]					1.18167e-08	0	2.875	1	1	6	P01011	Alpha-1-antichymotrypsin OS=Homo sapiens OX=9606 GN=SERPINA3 PE=1 SV=2	P01011	P01011 [198-214]	0	2064.02	17	0	157.7	42.3	4.78691e+07	1.28342e+07	4.78691e+07	1.10226e+07	3	3		High	High	High	High	High	High	High	High	High	High	High	3	1	0	1	1	1	688.677
FALSE	High	Unambiguous	DLDSQTMMVLVNYIFFK	[K].DLDSQTMMVLVNYIFFK.[A]	1xOxidation [M]	1xOxidation [M7; M8]			2.00649e-08	0	2.786	1	1	5	P01011	Alpha-1-antichymotrypsin OS=Homo sapiens OX=9606 GN=SERPINA3 PE=1 SV=2	P01011	P01011 [198-214]	0	2080.01	17	0	127.9	72.1	3.5393e+06	1.99402e+06	3.5393e+06	1.71256e+06	3	3		High	High	High	Not Found	High	Not Found	High	High	High	High	High	2	0.1724	0	1	1	1	1040.51
FALSE	High	Unambiguous	DLDSQTMMVLVNYIFFK	[K].DLDSQTMMVLVNYIFFK.[A]	1xDeamidated [Q5]; 1xOxidation [M8]	1xDeamidated [Q5]; 1xOxidation [M8]			1.18789e-06	0	2.1	1	1	1	P01011	Alpha-1-antichymotrypsin OS=Homo sapiens OX=9606 GN=SERPINA3 PE=1 SV=2	P01011	P01011 [198-214]	0	2081	17	0									NoneMonoisotopic	Not Found	High	Not Found	Not Found	High	Not Found	Not Found	High	Not Found	High	High	2	0.1778	0	1	1	1	1041.01
FALSE	High	Unambiguous	DLDSQTMMVLVNYIFFK	[K].DLDSQTMMVLVNYIFFK.[A]	2xOxidation [M7; M8]	2xOxidation [M7; M8]			6.43679e-07	0	2.203	1	1	2	P01011	Alpha-1-antichymotrypsin OS=Homo sapiens OX=9606 GN=SERPINA3 PE=1 SV=2	P01011	P01011 [198-214]	0	2096.01	17	0	145.7	54.3	321485	119910	321485	102984	1	1		High	High	High	Not Found	Peak Found	High	High	High	High	High	High	2	1	0	1	1	1	1048.51
FALSE	High	Unambiguous	DLDSQTMMVLVNYIFFKAKWEMPFDPQDTHQSR	[K].DLDSQTMMVLVNYIFFKAKWEMPFDPQDTHQSR.[F]					4.16935e-07	0	2.276	1	1	1	P01011	Alpha-1-antichymotrypsin OS=Homo sapiens OX=9606 GN=SERPINA3 PE=1 SV=2	P01011	P01011 [198-230]	2	4017.9	33	0	200		802183		802183		1			High	Not Found	High	Not Found	Not Found	Not Found	High	Not Found	High	Not Found	High	5	1	0	1	1	1	804.386
FALSE	High	Selected	DLEELVK	[R].DLEELVK.[L]					0.131894	0.0078774	0.152	1	1	2	P22792	Carboxypeptidase N subunit 2 OS=Homo sapiens OX=9606 GN=CPN2 PE=1 SV=3	P22792	P22792 [335-341]	0	845.461	7	1	72.6	127.4	5603892	9.82929e+06	5603892	8441851	1	1		High	High	High	Not Found	High	Not Found	High	High	High	High	High	2		0	2	2	2	423.235
FALSE	High	Selected	DLEEVK	[K].DLEEVK.[VA]					0.140076	0.00804172	0.143	2	2	1	Q9HB71; P02647	Calcyclin-binding protein OS=Homo sapiens OX=9606 GN=CACYBP PE=1 SV=2;Apolipoprotein A-I OS=Homo sapiens OX=9606 GN=APOA1 PE=1 SV=1	Q9HB71; P02647	Q9HB71 [9-14]; P02647 [113-118]	0	732.377	6	1	85.3	114.7	327797	440799	327797	378579	1	1	NotUnique	High	Peak Found	Not Found	High	Not Found	Peak Found	High	Peak Found	High	Peak Found	High	2	0	0	1	1	1	366.693
FALSE	High	Unambiguous	DLEIEVVLFHPNYNINGK	[R].DLEIEVVLFHPNYNINGK.[K]					7.30337e-11	0	3.73	1	1	4	P00751	Complement factor B OS=Homo sapiens OX=9606 GN=CFB PE=1 SV=2	P00751	P00751 [547-564]	0	2114.09	18	0	136	64	8.19883e+06	3.85731e+06	8.19883e+06	3.31284e+06	2	1		High	High	High	Not Found	High	Not Found	High	High	High	High	High	3	1	0	1	1	1	705.368
FALSE	High	Unambiguous	DLEIEVVLFHPNYNINGK	[R].DLEIEVVLFHPNYNINGK.[K]	1xDeamidated [N]	1xDeamidated [N12; N14; N16]			7.42726e-08	0	2.566	1	1	5	P00751	Complement factor B OS=Homo sapiens OX=9606 GN=CFB PE=1 SV=2	P00751	P00751 [547-564]	0	2115.08	18	0	63.4	136.6	815907	1.75607e+06	815907	1508199	1	1		High	High	High	Not Found	High	Not Found	High	High	High	High	High	2	0.1864	0	1	1	1	1058.04
FALSE	High	Unambiguous	DLEIEVVLFHPNYNINGK	[R].DLEIEVVLFHPNYNINGK.[K]	2xDeamidated [N12; N16]	2xDeamidated [N12; N16]			0.000119011	0	1.325	1	1	1	P00751	Complement factor B OS=Homo sapiens OX=9606 GN=CFB PE=1 SV=2	P00751	P00751 [547-564]	0	2116.06	18	0									NoneMonoisotopic	Not Found	High	Not Found	Not Found	High	Not Found	Not Found	High	Not Found	High	High	3	0.2353	0	1	1	1	706.031
FALSE	High	Unambiguous	DLEIEVVLFHPNYNINGKK	[R].DLEIEVVLFHPNYNINGKK.[E]	1xDeamidated [N16]	1xDeamidated [N16]			0.000105704	0	1.345	1	1	3	P00751	Complement factor B OS=Homo sapiens OX=9606 GN=CFB PE=1 SV=2	P00751	P00751 [547-565]	1	2243.17	19	0	127.7	72.3	914789	517896	914789	444793	1	1		High	High	High	Not Found	High	Not Found	High	High	High	High	High	4	0.1562	0	1	1	1	561.549
FALSE	High	Unambiguous	DIENQYETQITQIEHEVSSSGQEVQSSAK	[K].DIENQYETQITQIEHEVSSSGQEVQSSAK.[E]					4.51078e-11	0	3.811	1	1	3	P35527	Keratin, type I cytoskeletal 9 OS=Homo sapiens OX=9606 GN=KRT9 PE=1 SV=3	P35527	P35527 [340-368]	0	3264.51	29	0	125.4	74.6	21637412	1.28824e+07	21637412	1.1064e+07	1	2		High	High	High	Not Found	High	High	High	High	High	High	High	3	1	0	1	1	1	1088.84
FALSE	High	Rejected	DIEQIVK	[R].DIEQIVK.[C]	1xDeamidated [Q4]	1xDeamidated [Q4]			0.131894	0.0078774	0.152	0	1	2			Q7Z3D4		0	845.461	7	0									NoQuanValues	High	High	High	Not Found	High	Not Found	High	High	High	High	High	2	0	0	1	1	1	423.235
FALSE	High	Unambiguous	DLEVVAATPTSLLISWDAPAVTVR	[R].DLEVVAATPTSLLISWDAPAVTVR.[Y]					2.26155e-10	0	3.54	1	1	4	P02751	Fibronectin OS=Homo sapiens OX=9606 GN=FN1 PE=1 SV=5	P02751	P02751 [1544-1567]	0	2524.37	24	0		200		1.1229e+06		964398		1		High	High	High	Not Found	High	Not Found	High	High	High	High	High	3	1	0	1	1	1	842.127
FALSE	High	Unambiguous	DLFHCVSFTLPR	[K].DLFHCVSFTLPR.[I]	1xCarbamidomethyl [C5]	1xCarbamidomethyl [C5]			7.20349e-06	0	1.797	1	1	1	P20742	Pregnancy zone protein OS=Homo sapiens OX=9606 GN=PZP PE=1 SV=4	P20742	P20742 [81-92]	0	1491.74	12	0	200		1.66843e+06		1.66843e+06		1			High	Not Found	High	Not Found	Not Found	Not Found	High	Not Found	High	Not Found	High	3	0.9762	0	1	1	1	497.918
FALSE	High	Unambiguous	DLFNAIATGK	[R].DLFNAIATGK.[Y]					0.00426196	0.000544294	0.705	1	1	1	P04040	Catalase OS=Homo sapiens OX=9606 GN=CAT PE=1 SV=3	P04040	P04040 [264-273]	0	1049.56	10	0		200		238445		204787		1		Not Found	High	Not Found	Not Found	High	Not Found	Not Found	High	Not Found	High	High	2	0.9655	0	1	1	1	525.284
FALSE	High	Unambiguous	DIFTGLIGPMK	[K].DIFTGLIGPMK.[I]					0.000138832	0	1.299	1	1	2	P00450	Ceruloplasmin OS=Homo sapiens OX=9606 GN=CP PE=1 SV=1	P00450	P00450 [548-558]	0	1191.64	11	0	76.6	123.4	26217692	4.22565e+07	26217692	36291840	1	1		High	High	High	Not Found	High	Not Found	High	High	High	High	High	2	0.9577	0	1	1	1	596.325
FALSE	High	Unambiguous	DIFTGLIGPMK	[K].DIFTGLIGPMK.[I]	1xOxidation [M10]	1xOxidation [M10]			2.60246e-05	0	1.581	1	1	4	P00450	Ceruloplasmin OS=Homo sapiens OX=9606 GN=CP PE=1 SV=1	P00450	P00450 [548-558]	0	1207.64	11	0	97.3	102.7	3.91879e+06	4.13828e+06	3.91879e+06	3.55415e+06	2	2		High	High	High	Peak Found	High	High	High	High	High	High	High	2	1	0	1	1	1	604.323
FALSE	High	Unambiguous	DLGEENFK	[K].DLGEENFK.[A]					0.00619528	0.000663045	0.639	1	1	3	P02768	Serum albumin OS=Homo sapiens OX=9606 GN=ALB PE=1 SV=2	P02768	P02768 [37-44]	0	951.442	8	0	123.4	76.6	265673664	1.65051e+08	265673664	141753840	1	1		High	High	High	Not Found	High	Not Found	High	High	High	High	High	2	0.617	0	1	1	1	476.224
FALSE	High	Unambiguous	DLGEENFK	[K].DLGEENFK.[A]	1xDeamidated [N6]	1xDeamidated [N6]			0.153757	0.00855859	0.129	1	1	2	P02768	Serum albumin OS=Homo sapiens OX=9606 GN=ALB PE=1 SV=2	P02768	P02768 [37-44]	0	952.426	8	0	111.7	88.3	1.83893e+06	1.45225e+06	1.83893e+06	1.24726e+06	1	1		High	High	High	Not Found	High	Not Found	High	High	High	High	High	2	0.4194	0	1	1	1	476.716
FALSE	High	Unambiguous	DLGEENFKALVLIAFAQYLQQCPFEDHVK	[K].DLGEENFKALVLIAFAQYLQQCPFEDHVK.[L]	1xCarbamidomethyl [C22]	1xCarbamidomethyl [C22]			1.51812e-10	0	3.607	1	1	2	P02768	Serum albumin OS=Homo sapiens OX=9606 GN=ALB PE=1 SV=2	P02768	P02768 [37-65]	1	3422.71	29	0	200		8.33272e+06		8.33272e+06		2			High	Not Found	High	Not Found	Not Found	Not Found	High	Not Found	High	Not Found	High	4	1	0	1	1	1	856.433
FALSE	High	Unambiguous	DLGEENFKALVLIAFAQYLQQCPFEDHVK	[K].DLGEENFKALVLIAFAQYLQQCPFEDHVK.[L]	1xCarbamidomethyl [C22]; 1xDeamidated [Q17]	1xCarbamidomethyl [C22]; 1xDeamidated [Q17]			1.84741e-10	0	3.574	1	1	1	P02768	Serum albumin OS=Homo sapiens OX=9606 GN=ALB PE=1 SV=2	P02768	P02768 [37-65]	1	3423.69	29	0									NoneMonoisotopic	High	Not Found	High	Not Found	Not Found	Not Found	High	Not Found	High	Not Found	High	4	0.0638	0	1	1	1	856.684
FALSE	High	Unambiguous	DLGEENFKALVLIAFAQYLQQCPFEDHVKLVNEVTEFAK	[K].DLGEENFKALVLIAFAQYLQQCPFEDHVKLVNEVTEFAK.[T]	1xCarbamidomethyl [C22]; 1xDeamidated [Q]	1xCarbamidomethyl [C22]; 1xDeamidated [Q20; Q21]			0.0189475	0.00146166	0.45	1	1	2	P02768	Serum albumin OS=Homo sapiens OX=9606 GN=ALB PE=1 SV=2	P02768	P02768 [37-75]	2	4554.29	39	0									NoQuanValues	High	Not Found	High	Not Found	Not Found	Not Found	High	Not Found	High	Not Found	High	5	0.125	0	1	1	1	911.667
FALSE	High	Unambiguous	DLHFLEELQLGHNR	[K].DLHFLEELQLGHNR.[I]					3.40586e-07	0	2.31	1	1	1	P35858	Insulin-like growth factor-binding protein complex acid labile subunit OS=Homo sapiens OX=9606 GN=IGFALS PE=1 SV=1	P35858	P35858 [312-325]	0	1720.88	14	0									NoQuanValues	High	Not Found	High	Not Found	Not Found	Not Found	High	Not Found	High	Not Found	High	3	0.9565	0	1	1	1	574.298
FALSE	High	Unambiguous	DLHLSDVFLK	[K].DLHLSDVFLK.[A]					0.000176967	0	1.258	1	1	2	P13671	Complement component C6 OS=Homo sapiens OX=9606 GN=C6 PE=1 SV=3	P13671	P13671 [331-340]	0	1186.65	10	0	107.5	92.5	2.23851e+06	1.92451e+06	2.23851e+06	1.65286e+06	1	1		High	High	High	Not Found	High	Not Found	High	High	High	High	High	3	0.7105	0	1	1	1	396.22
FALSE	High	Unambiguous	DIHSGLIGPLLICQK	[K].DIHSGLIGPLLICQK.[G]	1xCarbamidomethyl [C13]	1xCarbamidomethyl [C13]			2.51127e-05	0	1.587	1	1	1	P12259	Coagulation factor V OS=Homo sapiens OX=9606 GN=F5 PE=1 SV=4	P12259	P12259 [1739-1753]	0	1663.92	15	0	143	57	491175	195632	491175	168018	1	1		High	Peak Found	High	Not Found	Peak Found	Not Found	High	Peak Found	High	Peak Found	High	3	1	0	1	1	1	555.312
FALSE	High	Unambiguous	DIHSGLIGPLLICQK	[K].DIHSGLIGPLLICQK.[G]	1xCarbamidomethyl [C13]; 1xDeamidated [Q14]	1xCarbamidomethyl [C13]; 1xDeamidated [Q14]			0.0351498	0.00248845	0.351	1	1	1	P12259	Coagulation factor V OS=Homo sapiens OX=9606 GN=F5 PE=1 SV=4	P12259	P12259 [1739-1753]	0	1664.9	15	0									NoQuanValues	High	Not Found	High	Not Found	Not Found	Not Found	High	Not Found	High	Not Found	High	3	1	0	1	1	1	555.645
FALSE	High	Unambiguous	DLKPAIVK	[R].DLKPAIVK.[V]					0.000794542	0	1.002	1	1	4	P01023	Alpha-2-macroglobulin OS=Homo sapiens OX=9606 GN=A2M PE=1 SV=3	P01023	P01023 [1441-1448]	0	883.561	8	0	76.8	123.2	1.22455e+08	1.96436e+08	1.22455e+08	168708744	2	2		High	High	High	High	High	High	High	High	High	High	High	2	0.8462	0	1	1	1	442.284
FALSE	High	Unambiguous	DLKPAIVKVYDYYETDEFAIAEYNAPCSK	[R].DLKPAIVKVYDYYETDEFAIAEYNAPCSK.[D]	1xCarbamidomethyl [C27]	1xCarbamidomethyl [C27]			2.04332e-09	0	3.17	1	1	3	P01023	Alpha-2-macroglobulin OS=Homo sapiens OX=9606 GN=A2M PE=1 SV=3	P01023	P01023 [1441-1469]	1	3412.63	29	0	62.8	137.2	1.07679e+06	2.35274e+06	1.07679e+06	2.02064e+06	1	1		High	High	High	Not Found	High	Not Found	High	High	High	High	High	4	1	0	1	1	1	853.913
FALSE	High	Unambiguous	DLKVEDIPLAR	[R].DLKVEDIPLAR.[I]					0.0113386	0.000766932	0.535	1	1	3	P04114	Apolipoprotein B-100 OS=Homo sapiens OX=9606 GN=APOB PE=1 SV=2	P04114	P04114 [2695-2705]	1	1268.72	11	0	163.7	36.3	5242398	1.16144e+06	5242398	997502	2	1		High	High	High	Not Found	High	Not Found	High	High	High	High	High	3	0.8378	0	1	1	1	423.579
FALSE	High	Unambiguous	DLLAGLPAPGVEVYCLYGVGLPTPR	[R].DLLAGLPAPGVEVYCLYGVGLPTPR.[T]	1xCarbamidomethyl [C15]	1xCarbamidomethyl [C15]			2.19452e-09	0	3.158	1	1	2	P04180	Phosphatidylcholine-sterol acyltransferase OS=Homo sapiens OX=9606 GN=LCAT PE=1 SV=1	P04180	P04180 [323-347]	0	2627.39	25	0		200		1.35096e+06		1160265		1		High	High	High	Not Found	High	Not Found	High	High	High	High	High	3	1	0	1	1	1	876.469
FALSE	High	Unambiguous	DILATNGVIHYIDELLIPDSAK	[K].DILATNGVIHYIDELLIPDSAK.[T]	1xDeamidated [N6]	1xDeamidated [N6]			0.000126277	0	1.315	1	1	2	Q15582	Transforming growth factor-beta-induced protein ig-h3 OS=Homo sapiens OX=9606 GN=TGFBI PE=1 SV=1	Q15582	Q15582 [356-377]	0	2411.27	22	0		200		174667		150013		1		High	High	High	Not Found	High	Not Found	High	High	High	High	High	3	0.9737	0	1	1	1	804.427
FALSE	High	Unambiguous	DIICQIAYAR	[R].DIICQIAYAR.[I]	1xCarbamidomethyl [C4]	1xCarbamidomethyl [C4]			0.0212931	0.00146166	0.431	1	1	1	P46777	60S ribosomal protein L5 OS=Homo sapiens OX=9606 GN=RPL5 PE=1 SV=3	P46777	P46777 [59-68]	0	1222.62	10	0									NoneMonoisotopic	High	Not Found	Not Found	High	Not Found	Not Found	High	Not Found	High	Not Found	High	2	1	0	1	1	1	611.817
FALSE	High	Unambiguous	DLLFKDSAHGFLK	[K].DLLFKDSAHGFLK.[V]					2.21926e-07	0	2.382	1	1	7	P02787	Serotransferrin OS=Homo sapiens OX=9606 GN=TF PE=1 SV=3	P02787	P02787 [311-323]	1	1490.8	13	0	121	79	1.26208e+07	8.23875e+06	1.26208e+07	7.07582e+06	3	4		High	High	High	Not Found	High	High	High	High	High	High	High	2	0.8767	0	1	1	1	745.904
FALSE	High	Unambiguous	DLLFRDDTVCLAK	[K].DLLFRDDTVCLAK.[L]	1xCarbamidomethyl [C10]	1xCarbamidomethyl [C10]			8.26672e-08	0	2.548	1	1	9	P02787	Serotransferrin OS=Homo sapiens OX=9606 GN=TF PE=1 SV=3	P02787	P02787 [647-659]	1	1565.8	13	0	82	118	1.50966e+09	2.17103e+09	1.50966e+09	1864581026	7	7		High	High	High	High	High	High	High	High	High	High	High	2	0.9333	0	1	1	1	783.403
FALSE	High	Unambiguous	DLLGIYEK	[K].DLLGIYEK.[L]					0.133672	0.0078774	0.15	1	1	2	P80108	Phosphatidylinositol-glycan-specific phospholipase D OS=Homo sapiens OX=9606 GN=GPLD1 PE=1 SV=3	P80108	P80108 [188-195]	0	950.519	8	0	62	138	1.729e+06	3.84561e+06	1.729e+06	3.30279e+06	1	1		High	High	High	Not Found	High	Not Found	High	High	High	High	High	2	0.5882	0	1	1	1	475.763
FALSE	High	Unambiguous	DLLLPQPDLR	[K].DLLLPQPDLR.[Y]					0.00249794	0.000280126	0.8	1	1	4	P02750	Leucine-rich alpha-2-glycoprotein OS=Homo sapiens OX=9606 GN=LRG1 PE=1 SV=2	P02750	P02750 [230-239]	0	1179.67	10	0	137.4	62.6	6.02802e+07	2.7453e+07	6.02802e+07	23577917	2	2		High	High	High	High	High	High	High	High	High	High	High	2	0.8	0	1	1	1	590.341
FALSE	High	Unambiguous	DLLNNHILK	[R].DLLNNHILK.[S]					0.00361905	0.000280126	0.734	1	1	2	Q15582	Transforming growth factor-beta-induced protein ig-h3 OS=Homo sapiens OX=9606 GN=TGFBI PE=1 SV=1	Q15582	Q15582 [305-313]	0	1079.62	9	0	60.1	139.9	358046	833158	358046	715555	1	1		Peak Found	High	Peak Found	Not Found	High	Not Found	Peak Found	High	Peak Found	High	High	2	1	0	1	1	1	540.315
FALSE	High	Unambiguous	DINAYNCEEPTEK	[K].DINAYNCEEPTEK.[L]	1xCarbamidomethyl [C7]	1xCarbamidomethyl [C7]			2.11531e-06	0	2.003	1	1	2	P30041	Peroxiredoxin-6 OS=Homo sapiens OX=9606 GN=PRDX6 PE=1 SV=3	P30041	P30041 [85-97]	0	1582.67	13	0	89.2	110.8	467060	580393	467060	498469	1	1		High	High	Not Found	High	Not Found	High	High	High	High	High	High	2	1	0	1	1	1	791.838
FALSE	High	Unambiguous	DINYVNPVIK	[K].DINYVNPVIK.[W]					0.00144041	0.000280126	0.898	1	1	2	P01031	Complement C5 OS=Homo sapiens OX=9606 GN=C5 PE=1 SV=4	P01031	P01031 [1263-1272]	0	1174.65	10	0	74	126	3.20468e+06	5.4528e+06	3.20468e+06	4683118	1	1		High	High	High	Not Found	High	Not Found	High	High	High	High	High	2	0.8537	0	1	1	1	587.827
FALSE	High	Unambiguous	DIPGLTDTTVPR	[K].DIPGLTDTTVPR.[R]					0.0029228	0.000280126	0.772	1	1	1	P62753	40S ribosomal protein S6 OS=Homo sapiens OX=9606 GN=RPS6 PE=1 SV=1	P62753	P62753 [120-131]	0	1284.68	12	0	112.5	87.5	88567	68906.6	88567	59180.2	1	1		High	Peak Found	Not Found	High	Not Found	Peak Found	High	Peak Found	High	Peak Found	High	2	0.641	0	1	1	1	642.844
FALSE	High	Unambiguous	DIPMNPMCIYR	[R].DIPMNPMCIYR.[S]	1xCarbamidomethyl [C8]; 1xOxidation [M]	1xCarbamidomethyl [C8]; 1xOxidation [M4; M7]			8.19053e-05	0	1.388	1	1	6	P01008	Antithrombin-III OS=Homo sapiens OX=9606 GN=SERPINC1 PE=1 SV=1	P01008	P01008 [46-56]	0	1425.63	11	0	91	109	2.05897e+07	2.46833e+07	2.05897e+07	2.11992e+07	3	4		High	High	High	Not Found	High	High	High	High	High	High	High	2	0.7193	0	1	1	1	713.319
FALSE	High	Unambiguous	DIPQPHAEPWAFSLDLGLK	[R].DIPQPHAEPWAFSLDLGLK.[Q]					0.00989679	0.000766932	0.558	1	1	1	P04278	Sex hormone-binding globulin OS=Homo sapiens OX=9606 GN=SHBG PE=1 SV=2	P04278	P04278 [239-257]	0	2134.1	19	0									NoQuanValues	Not Found	High	Not Found	Not Found	High	Not Found	Not Found	High	Not Found	High	High	3	1	0	1	1	1	712.038
FALSE	High	Unambiguous	DIPTNSPELEETLTHTITK	[R].DIPTNSPELEETLTHTITK.[L]					1.41304e-09	0	3.232	1	1	5	P01042	Kininogen-1 OS=Homo sapiens OX=9606 GN=KNG1 PE=1 SV=2	P01042	P01042 [270-288]	0	2139.08	19	0	85.5	114.5	2.46469e+08	3.30032e+08	2.46469e+08	283446582	4	4		High	High	High	High	High	High	High	High	High	High	High	3	1	0	1	1	1	713.698
FALSE	High	Unambiguous	DIPTNSPELEETLTHTITK	[R].DIPTNSPELEETLTHTITK.[L]	1xDeamidated [N5]	1xDeamidated [N5]			1.84615e-08	0	2.8	1	1	3	P01042	Kininogen-1 OS=Homo sapiens OX=9606 GN=KNG1 PE=1 SV=2	P01042	P01042 [270-288]	0	2140.07	19	0		200		449958		386445		1		Not Found	High	Not Found	Not Found	High	High	Not Found	High	Not Found	High	High	3	1	0	1	1	1	714.032
FALSE	High	Unambiguous	DLQAICGISCDELSSMVLELR	[K].DLQAICGISCDELSSMVLELR.[G]	2xCarbamidomethyl [C6; C10]	2xCarbamidomethyl [C6; C10]			3.15239e-07	0	2.323	1	1	1	P07996	Thrombospondin-1 OS=Homo sapiens OX=9606 GN=THBS1 PE=1 SV=2	P07996	P07996 [265-285]	0	2409.15	21	0									NoQuanValues	Not Found	High	Not Found	Not Found	High	Not Found	Not Found	High	Not Found	High	High	3	1	0	1	1	1	803.721
FALSE	High	Rejected	DLQEVK	[K].DLQEVK.[SA]	1xDeamidated [Q3]	1xDeamidated [Q3]			0.140076	0.00804172	0.143	1	2	1	Q9Y490	Talin-1 OS=Homo sapiens OX=9606 GN=TLN1 PE=1 SV=3	Q86Y13; Q9Y490	Q9Y490 [1063-1068]	0	732.377	6	0									NoQuanValues	High	Peak Found	Not Found	High	Not Found	Peak Found	High	Peak Found	High	Peak Found	High	2		0	2	2	2	366.693
FALSE	High	Unambiguous	DLQFVEVTDVK	[R].DLQFVEVTDVK.[V]					6.02626e-06	0	1.827	1	1	2	P02751	Fibronectin OS=Homo sapiens OX=9606 GN=FN1 PE=1 SV=5	P02751	P02751 [912-922]	0	1292.67	11	0	71	129	5.00326e+06	9.08142e+06	5.00326e+06	7799551	1	1		High	High	High	Not Found	High	Not Found	High	High	High	High	High	2	0.9206	0	1	1	1	646.841
FALSE	High	Unambiguous	DIQMTQSPSTLSASVGDR	[-].DIQMTQSPSTLSASVGDR.[V]					8.0216e-07	0	2.166	1	1	9	P0DOX7	Immunoglobulin kappa light chain OS=Homo sapiens OX=9606 PE=1 SV=1	P0DOX7	P0DOX7 [1-18]	0	1892.9	18	0	58.5	141.5	3.18224e+06	7.69783e+06	3.18224e+06	6.61125e+06	4	4		High	High	Not Found	High	High	High	High	High	High	High	High	3	1	0	1	1	1	631.638
FALSE	High	Unambiguous	DIQMTQSPSTLSASVGDR	[-].DIQMTQSPSTLSASVGDR.[V]	1xDeamidated [Q]	1xDeamidated [Q3; Q6]			0.00368073	0.000280126	0.731	1	1	6	P0DOX7	Immunoglobulin kappa light chain OS=Homo sapiens OX=9606 PE=1 SV=1	P0DOX7	P0DOX7 [1-18]	0	1893.89	18	0	200		345041		345041		1			High	High	Not Found	High	Not Found	High	High	High	High	High	High	2	0.0909	0	1	1	1	947.447
FALSE	High	Unambiguous	DIQMTQSPSTLSASVGDR	[-].DIQMTQSPSTLSASVGDR.[V]	2xDeamidated [Q3; Q6]	2xDeamidated [Q3; Q6]			0.0047988	0.000544294	0.684	1	1	9	P0DOX7	Immunoglobulin kappa light chain OS=Homo sapiens OX=9606 PE=1 SV=1	P0DOX7	P0DOX7 [1-18]	0	1894.87	18	0	79.6	120.4	1.78027e+06	2.69421e+06	1.78027e+06	2.31392e+06	3	3		High	High	Not Found	High	Not Found	High	High	High	High	High	High	3	0.2667	0	1	1	1	632.299
FALSE	High	Unambiguous	DIQMTQSPSTLSASVGDR	[-].DIQMTQSPSTLSASVGDR.[V]	1xOxidation [M4]	1xOxidation [M4]			1.29197e-08	0	2.86	1	1	11	P0DOX7	Immunoglobulin kappa light chain OS=Homo sapiens OX=9606 PE=1 SV=1	P0DOX7	P0DOX7 [1-18]	0	1908.9	18	0	75.5	124.5	1.91056e+07	3.14736e+07	1.91056e+07	2.7031e+07	5	5		High	High	Not Found	High	Not Found	High	High	High	High	High	High	2	0.9917	0	1	1	1	954.952
FALSE	High	Unambiguous	DIQMTQSPSTLSASVGDR	[-].DIQMTQSPSTLSASVGDR.[V]	1xDeamidated [Q3]; 1xOxidation [M4]	1xDeamidated [Q3]; 1xOxidation [M4]			2.23328e-08	0	2.768	1	1	3	P0DOX7	Immunoglobulin kappa light chain OS=Homo sapiens OX=9606 PE=1 SV=1	P0DOX7	P0DOX7 [1-18]	0	1909.88	18	0									NoneMonoisotopic	High	High	Not Found	High	Not Found	High	High	High	High	High	High	2	0.2655	0	1	1	1	955.453
FALSE	High	Unambiguous	DIQMTQSPSTLSASVGDR	[-].DIQMTQSPSTLSASVGDR.[V]	1xAcetyl [N-Term]; 1xDeamidated [Q]	1xAcetyl [N-Term]; 1xDeamidated [Q3; Q6]	P0DOX7 1xAcetyl [N-Term]	P0DOX7 1xAcetyl [N-Term]	0.00421412	0.000544294	0.707	1	1	8	P0DOX7	Immunoglobulin kappa light chain OS=Homo sapiens OX=9606 PE=1 SV=1	P0DOX7	P0DOX7 [1-18]	0	1935.9	18	0	92.9	107.1	6.63214e+06	7.64787e+06	6.63214e+06	6.56835e+06	2	2		High	High	Not Found	High	Not Found	High	High	High	High	High	High	3	1	0	1	1	1	645.974
FALSE	High	Unambiguous	DIQMTQSPSTLSASVGDR	[-].DIQMTQSPSTLSASVGDR.[V]	1xAcetyl [N-Term]; 1xDeamidated [Q]; 1xOxidation [M4]	1xAcetyl [N-Term]; 1xDeamidated [Q3; Q6]; 1xOxidation [M4]	P0DOX7 1xAcetyl [N-Term]	P0DOX7 1xAcetyl [N-Term]	2.59139e-08	0	2.743	1	1	5	P0DOX7	Immunoglobulin kappa light chain OS=Homo sapiens OX=9606 PE=1 SV=1	P0DOX7	P0DOX7 [1-18]	0	1951.89	18	0	115.5	84.5	1.29001e+06	943776	1.29001e+06	810559	3	3		High	High	Not Found	High	Not Found	High	High	High	High	High	High	2	0.437	0	1	1	1	976.455
FALSE	High	Unambiguous	DLSEAHFAPC	[R].DLSEAHFAPC.[-]	1xCarbamidomethyl [C10]	1xCarbamidomethyl [C10]			0.041797	0.0030298	0.324	1	1	2	P35858	Insulin-like growth factor-binding protein complex acid labile subunit OS=Homo sapiens OX=9606 GN=IGFALS PE=1 SV=1	P35858	P35858 [596-605]	0	1146.49	10	0	94.3	105.7	1.28716e+06	1.44366e+06	1.28716e+06	1.23989e+06	1	1		High	High	High	Not Found	High	Not Found	High	High	High	High	High	2	1	0	1	1	1	573.748
FALSE	High	Unambiguous	DISEVVTPR	[K].DISEVVTPR.[F]					0.0038073	0.000280126	0.725	1	1	4	P00751	Complement factor B OS=Homo sapiens OX=9606 GN=CFB PE=1 SV=2	P00751	P00751 [671-679]	0	1015.54	9	0	92.3	107.7	6.15379e+07	7.17684e+07	6.15379e+07	61638090	2	2		High	High	High	High	High	High	High	High	High	High	High	2	0.9286	0	1	1	1	508.274
FALSE	High	Unambiguous	DISLSDYK	[K].DISLSDYK.[G]					0.0336179	0.00226008	0.358	1	1	2	Q06830	Peroxiredoxin-1 OS=Homo sapiens OX=9606 GN=PRDX1 PE=1 SV=1	Q06830	Q06830 [28-35]	0	940.462	8	0									NoQuanValues	High	High	Not Found	High	Not Found	High	High	High	High	High	High	2	0.6792	0	1	1	1	470.734
FALSE	High	Unambiguous	DLSPDDPQVQK	[R].DLSPDDPQVQK.[A]					0.02613	0.00215478	0.398	1	1	1	Q15828	Cystatin-M OS=Homo sapiens OX=9606 GN=CST6 PE=1 SV=1	Q15828	Q15828 [40-50]	0	1241.6	11	0	132.5	67.5	482132	245432	482132	210788	1	1		High	Peak Found	Not Found	High	Not Found	Peak Found	High	Peak Found	High	Peak Found	High	2	1	0	1	1	1	621.305
FALSE	High	Unambiguous	DLTALSNMLPK	[K].DLTALSNMLPK.[G]					0.00835435	0.000766932	0.587	1	1	2	P15144	Aminopeptidase N OS=Homo sapiens OX=9606 GN=ANPEP PE=1 SV=4	P15144	P15144 [242-252]	0	1202.64	11	0	200		205995		205995		1			High	High	High	Not Found	High	Not Found	High	High	High	High	High	2	0.9091	0	1	1	1	601.826
FALSE	High	Unambiguous	DLTDYLMK	[R].DLTDYLMK.[I]					0.0176078	0.00136142	0.462	3	7	3	P60709; P68032; P63261	Actin, cytoplasmic 1 OS=Homo sapiens OX=9606 GN=ACTB PE=1 SV=1;Actin, alpha cardiac muscle 1 OS=Homo sapiens OX=9606 GN=ACTC1 PE=1 SV=1;Actin, cytoplasmic 2 OS=Homo sapiens OX=9606 GN=ACTG1 PE=1 SV=1	P63267; P60709; P62736; P68133; Q562R1; P68032; P63261	P60709 [184-191]; P68032 [186-193]; P63261 [184-191]	0	998.486	8	0	106.7	93.3	9.79425e+06	8.5634e+06	9.79425e+06	7.35465e+06	2	2	NotUnique	High	High	High	Peak Found	High	High	High	High	High	High	High	2	0.5946	0	1	1	1	499.747
FALSE	High	Unambiguous	DLTDYLMK	[R].DLTDYLMK.[I]	1xOxidation [M7]	1xOxidation [M7]			0.0230739	0.00146166	0.418	3	7	4	P60709; P68032; P63261	Actin, cytoplasmic 1 OS=Homo sapiens OX=9606 GN=ACTB PE=1 SV=1;Actin, alpha cardiac muscle 1 OS=Homo sapiens OX=9606 GN=ACTC1 PE=1 SV=1;Actin, cytoplasmic 2 OS=Homo sapiens OX=9606 GN=ACTG1 PE=1 SV=1	P63267; P60709; P62736; P68133; Q562R1; P68032; P63261	P60709 [184-191]; P68032 [186-193]; P63261 [184-191]	0	1014.48	8	0	98.8	101.2	3.43842e+06	3.51995e+06	3.43842e+06	3.0231e+06	2	2	NotUnique	High	High	High	High	High	High	High	High	High	High	High	2	0.6571	0	1	1	1	507.744
FALSE	High	Unambiguous	DLTGELEYATK	[R].DLTGELEYATK.[I]					0.000441111	0	1.103	1	1	1	Q9GZP4	PITH domain-containing protein 1 OS=Homo sapiens OX=9606 GN=PITHD1 PE=1 SV=1	Q9GZP4	Q9GZP4 [132-142]	0	1239.61	11	0									NoQuanValues	High	Not Found	Not Found	High	Not Found	Not Found	High	Not Found	High	Not Found	High	2	0.9455	0	1	1	1	620.31
FALSE	High	Unambiguous	DLTGFPGPLNDQDNEDCINR	[K].DLTGFPGPLNDQDNEDCINR.[H]	1xCarbamidomethyl [C17]; 1xDeamidated [N14]	1xCarbamidomethyl [C17]; 1xDeamidated [N14]			2.88526e-09	0	3.112	1	1	4	P01023	Alpha-2-macroglobulin OS=Homo sapiens OX=9606 GN=A2M PE=1 SV=3	P01023	P01023 [626-645]	0	2290.99	20	0	68.6	131.4	47040864	9.0124e+07	47040864	77402722	2	2		High	High	High	Not Found	High	Not Found	High	High	High	High	High	2	0.3444	0	1	1	1	1146
FALSE	High	Unambiguous	DLTGFPGPLNDQDNEDCINR	[K].DLTGFPGPLNDQDNEDCINR.[H]	1xCarbamidomethyl [C17]; 2xDeamidated [N10; N14]	1xCarbamidomethyl [C17]; 2xDeamidated [N10; N14]			5.4548e-10	0	3.392	1	1	4	P01023	Alpha-2-macroglobulin OS=Homo sapiens OX=9606 GN=A2M PE=1 SV=3	P01023	P01023 [626-645]	0	2291.97	20	0	72.8	127.2	7296569	1.2755e+07	7296569	1.09546e+07	2	2		High	High	High	Not Found	High	Not Found	High	High	High	High	High	2	0.2991	0	1	1	1	1146.49
FALSE	High	Unambiguous	DLTGFPGPLNDQDNEDCINR	[K].DLTGFPGPLNDQDNEDCINR.[H]	1xCarbamidomethyl [C17]; 3xDeamidated [N10; Q12; N14]	1xCarbamidomethyl [C17]; 3xDeamidated [N10; Q12; N14]			0.000242051	0	1.205	1	1	2	P01023	Alpha-2-macroglobulin OS=Homo sapiens OX=9606 GN=A2M PE=1 SV=3	P01023	P01023 [626-645]	0	2292.96	20	0	200		883188		883188		1			High	High	High	Not Found	High	Not Found	High	High	High	High	High	2	0.84	0	1	1	1	1146.99
FALSE	High	Unambiguous	DLTGFPGPLNDQDNEDCINRHNVYINGITYTPVSSTNEK	[K].DLTGFPGPLNDQDNEDCINRHNVYINGITYTPVSSTNEK.[D]	1xCarbamidomethyl [C17]; 1xDeamidated [N/Q]	1xCarbamidomethyl [C17]; 1xDeamidated [N10; Q12; N14; N19; N22; N26]			0.000141321	0	1.296	1	1	6	P01023	Alpha-2-macroglobulin OS=Homo sapiens OX=9606 GN=A2M PE=1 SV=3	P01023	P01023 [626-664]	1	4409.03	39	0	200		1.65001e+06		1.65001e+06		1			High	Not Found	High	Not Found	Not Found	Not Found	High	Not Found	High	Not Found	High	4	1	0	1	1	1	1103.01
FALSE	High	Unambiguous	DLTGFPGPLNDQDNEDCINRHNVYINGITYTPVSSTNEK	[K].DLTGFPGPLNDQDNEDCINRHNVYINGITYTPVSSTNEK.[D]	1xCarbamidomethyl [C17]; 3xDeamidated [N/Q]	1xCarbamidomethyl [C17]; 3xDeamidated [N10; Q12; N14; N19; N22; N26]			0.000323104	0	1.156	1	1	4	P01023	Alpha-2-macroglobulin OS=Homo sapiens OX=9606 GN=A2M PE=1 SV=3	P01023	P01023 [626-664]	1	4410.99	39	0	57	143	364321	914261	364321	785210	1	1		Peak Found	High	Peak Found	Not Found	High	Not Found	Peak Found	High	Peak Found	High	High	4	1	0	1	1	1	1103.51
FALSE	High	Unambiguous	DITSDTSGDFR	[K].DITSDTSGDFR.[N]					0.00174457	0.000280126	0.864	1	1	1	P04083	Annexin A1 OS=Homo sapiens OX=9606 GN=ANXA1 PE=1 SV=2	P04083	P04083 [167-177]	0	1213.53	11	0	200		387272		387272		1			High	Not Found	Not Found	High	Not Found	Not Found	High	Not Found	High	Not Found	High	2	0.9552	0	1	1	1	607.271
FALSE	High	Unambiguous	DLTSLGHNENQQGSFSSQGGSSFSVPIFYSSK	[K].DLTSLGHNENQQGSFSSQGGSSFSVPIFYSSK.[R]					3.81997e-12	0	4.226	1	1	3	P13671	Complement component C6 OS=Homo sapiens OX=9606 GN=C6 PE=1 SV=3	P13671	P13671 [257-288]	0	3392.57	32	0	102.2	97.8	3.37079e+06	3.22654e+06	3.37079e+06	2.7711e+06	1	1		High	High	High	Not Found	High	Not Found	High	High	High	High	High	3	1	0	1	1	1	1131.53
FALSE	High	Unambiguous	DITYFIQQLLR	[R].DITYFIQQLLR.[ED]					0.00276328	0.000280126	0.782	1	3	1	P61158	Actin-related protein 3 OS=Homo sapiens OX=9606 GN=ACTR3 PE=1 SV=3	Q9C0K3; Q9P1U1; P61158	P61158 [199-209]	0	1409.78	11	0									NoQuanValues	High	Not Found	High	Not Found	Not Found	Not Found	High	Not Found	High	Not Found	High	2	1	0	1	1	1	705.392
FALSE	High	Unambiguous	DIVYIGLR	[K].DIVYIGLR.[D]					0.11452	0.0063977	0.173	1	1	1	P05089	Arginase-1 OS=Homo sapiens OX=9606 GN=ARG1 PE=1 SV=2	P05089	P05089 [173-180]	0	948.551	8	0	200		78260.6		78260.6		1			High	Not Found	Not Found	High	Not Found	Not Found	High	Not Found	High	Not Found	High	2	0.7353	0	1	1	1	474.779
FALSE	High	Unambiguous	DLYANTVLSGGTTMYPGIADR	[K].DLYANTVLSGGTTMYPGIADR.[M]					3.98104e-11	0	3.832	2	2	5	P60709; P63261	Actin, cytoplasmic 1 OS=Homo sapiens OX=9606 GN=ACTB PE=1 SV=1;Actin, cytoplasmic 2 OS=Homo sapiens OX=9606 GN=ACTG1 PE=1 SV=1	P60709; P63261	P60709 [292-312]; P63261 [292-312]	0	2215.07	21	0	99.9	100.1	5.45049e+06	5.45897e+06	5.45049e+06	4688419	2	2	NotUnique	High	High	High	Not Found	High	Not Found	High	High	High	High	High	2	1	0	1	1	1	1108.04
FALSE	High	Unambiguous	DLYANTVLSGGTTMYPGIADR	[K].DLYANTVLSGGTTMYPGIADR.[M]	1xOxidation [M14]	1xOxidation [M14]			0.000218934	0	1.222	2	2	1	P60709; P63261	Actin, cytoplasmic 1 OS=Homo sapiens OX=9606 GN=ACTB PE=1 SV=1;Actin, cytoplasmic 2 OS=Homo sapiens OX=9606 GN=ACTG1 PE=1 SV=1	P60709; P63261	P60709 [292-312]; P63261 [292-312]	0	2231.06	21	0									NoQuanValues	High	Not Found	High	Not Found	Not Found	Not Found	High	Not Found	High	Not Found	High	2	1	0	1	1	1	1116.04
[truncated: 6,509 more rows]
[truncated: 8 more columns]
